# Supplementary material for: Transcriptome Changes Reveal the Molecular Mechanisms of Humic Acid-Induced Salt Stress Tolerance in Arabidopsis
Source: Molecules. 2021 Feb 3;26(4):782. doi: 10.3390/molecules26040782 (PMC7913487; doi:10.3390/molecules26040782)
Supplement: Supplementary file 1 [file molecules-26-00782-s001.zip]

Archive with 3 entries (3 files):
- Additional file 1. DEG #3_UP_DOWN gene lists.xlsx
- Additional file 2. Common in DEG #2 and DEG #3 gene_list.xlsx
- molecules-1079192-sup-org.docx
