# Supplementary material for: Transcriptome Changes Reveal the Molecular Mechanisms of Humic Acid-Induced Salt Stress Tolerance in Arabidopsis
Source: Molecules. 2021 Feb 3;26(4):782. doi: 10.3390/molecules26040782 (PMC7913487; doi:10.3390/molecules26040782)
Supplement: Supplementary file 1 [file molecules-26-00782-s001.zip › Additional file 1. DEG #3_UP_DOWN gene lists.xlsx]

## Sheet: 3_DEG_genes.xls
GeneId	GeneAcc	GeneName	Desc	Value_1	Value_2	log2fc	p-value	q-value	DEG:QV=0.05:SELECT	DEG:UP_DOWN	DEG:QV<=0.05	DEG:QV<=0.10	DEG:PV<=0.01	DEG:PV<=0.05	DEG:FC2>=0	EXP:1_2_160519:FPKM	EXP:2_2_160519:FPKM	EXP:3_2_160519:FPKM	EXP:1_4_160519:FPKM	EXP:2_4_160519:FPKM	EXP:3_4_160519:FPKM
TBIG003393	AT1G01100.L01	RPP1A	60S acidic ribosomal protein family [Source:TAIR;Acc:AT1G01100]	464	368	-0.334	0.01265	0.0473239	yes	DOWN	Y	Y	N	Y	N	391.4	630.76	409.55	279.51	447.11	391.24
TBIG000004	AT1G01110.L01	IQD18	IQ-domain 18 [Source:TAIR;Acc:AT1G01110]	1.62	2.94	0.855	0.00015	0.00115492	yes	UP	Y	Y	Y	Y	N	1.88	1.93	1.13	2.74	3.55	2.59
TBIG003396	AT1G01140.L01	CIPK9	CBL-interacting protein kinase 9 [Source:TAIR;Acc:AT1G01140]	28.7	52	0.858	5e-05	0.000431943	yes	UP	Y	Y	Y	Y	N	25.34	31.96	30.17	53.31	51.75	51.37
TBIG003398	AT1G01170	-	Protein of unknown function (DUF1138) [Source:TAIR;Acc:AT1G01170]	26.3	52.6	1	0.00715	0.0300962	yes	UP	Y	Y	Y	Y	Y	15.52	38.32	26.47	52.41	63.07	43.06
TBIG000007	AT1G01180	-	S-adenosyl-L-methionine-dependent methyltransferases superfamily protein [Source:TAIR;Acc:AT1G01180]	3.29	5.45	0.728	0.00035	0.00241417	yes	UP	Y	Y	Y	Y	N	3.23	2.37	4.18	4.77	6.37	5.22
TBIG003400	AT1G01200	ATRABA3	RAB GTPase homolog A3 [Source:TAIR;Acc:AT1G01200]	2.26	1.33	-0.761	0.0069	0.0291953	yes	DOWN	Y	Y	Y	Y	N	2.51	2.18	2.2	0.96	1.69	1.39
TBIG000008	AT1G01210.L01	Polr3k	DNA-directed RNA polymerase, subunit M, archaeal [Source:TAIR;Acc:AT1G01210]	35.9	25.8	-0.478	0.00525	0.0233344	yes	DOWN	Y	Y	Y	Y	N	30.3	50.02	29.37	18.97	31.94	27.27
TBIG000011	AT1G01240	-	unknown protein; INVOLVED IN: N-terminal protein myristoylation; EXPRESSED IN: 17 plant structures; EXPRESSED DURING: 11 growth stages; BEST Arabidopsis thaliana protein match is: unknown protein (TAIR:AT2G46550.1); Has 95 Blast hits to 78 proteins /.../species: Archae - 0; Bacteria - 2; Metazoa - 11; Fungi - 0; Plants - 80; Viruses - 0; Other Eukaryotes - 2 (source: NCBI BLink). [Source:TAIR;Acc…	4.36	12.9	1.56	5e-05	0.000431943	yes	UP	Y	Y	Y	Y	Y	3.55	5.25	4.6	15	13.03	10.84
TBIG003401	AT1G01250	ERF023	Integrase-type DNA-binding superfamily protein [Source:TAIR;Acc:AT1G01250]	2.68	1.64	-0.708	0.0106	0.0413717	yes	DOWN	Y	Y	N	Y	N	2.81	2.55	2.73	2.26	1.16	1.46
TBIG003403	AT1G01340.L01	ATCNGC10	cyclic nucleotide gated channel 10 [Source:TAIR;Acc:AT1G01340]	4.06	5.46	0.427	0.0097	0.0385702	yes	UP	Y	Y	Y	Y	N	5.08	3	4.24	4.69	6.3	5.44
TBIG000020	AT1G01360	RCAR1	regulatory component of ABA receptor 1 [Source:TAIR;Acc:AT1G01360]	5.45	8.91	0.708	0.0002	0.00148925	yes	UP	Y	Y	Y	Y	N	5.22	6.18	5.29	8.92	10.2	7.81
TBIG000022	AT1G01380	ETC1	Homeodomain-like superfamily protein [Source:TAIR;Acc:AT1G01380]	1.48	2.7	0.867	0.01325	0.0491156	yes	UP	Y	Y	N	Y	N	1.37	2.01	1.16	1.99	3.39	2.9
TBIG003407	AT1G01430	TBL25	TRICHOME BIREFRINGENCE-LIKE 25 [Source:TAIR;Acc:AT1G01430]	25.5	40.7	0.678	5e-05	0.000431943	yes	UP	Y	Y	Y	Y	N	24.97	21.31	29.53	42.49	38.78	38.57
TBIG003408	AT1G01440.L01	-	Protein of unknown function (DUF3133) [Source:TAIR;Acc:AT1G01440]	10.5	14	0.418	0.0034	0.016363	yes	UP	Y	Y	Y	Y	N	11.68	9.21	10.67	14.8	13.24	13.51
TBIG003409	AT1G01450	PHY1	Protein kinase superfamily protein [Source:TAIR;Acc:AT1G01450]	4.56	7.05	0.628	0.00055	0.00355564	yes	UP	Y	Y	Y	Y	N	4.98	4.21	4.58	7.43	6.42	7.19
TBIG003411	AT1G01470	LEA14	Late embryogenesis abundant protein [Source:TAIR;Acc:AT1G01470]	170	132	-0.368	0.00605	0.0261674	yes	DOWN	Y	Y	Y	Y	N	131.25	232.32	149.82	112.13	169.33	113.39
TBIG000026	AT1G01480	ACS2	1-amino-cyclopropane-1-carboxylate synthase 2 [Source:TAIR;Acc:AT1G01480]	4.35	2.14	-1.03	5e-05	0.000431943	yes	DOWN	Y	Y	Y	Y	Y	4.79	3.75	4.6	2.26	1.75	2.38
TBIG000036	AT1G01600	CYP86A4	cytochrome P450, family 86, subfamily A, polypeptide 4 [Source:TAIR;Acc:AT1G01600]	8.77	6.46	-0.441	0.0042	0.0195138	yes	DOWN	Y	Y	Y	Y	N	9.11	8.47	9.28	7.16	5.91	6.5
TBIG003414	AT1G01610	ATGPAT4	glycerol-3-phosphate acyltransferase 4 [Source:TAIR;Acc:AT1G01610]	64.1	51.1	-0.326	0.01195	0.0453058	yes	DOWN	Y	Y	N	Y	N	64.75	61.15	69.35	54.69	48.51	50.5
TBIG003415	AT1G01620	PIP1C	plasma membrane intrinsic protein 1C [Source:TAIR;Acc:AT1G01620]	69.2	168	1.28	5e-05	0.000431943	yes	UP	Y	Y	Y	Y	Y	56.75	80.73	72.26	171.9	176.16	155.35
TBIG000037	AT1G01630.L01	rsc5	Sec14p-like phosphatidylinositol transfer family protein [Source:TAIR;Acc:AT1G01630]	54	41	-0.399	0.0034	0.016363	yes	DOWN	Y	Y	Y	Y	N	55.1	58.3	51.61	36.51	46.84	40.79
TBIG000041	AT1G01720	ATAF1	NAC (No Apical Meristem) domain transcriptional regulator superfamily protein [Source:TAIR;Acc:AT1G01720]	33.5	53.2	0.667	5e-05	0.000431943	yes	UP	Y	Y	Y	Y	N	32.16	32.97	36.11	55.57	48.46	54.52
TBIG000044	XLOC_000044	SF3	Pollen-specific protein SF3 [Source:SWISS;Acc:P29675]	15	25.1	0.743	5e-05	0.000431943	yes	UP	Y	Y	Y	Y	N	14.41	15.52	15.2	25.13	24.31	25.25
TBIG000045	AT1G01790.L01	KEA1	K+ efflux antiporter 1 [Source:TAIR;Acc:AT1G01790]	21.5	27.2	0.334	0.011	0.0425491	yes	UP	Y	Y	N	Y	N	22.31	19.12	23.45	29.25	26.3	25.42
TBIG000047	AT1G01810	-	unknown protein; Has 12 Blast hits to 12 proteins in 5 species: Archae - 0; Bacteria - 0; Metazoa - 5; Fungi - 0; Plants - 7; Viruses - 0; Other Eukaryotes - 0 (source: NCBI BLink). [Source:TAIR;Acc:AT1G01810]	3.29	1.36	-1.27	0.0004	0.00270915	yes	DOWN	Y	Y	Y	Y	Y	2.57	4.37	3.15	1.3	1.51	1.33
TBIG003444	AT1G02270	T6A9_9	Calcium-binding endonuclease/exonuclease/phosphatase family [Source:TAIR;Acc:AT1G02270]	31.1	19.6	-0.666	5e-05	0.000431943	yes	DOWN	Y	Y	Y	Y	N	33.18	26.09	33.59	19.85	17.62	20.41
TBIG003445	AT1G02280	TOC33	translocon at the outer envelope membrane of chloroplasts 33 [Source:TAIR;Acc:AT1G02280]	46.4	68.3	0.557	5e-05	0.000431943	yes	UP	Y	Y	Y	Y	N	41.09	48.58	50.09	67.09	68.67	68.41
TBIG003450	AT1G02340	HFR1	basic helix-loop-helix (bHLH) DNA-binding superfamily protein [Source:TAIR;Acc:AT1G02340]	0.816	2.45	1.59	5e-05	0.000431943	yes	UP	Y	Y	Y	Y	Y	0.8	0.99	0.66	2.28	2.71	2.35
TBIG000068	AT1G02350.L01	PPOX1	protoporphyrinogen oxidase-related [Source:TAIR;Acc:AT1G02350]	12.6	27.2	1.12	5e-05	0.000431943	yes	UP	Y	Y	Y	Y	Y	8.62	19.82	9.46	18.04	42.18	21.64
TBIG000069	AT1G02370	PPR4_ARATH	Tetratricopeptide repeat (TPR)-like superfamily protein [Source:TAIR;Acc:AT1G02370]	12.6	7.96	-0.658	5e-05	0.000431943	yes	DOWN	Y	Y	Y	Y	N	15.03	11.2	12	6.78	7.81	9.49
TBIG000070	AT1G02380	-	unknown protein; BEST Arabidopsis thaliana protein match is: unknown protein (TAIR:AT4G01960.1); Has 66 Blast hits to 66 proteins in 11 species: Archae - 0; Bacteria - 0; Metazoa - 0; Fungi - 0; Plants - 66; Viruses - 0; Other Eukaryotes - 0 (source /.../ BLink). [Source:TAIR;Acc:AT1G02380]	2.97	5.86	0.979	5e-05	0.000431943	yes	UP	Y	Y	Y	Y	N	2.41	3.85	2.56	5.51	6.24	5.59
TBIG000072	AT1G02400.L01	ATGA2OX4	gibberellin 2-oxidase 6 [Source:TAIR;Acc:AT1G02400]	10.2	6.99	-0.55	0.00075	0.00460839	yes	DOWN	Y	Y	Y	Y	N	11.52	10.53	8.65	7.31	6.89	6.63
TBIG003456	AT1G02460	F21D18.17	Pectin lyase-like superfamily protein [Source:TAIR;Acc:AT1G02460]	3.68	2.15	-0.776	0.00015	0.00115492	yes	DOWN	Y	Y	Y	Y	N	4.32	3.14	3.57	2.06	1.92	2.39
TBIG000077	AT1G02520.L01	PGP11	P-glycoprotein 11 [Source:TAIR;Acc:AT1G02520]	8.39	13.8	0.716	5e-05	0.000431943	yes	UP	Y	Y	Y	Y	N	10.06	7.18	7.98	14.12	12.48	14.49
TBIG003461	AT1G02610	SUD1	RING/FYVE/PHD zinc finger superfamily protein [Source:TAIR;Acc:AT1G02610]	0.933	3.52	1.92	5e-05	0.000431943	yes	UP	Y	Y	Y	Y	Y	0.93	0.79	1.09	3.5	3.86	3.11
TBIG000085	AT1G02640	BXL2	beta-xylosidase 2 [Source:TAIR;Acc:AT1G02640]	3.72	14.5	1.96	5e-05	0.000431943	yes	UP	Y	Y	Y	Y	Y	3.86	4.06	3.54	15.74	13.48	14.68
TBIG003464	AT1G02660.L01	-	alpha/beta-Hydrolases superfamily protein [Source:TAIR;Acc:AT1G02660]	5.28	12.8	1.28	5e-05	0.000431943	yes	UP	Y	Y	Y	Y	Y	4.4	5.8	5.77	17.57	10.64	10.22
TBIG000087	AT1G02670.L01	rhp16	P-loop containing nucleoside triphosphate hydrolases superfamily protein [Source:TAIR;Acc:AT1G02670]	0.359	0.68	0.919	0.0017	0.00921816	yes	UP	Y	Y	Y	Y	N	0.3	0.25	0.54	0.74	0.53	0.77
TBIG000095	AT1G02816.L01	Y5161_ARATH	Protein of unknown function, DUF538 [Source:TAIR;Acc:AT1G02816]	10.3	15	0.541	0.0011	0.00640718	yes	UP	Y	Y	Y	Y	N	9.62	11.23	9.8	15.06	15.91	13.41
TBIG003474	AT1G02870	nop16	FUNCTIONS IN: molecular_function unknown; INVOLVED IN: biological_process unknown; EXPRESSED IN: 23 plant structures; EXPRESSED DURING: 13 growth stages; CONTAINS InterPro DOMAIN/s: Ribosome biogenesis protein Nop16 (InterPro:IPR019002); Has 104 Bla /.../s to 104 proteins in 57 species: Archae - 0; Bacteria - 0; Metazoa - 0; Fungi - 63; Plants - 35; Viruses - 0; Other Eukaryotes - 6 (source: NCBI…	38.2	26.9	-0.507	0.00515	0.0229949	yes	DOWN	Y	Y	Y	Y	N	36.43	41.28	37	22.59	28.73	28.59
TBIG003477	AT1G02890.L01	Atad1	AAA-type ATPase family protein [Source:TAIR;Acc:AT1G02890]	43.8	57.8	0.4	0.00355	0.0169467	yes	UP	Y	Y	Y	Y	N	49.32	39.29	43.68	59.64	52.89	60.13
TBIG003479	AT1G02910.L01	LPA1	tetratricopeptide repeat (TPR)-containing protein [Source:TAIR;Acc:AT1G02910]	27.6	35.1	0.346	0.0094	0.0376387	yes	UP	Y	Y	Y	Y	N	25.19	28.7	29.3	35.9	35.75	33.2
TBIG003480	AT1G02920	ATGSTF7	glutathione S-transferase 7 [Source:TAIR;Acc:AT1G02920]	377	191	-0.985	5e-05	0.000431943	yes	DOWN	Y	Y	Y	Y	N	476.98	342.43	310.67	200.03	176.23	189.42
TBIG003481	AT1G02930	GSTF6	glutathione S-transferase 6 [Source:TAIR;Acc:AT1G02930]	936	344	-1.45	5e-05	0.000431943	yes	DOWN	Y	Y	Y	Y	Y	1011.44	849.06	902.56	307	350.59	351.05
TBIG003482	AT1G02940.L01	ATGSTF5	glutathione S-transferase (class phi) 5 [Source:TAIR;Acc:AT1G02940]	2.16	0.927	-1.22	0.00065	0.00408284	yes	DOWN	Y	Y	Y	Y	Y	2.38	1.78	2.42	0.59	1.32	0.9
TBIG003484	AT1G02960.L01	-	unknown protein; BEST Arabidopsis thaliana protein match is: unknown protein (TAIR:AT1G02965.1); Has 83 Blast hits to 82 proteins in 37 species: Archae - 0; Bacteria - 2; Metazoa - 20; Fungi - 7; Plants - 29; Viruses - 0; Other Eukaryotes - 25 (sour /.../BI BLink). [Source:TAIR;Acc:AT1G02960]	8.8	12.6	0.521	0.00095	0.00565355	yes	UP	Y	Y	Y	Y	N	9.16	8.43	8.99	11.87	13.69	12.36
TBIG003487	AT1G03000.L01	PEX6	peroxin 6 [Source:TAIR;Acc:AT1G03000]	13.3	19	0.52	0.00015	0.00115492	yes	UP	Y	Y	Y	Y	N	12.8	12.73	14.25	20.88	16.61	18.9
TBIG000101	AT1G03010.L01	Y1301_ARATH	Phototropic-responsive NPH3 family protein [Source:TAIR;Acc:AT1G03010]	0.781	1.42	0.864	0.0006	0.00382179	yes	UP	Y	Y	Y	Y	N	0.71	0.65	0.99	1.61	1.2	1.42
TBIG000106	AT1G03090.L01	MCCA	methylcrotonyl-CoA carboxylase alpha chain, mitochondrial / 3-methylcrotonyl-CoA carboxylase 1 (MCCA) [Source:TAIR;Acc:AT1G03090]	7.57	26.9	1.83	5e-05	0.000431943	yes	UP	Y	Y	Y	Y	Y	7.37	7.31	8.07	30.56	23.24	26.16
TBIG000108	AT1G03110.L01	TRM82	Transducin/WD40 repeat-like superfamily protein [Source:TAIR;Acc:AT1G03110]	20.1	14.4	-0.476	0.00075	0.00460839	yes	DOWN	Y	Y	Y	Y	N	19.51	19.82	20.64	13.72	14.03	14.88
TBIG003495	XLOC_003495	PSAD2	Photosystem I reaction center subunit II-2, chloroplastic [Source:SWISS;Acc:Q9SA56]	124	253	1.03	0.01005	0.0396783	yes	UP	Y	Y	N	Y	Y	81.38	129.07	164.26	276.15	288.58	188.69
TBIG000116	AT1G03220	BG	Eukaryotic aspartyl protease family protein [Source:TAIR;Acc:AT1G03220]	101	242	1.26	0.00015	0.00115492	yes	UP	Y	Y	Y	Y	Y	113.22	115.17	76.38	211.08	264.44	245.21
TBIG003498	AT1G03250	R3HDM4	unknown protein; Has 89 Blast hits to 89 proteins in 31 species: Archae - 0; Bacteria - 0; Metazoa - 31; Fungi - 0; Plants - 48; Viruses - 0; Other Eukaryotes - 10 (source: NCBI BLink). [Source:TAIR;Acc:AT1G03250]	28.8	20.6	-0.484	0.0005	0.00327041	yes	DOWN	Y	Y	Y	Y	N	31.78	28.97	27.09	19.62	22.09	20.61
TBIG000121	AT1G03310	ATISA2	debranching enzyme 1 [Source:TAIR;Acc:AT1G03310]	60.4	37.7	-0.682	5e-05	0.000431943	yes	DOWN	Y	Y	Y	Y	N	59.87	51.16	70.84	40.59	34.08	37.17
TBIG000124	AT1G03360.L01	ATRRP4	ribosomal RNA processing 4 [Source:TAIR;Acc:AT1G03360]	28.6	22.2	-0.366	0.00695	0.029375	yes	DOWN	Y	Y	Y	Y	N	28.72	32.9	26.23	17.71	23.99	25.8
TBIG000127	AT1G03380	ATATG18G	homolog of yeast autophagy 18 (ATG18) G [Source:TAIR;Acc:AT1G03380]	16.5	26	0.653	5e-05	0.000431943	yes	UP	Y	Y	Y	Y	N	18.91	14.3	16.41	26.72	24.93	25.43
TBIG003504	AT1G03400	ACCH4_ARATH	2-oxoglutarate (2OG) and Fe(II)-dependent oxygenase superfamily protein [Source:TAIR;Acc:AT1G03400]	3.5	5	0.514	0.0082	0.0337356	yes	UP	Y	Y	Y	Y	N	3.64	3.43	3.47	4.14	6.02	4.78
TBIG003508	AT1G03470.L01	-	Kinase interacting (KIP1-like) family protein [Source:TAIR;Acc:AT1G03470]	4.11	7.19	0.808	5e-05	0.000431943	yes	UP	Y	Y	Y	Y	N	4.18	3.78	4.95	7.11	7.42	7.84
TBIG003509	AT1G03475	LIN2	Coproporphyrinogen III oxidase [Source:TAIR;Acc:AT1G03475]	96.9	125	0.363	0.00635	0.0272711	yes	UP	Y	Y	Y	Y	N	86.15	98.49	106.03	128.54	123.33	119.11
TBIG000131	AT1G03495.L01	3AT2	HXXXD-type acyl-transferase family protein [Source:TAIR;Acc:AT1G03495]	29.6	13.6	-1.12	5e-05	0.000431943	yes	DOWN	Y	Y	Y	Y	Y	33.64	22.37	32.27	10.89	13.08	16.17
TBIG003513	AT1G03530.L01	ATNAF1	nuclear assembly factor 1 [Source:TAIR;Acc:AT1G03530]	37.3	20.7	-0.854	5e-05	0.000431943	yes	DOWN	Y	Y	Y	Y	N	39.14	40.26	34.16	17.82	21.94	22.45
TBIG000133	AT1G03550.L01	SCAMP2	Secretory carrier membrane protein (SCAMP) family protein [Source:TAIR;Acc:AT1G03550]	4.43	7.09	0.678	0.00095	0.00565355	yes	UP	Y	Y	Y	Y	N	4.6	3.73	4.29	6.47	6.97	6.74
TBIG000135	AT1G03600	PSB27	photosystem II family protein [Source:TAIR;Acc:AT1G03600]	59.9	119	0.992	5e-05	0.000431943	yes	UP	Y	Y	Y	Y	N	40.85	67.33	67.09	123.8	129.67	96.98
TBIG000136	AT1G03610.L01	-	Protein of unknown function (DUF789) [Source:TAIR;Acc:AT1G03610]	13.4	71.3	2.41	5e-05	0.000431943	yes	UP	Y	Y	Y	Y	Y	12.13	15.1	12.45	67.66	74.64	68.12
TBIG003517	AT1G03620.L01	elmoA	ELMO/CED-12 family protein [Source:TAIR;Acc:AT1G03620]	0.546	1.28	1.23	0.00165	0.00899966	yes	UP	Y	Y	Y	Y	Y	0.35	0.73	0.58	1.24	1.54	1.03
TBIG003520	AT1G03680	ATHM1	thioredoxin M-type 1 [Source:TAIR;Acc:AT1G03680]	72.6	95.6	0.399	0.00245	0.0124527	yes	UP	Y	Y	Y	Y	N	54.56	82.41	82.77	102.1	102.32	81.54
TBIG003529	AT1G03850.L01	GRXS13	Glutaredoxin family protein [Source:TAIR;Acc:AT1G03850]	8.59	16.1	0.909	5e-05	0.000431943	yes	UP	Y	Y	Y	Y	N	8.68	10.49	6.51	11.2	21.25	16.39
TBIG003532	XLOC_003532	3AT1	Coumaroyl-CoA:anthocyanidin 3-O-glucoside-6''-O-coumaroyltransferase 1 [Source:SWISS;Acc:Q9ZWB4]	37.4	17.1	-1.12	5e-05	0.000431943	yes	DOWN	Y	Y	Y	Y	Y	40.48	31.79	39.56	15.72	17.5	18.13
TBIG003537	AT1G04040	APS1	HAD superfamily, subfamily IIIB acid phosphatase [Source:TAIR;Acc:AT1G04040]	141	196	0.475	0.0005	0.00327041	yes	UP	Y	Y	Y	Y	N	146.69	131.3	151.82	165.38	219.65	207.05
TBIG003545	AT1G04190	TPR3	Tetratricopeptide repeat (TPR)-like superfamily protein [Source:TAIR;Acc:AT1G04190]	34	26.1	-0.382	0.00555	0.024417	yes	DOWN	Y	Y	Y	Y	N	34.61	34.51	33.53	24.18	27.11	26.85
TBIG003549	AT1G04270	RPS15	cytosolic ribosomal protein S15 [Source:TAIR;Acc:AT1G04270]	471	340	-0.469	0.0005	0.00327041	yes	DOWN	Y	Y	Y	Y	N	436.15	552.17	477.02	310	371.09	365.32
TBIG003550	AT1G04280.L01	-	P-loop containing nucleoside triphosphate hydrolases superfamily protein [Source:TAIR;Acc:AT1G04280]	12.7	17.5	0.468	0.0006	0.00382179	yes	UP	Y	Y	Y	Y	N	14.04	11.78	12.48	18.13	17.06	17.49
TBIG003552	AT1G04300	Y5436_ARATH	TRAF-like superfamily protein [Source:TAIR;Acc:AT1G04300]	39.5	49.6	0.328	0.01225	0.0461466	yes	UP	Y	Y	N	Y	N	40.25	42.17	38.06	50.74	50.43	48.58
TBIG003559	AT1G04400	CRY2	cryptochrome 2 [Source:TAIR;Acc:AT1G04400]	56.8	93.4	0.717	5e-05	0.000431943	yes	UP	Y	Y	Y	Y	N	55.03	55.33	62.74	101.33	86.38	92.63
TBIG000170	AT1G04420.L01	tas	NAD(P)-linked oxidoreductase superfamily protein [Source:TAIR;Acc:AT1G04420]	42.6	58.1	0.448	0.00035	0.00241417	yes	UP	Y	Y	Y	Y	N	34.68	45.25	52.36	63.84	57.63	55.35
TBIG000172	XLOC_000172	CKI-delta	Casein kinase I isoform delta-like [Source:SWISS;Acc:P42158]	44.9	56.5	0.332	0.01215	0.0458853	yes	UP	Y	Y	N	Y	N	44.59	41.4	47.76	55.8	53.46	57.32
TBIG000177	AT1G04520	PDLP2	plasmodesmata-located protein 2 [Source:TAIR;Acc:AT1G04520]	19	14.5	-0.389	0.0072	0.0302739	yes	DOWN	Y	Y	Y	Y	N	19.49	18.55	18.93	13.37	15.73	14.14
TBIG003564	AT1G04530.L01	TPR4	Tetratricopeptide repeat (TPR)-like superfamily protein [Source:TAIR;Acc:AT1G04530]	13.7	19.1	0.481	0.0035	0.0167573	yes	UP	Y	Y	Y	Y	N	11.94	14.3	15.6	17.33	21.78	18.8
TBIG003565	AT1G04570.L01	FBT8_ARATH	Major facilitator superfamily protein [Source:TAIR;Acc:AT1G04570]	3.18	0.782	-2.03	5e-05	0.000431943	yes	DOWN	Y	Y	Y	Y	Y	3.97	2.47	3.14	0.73	0.62	1
TBIG003568	AT1G04620.L01	HCAR	coenzyme F420 hydrogenase family / dehydrogenase, beta subunit family [Source:TAIR;Acc:AT1G04620]	17.2	22	0.353	0.0121	0.0457675	yes	UP	Y	Y	N	Y	N	14.28	18.65	18.81	24.69	20.96	19.72
TBIG000184	AT1G04635	EMB1687	ribonuclease P family protein / Rpp14 family protein [Source:TAIR;Acc:AT1G04635]	7.03	3.73	-0.914	0.0002	0.00148925	yes	DOWN	Y	Y	Y	Y	N	6.48	8.26	6.44	3.15	4.39	3.61
TBIG003585	AT1G04870	PRMT10	protein arginine methyltransferase 10 [Source:TAIR;Acc:AT1G04870]	48.7	36.4	-0.421	0.0014	0.00786294	yes	DOWN	Y	Y	Y	Y	N	50.52	47.29	50.19	32.72	35.87	40.52
TBIG000196	AT1G04970.L01	Y1049_ARATH	lipid-binding serum glycoprotein family protein [Source:TAIR;Acc:AT1G04970]	15.6	21.5	0.464	0.00105	0.00614905	yes	UP	Y	Y	Y	Y	N	14.36	15.57	16.1	22.82	20.06	20.08
TBIG003591	AT1G04980	ATPDIL2-2	PDI-like 2-2 [Source:TAIR;Acc:AT1G04980]	21.6	15.8	-0.447	0.00195	0.0103124	yes	DOWN	Y	Y	Y	Y	N	23.11	20.71	21.83	16.38	15.84	15.45
TBIG003593	AT1G04990.L01	AtC3H3	Zinc finger C-x8-C-x5-C-x3-H type family protein [Source:TAIR;Acc:AT1G04990]	40.1	52.7	0.392	0.0033	0.0159805	yes	UP	Y	Y	Y	Y	N	38.75	34.22	46.78	60.7	48.02	46.51
TBIG000197	AT1G05000.L01	Y1500_ARATH	Phosphotyrosine protein phosphatases superfamily protein [Source:TAIR;Acc:AT1G05000]	31.4	22.8	-0.461	0.00125	0.00712738	yes	DOWN	Y	Y	Y	Y	N	34.15	34.25	23.84	19.18	23.86	23.38
TBIG003595	AT1G05020	AP180	ENTH/ANTH/VHS superfamily protein [Source:TAIR;Acc:AT1G05020]	1.08	1.6	0.565	0.01	0.039497	yes	UP	Y	Y	Y	Y	N	0.98	0.89	1.35	2.03	1.41	1.31
TBIG003597	AT1G05055	ATGTF2H2	general transcription factor II H2 [Source:TAIR;Acc:AT1G05055]	15.2	11.4	-0.419	0.00495	0.022291	yes	DOWN	Y	Y	Y	Y	N	13.53	19.18	13.06	9.97	12.55	11.3
TBIG003602	XLOC_003602	-	-	2.76	1.53	-0.848	0.0068	0.0288348	yes	DOWN	Y	Y	Y	Y	N	1.89	3.41	2.77	0.75	2.18	1.58
TBIG003604	AT1G05160.L01	CYP88A3	cytochrome P450, family 88, subfamily A, polypeptide 3 [Source:TAIR;Acc:AT1G05160]	5.17	7.5	0.537	0.00055	0.00355564	yes	UP	Y	Y	Y	Y	N	5.5	4.69	5.54	7.03	7.42	8.11
TBIG003607	AT1G05190	emb2394	Ribosomal protein L6 family [Source:TAIR;Acc:AT1G05190]	108	158	0.552	0.0001	0.00080931	yes	UP	Y	Y	Y	Y	N	83.63	121.58	123.81	164.43	161.32	149.23
TBIG003615	AT1G05300	ZIP5	zinc transporter 5 precursor [Source:TAIR;Acc:AT1G05300]	18.7	8.03	-1.22	5e-05	0.000431943	yes	DOWN	Y	Y	Y	Y	Y	22.5	18.13	15.55	8.84	7.46	7.55
TBIG003620	AT1G05385	LPA19	photosystem II 11 kDa protein-related [Source:TAIR;Acc:AT1G05385]	3.9	5.73	0.554	0.0125	0.046925	yes	UP	Y	Y	N	Y	N	3.19	5.45	3.16	4.62	6.5	6.1
TBIG003630	AT1G05560.L01	UGT1	UDP-glucosyltransferase 75B1 [Source:TAIR;Acc:AT1G05560]	1.31	3.48	1.41	5e-05	0.000431943	yes	UP	Y	Y	Y	Y	Y	1.01	1.75	1.27	3.72	3.73	3.18
TBIG003635	AT1G05610.L01	APS2	ADP-glucose pyrophosphorylase small subunit 2 [Source:TAIR;Acc:AT1G05610]	0.993	0.532	-0.901	0.00485	0.0219066	yes	DOWN	Y	Y	Y	Y	N	1.26	0.8	0.92	0.29	0.82	0.5
TBIG000221	AT1G05630	AT5PTASE13	Endonuclease/exonuclease/phosphatase family protein [Source:TAIR;Acc:AT1G05630]	10.2	7.82	-0.383	0.0052	0.0231916	yes	DOWN	Y	Y	Y	Y	N	11.18	10.56	9.29	8.26	7.7	7.51
TBIG003640	AT1G05680	UGT74E2	Uridine diphosphate glycosyltransferase 74E2 [Source:TAIR;Acc:AT1G05680]	8.19	26.8	1.71	5e-05	0.000431943	yes	UP	Y	Y	Y	Y	Y	8.46	8.16	8.47	27.47	21.42	31.98
TBIG000222	AT1G05690	BT3	BTB and TAZ domain protein 3 [Source:TAIR;Acc:AT1G05690]	0.729	1.55	1.09	0.00035	0.00241417	yes	UP	Y	Y	Y	Y	Y	0.75	0.67	0.78	1.27	1.36	2.01
TBIG000231	AT1G05805.L01	BHLH128	basic helix-loop-helix (bHLH) DNA-binding superfamily protein [Source:TAIR;Acc:AT1G05805]	11.3	15.1	0.416	0.0053	0.0235083	yes	UP	Y	Y	Y	Y	N	9.94	12.17	12.22	15.25	16.64	13.61
TBIG000232	AT1G05810	ARA	RAB GTPase homolog A5E [Source:TAIR;Acc:AT1G05810]	8.13	11	0.44	0.01255	0.0470221	yes	UP	Y	Y	N	Y	N	7.88	9.46	7.78	9.58	12.84	11.54
TBIG003645	AT1G05840	ASPL2_ARATH	Eukaryotic aspartyl protease family protein [Source:TAIR;Acc:AT1G05840]	14.1	24.1	0.772	0.0031	0.0151743	yes	UP	Y	Y	Y	Y	N	13.52	15.63	13.37	22.31	25.43	23.92
TBIG003646	AT1G05850	POM1	Chitinase family protein [Source:TAIR;Acc:AT1G05850]	255	326	0.353	0.0114	0.0437142	yes	UP	Y	Y	N	Y	N	241.52	260.11	267.73	319.39	339.31	313.6
TBIG000237	XLOC_000237	ARI5	Probable E3 ubiquitin-protein ligase ARI5 [Source:SWISS;Acc:Q8L829]	35.3	49.2	0.48	0.00015	0.00115492	yes	UP	Y	Y	Y	Y	N	37.3	35.97	33.59	50.32	47.46	49.9
TBIG003653	AT1G06000	UGT89C1	UDP-Glycosyltransferase superfamily protein [Source:TAIR;Acc:AT1G06000]	23	7.2	-1.68	5e-05	0.000431943	yes	DOWN	Y	Y	Y	Y	Y	25.72	22.49	22.24	5.58	9	7.36
TBIG003657	AT1G06110.L01	SKIP16	SKP1/ASK-interacting protein 16 [Source:TAIR;Acc:AT1G06110]	15.2	22.9	0.593	5e-05	0.000431943	yes	UP	Y	Y	Y	Y	N	13.62	14.98	17.12	24.92	22.01	21.1
TBIG003673	AT1G06430	FTSH8	FTSH protease 8 [Source:TAIR;Acc:AT1G06430]	35.9	52.2	0.54	0.0001	0.00080931	yes	UP	Y	Y	Y	Y	N	35.52	34.04	40.17	57.07	48.29	52.05
TBIG003674	AT1G06440.L01	RPD1	Ubiquitin carboxyl-terminal hydrolase family protein [Source:TAIR;Acc:AT1G06440]	4.35	2.93	-0.569	0.0023	0.0118168	yes	DOWN	Y	Y	Y	Y	N	4.33	4.71	4.31	3.37	2.66	2.82
TBIG003676	AT1G06475	-	unknown protein; Has 35333 Blast hits to 34131 proteins in 2444 species: Archae - 798; Bacteria - 22429; Metazoa - 974; Fungi - 991; Plants - 531; Viruses - 0; Other Eukaryotes - 9610 (source: NCBI BLink). [Source:TAIR;Acc:AT1G06475]	23	2.89	-2.99	0.0013	0.00738436	yes	DOWN	Y	Y	Y	Y	Y	20.78	31.5	18.51	2.28	3.49	3.13
TBIG000269	AT1G06530.L01	-	Tropomyosin-related [Source:TAIR;Acc:AT1G06530]	63.3	47.9	-0.403	0.00315	0.0153611	yes	DOWN	Y	Y	Y	Y	N	63.06	73.17	65.38	47.45	52.53	51.46
TBIG003680	AT1G06550.L01	HIBC8_ARATH	ATP-dependent caseinolytic (Clp) protease/crotonase family protein [Source:TAIR;Acc:AT1G06550]	68.7	41.1	-0.74	5e-05	0.000431943	yes	DOWN	Y	Y	Y	Y	N	74.55	69.36	65.42	38.11	43.04	43.11
TBIG000273	AT1G06645	F12K11.26	2-oxoglutarate (2OG) and Fe(II)-dependent oxygenase superfamily protein [Source:TAIR;Acc:AT1G06645]	2.63	4.45	0.759	0.00015	0.00115492	yes	UP	Y	Y	Y	Y	N	1.81	2.87	3.21	4.69	3.78	4.72
TBIG000274	AT1G06650	F12K11.26	2-oxoglutarate (2OG) and Fe(II)-dependent oxygenase superfamily protein [Source:TAIR;Acc:AT1G06650]	18.6	24.3	0.381	0.0089	0.0360218	yes	UP	Y	Y	Y	Y	N	15.5	17.2	22.99	25.65	24.42	21.89
TBIG000276	AT1G06680	PSBP-1	photosystem II subunit P-1 [Source:TAIR;Acc:AT1G06680]	595	1090	0.877	5e-05	0.000431943	yes	UP	Y	Y	Y	Y	N	488.55	559.83	783.08	1239.46	1107.01	945.6
TBIG003685	AT1G06700	PTI11	Protein kinase superfamily protein [Source:TAIR;Acc:AT1G06700]	40.5	51.8	0.355	0.00595	0.0258497	yes	UP	Y	Y	Y	Y	N	40.12	38.92	43.28	53.46	50.81	50.46
TBIG003686	AT1G06710.L01	PPR18_ARATH	Tetratricopeptide repeat (TPR)-like superfamily protein [Source:TAIR;Acc:AT1G06710]	6.5	5.03	-0.368	0.01175	0.0447567	yes	DOWN	Y	Y	N	Y	N	7.16	6.15	6.16	5.19	4.46	5.25
TBIG003687	AT1G06720.L01	BMS1	P-loop containing nucleoside triphosphate hydrolases superfamily protein [Source:TAIR;Acc:AT1G06720]	68.1	52	-0.388	0.00395	0.0185336	yes	DOWN	Y	Y	Y	Y	N	74.23	71.23	62.95	47.6	52.42	58.25
TBIG000279	AT1G06780	GAUT6	galacturonosyltransferase 6 [Source:TAIR;Acc:AT1G06780]	20.6	15.9	-0.378	0.00465	0.0211603	yes	DOWN	Y	Y	Y	Y	N	20.86	21.97	19.49	15.89	15.69	15.97
TBIG000281	AT1G06830	GRXS11	Glutaredoxin family protein [Source:TAIR;Acc:AT1G06830]	7.78	3.78	-1.04	0.00035	0.00241417	yes	DOWN	Y	Y	Y	Y	Y	6.96	9.53	7.1	1.72	6.22	3.5
TBIG000283	AT1G06870	TPP2	Peptidase S24/S26A/S26B/S26C family protein [Source:TAIR;Acc:AT1G06870]	19.2	14.4	-0.416	0.00295	0.0145461	yes	DOWN	Y	Y	Y	Y	N	20.92	18.09	18.7	13.9	13.45	15.45
TBIG000285	AT1G06923	-	BEST Arabidopsis thaliana protein match is: ovate family protein 17 (TAIR:AT2G30395.1); Has 35333 Blast hits to 34131 proteins in 2444 species: Archae - 798; Bacteria - 22429; Metazoa - 974; Fungi - 991; Plants - 531; Viruses - 0; Other Eukaryotes - /.../(source: NCBI BLink). [Source:TAIR;Acc:AT1G06923]	0.28	0.619	1.14	0.00945	0.0377767	yes	UP	Y	Y	Y	Y	Y	0.23	0.4	0.21	0.35	0.81	0.69
TBIG003705	AT1G07050	CIA2	CCT motif family protein [Source:TAIR;Acc:AT1G07050]	16.6	11.7	-0.499	0.0027	0.0135049	yes	DOWN	Y	Y	Y	Y	N	13.31	18.99	19.02	13.3	13.32	8.95
TBIG000291	AT1G07070	RPL35AA	Ribosomal protein L35Ae family protein [Source:TAIR;Acc:AT1G07070]	51	34.6	-0.558	0.0003	0.00211729	yes	DOWN	Y	Y	Y	Y	N	38.26	68.69	48.91	24.08	47.22	33.83
TBIG003712	AT1G07150	MAPKKK13	mitogen-activated protein kinase kinase kinase 13 [Source:TAIR;Acc:AT1G07150]	2.47	3.94	0.673	0.00085	0.00514972	yes	UP	Y	Y	Y	Y	N	2.71	2.41	2.5	3.31	4.81	3.97
TBIG003713	AT1G07160	AtPP2C02	Protein phosphatase 2C family protein [Source:TAIR;Acc:AT1G07160]	2.23	0.98	-1.19	5e-05	0.000431943	yes	DOWN	Y	Y	Y	Y	Y	2.98	2.07	1.68	1.39	0.7	0.84
TBIG003714	AT1G07200.L01	clpB	Double Clp-N motif-containing P-loop nucleoside triphosphate hydrolases superfamily protein [Source:TAIR;Acc:AT1G07200]	13	18.8	0.536	0.0001	0.00080931	yes	UP	Y	Y	Y	Y	N	13.99	11.81	13.2	20.22	16.07	19.71
TBIG003719	AT1G07290.L01	GONST2	golgi nucleotide sugar transporter 2 [Source:TAIR;Acc:AT1G07290]	4.39	2.87	-0.616	0.0045	0.020632	yes	DOWN	Y	Y	Y	Y	N	4.66	4.29	4.26	2.46	3.82	2.28
TBIG000302	AT1G07320	RPL4	ribosomal protein L4 [Source:TAIR;Acc:AT1G07320]	80.7	121	0.587	5e-05	0.000431943	yes	UP	Y	Y	Y	Y	N	68.23	85.87	95.88	135.19	117.15	118.26
TBIG003721	AT1G07350.L01	SPAC25G10.01	RNA-binding (RRM/RBD/RNP motifs) family protein [Source:TAIR;Acc:AT1G07350]	43.3	56	0.369	0.00585	0.0255292	yes	UP	Y	Y	Y	Y	N	41.46	47.35	49.95	52.82	56.03	68.02
TBIG000306	XLOC_000306	HSP17.8	17.8 kDa class I heat shock protein [Source:SWISS;Acc:Q9LNW0]	14.5	8.54	-0.766	0.0004	0.00270915	yes	DOWN	Y	Y	Y	Y	N	16.61	11.38	15.73	7.36	8.15	10.76
TBIG003724	AT1G07430	HAI2	highly ABA-induced PP2C gene 2 [Source:TAIR;Acc:AT1G07430]	5.51	3.32	-0.732	0.0001	0.00080931	yes	DOWN	Y	Y	Y	Y	N	5.8	5.45	6.12	4.31	2.69	3.28
TBIG003750	XLOC_003750	RLCK7_ARATH	Probable serine/threonine-protein kinase RLCKVII [Source:SWISS;Acc:Q9LQQ8]	17.2	23.7	0.459	0.0131	0.0486614	yes	UP	Y	Y	N	Y	N	18.05	17.55	16.59	23.12	23.67	24.86
TBIG000329	AT1G07890.L01	APX1	ascorbate peroxidase 1 [Source:TAIR;Acc:AT1G07890]	789	460	-0.777	5e-05	0.000431943	yes	DOWN	Y	Y	Y	Y	N	796.29	809.15	837.24	435.19	476.78	488.12
TBIG000330	AT1G07900.L01	LBD1	LOB domain-containing protein 1 [Source:TAIR;Acc:AT1G07900]	2.12	0.852	-1.32	5e-05	0.000431943	yes	DOWN	Y	Y	Y	Y	Y	2.98	2.09	1.25	0.81	0.94	0.76
TBIG000332	XLOC_000332	A4	Elongation factor 1-alpha 4 [Source:SWISS;Acc:Q8GTY0]	1930	1270	-0.608	0.01105	0.0426747	yes	DOWN	Y	Y	N	Y	N	2050.53	2130.8	1871.86	1181.67	1294.34	1427.72
TBIG003768	AT1G08130.L01	ATLIG1	DNA ligase 1 [Source:TAIR;Acc:AT1G08130]	36.1	27.2	-0.409	0.0047	0.0213181	yes	DOWN	Y	Y	Y	Y	N	37.12	32.35	38.01	25.77	25.1	29.58
TBIG003777	AT1G08210.L01	ASPL2_ARATH	Eukaryotic aspartyl protease family protein [Source:TAIR;Acc:AT1G08210]	10.3	14.1	0.451	0.0024	0.012253	yes	UP	Y	Y	Y	Y	N	10.74	10.07	10.25	14.49	12.95	14.4
TBIG003778	AT1G08220.L01	-	FUNCTIONS IN: molecular_function unknown; INVOLVED IN: mitochondrial proton-transporting ATP synthase complex assembly; LOCATED IN: mitochondrial inner membrane; EXPRESSED IN: 18 plant structures; EXPRESSED DURING: 7 growth stages; CONTAINS InterPro /.../N/s: ATPase assembly factor ATP10, mitochondria (InterPro:IPR007849); Has 168 Blast hits to 168 proteins in 86 species: Archae - 6; Bacteria - 0…	17.5	11.3	-0.626	5e-05	0.000431943	yes	DOWN	Y	Y	Y	Y	N	16.26	21.57	14.4	9.59	13.56	10.63
TBIG003782	AT1G08290	WIP3	WIP domain protein 3 [Source:TAIR;Acc:AT1G08290]	4.8	2.83	-0.762	5e-05	0.000431943	yes	DOWN	Y	Y	Y	Y	N	4.98	4.41	5.11	2.98	2.29	3.2
TBIG003786	AT1G08380	PSAO	photosystem I subunit O [Source:TAIR;Acc:AT1G08380]	665	1180	0.823	5e-05	0.000431943	yes	UP	Y	Y	Y	Y	N	438.11	817.39	763.91	1189.55	1474.61	880.23
TBIG000349	AT1G08390.L01	-	unknown protein; Has 62 Blast hits to 62 proteins in 27 species: Archae - 0; Bacteria - 0; Metazoa - 34; Fungi - 0; Plants - 28; Viruses - 0; Other Eukaryotes - 0 (source: NCBI BLink). [Source:TAIR;Acc:AT1G08390]	3.91	6.08	0.637	0.0121	0.0457675	yes	UP	Y	Y	N	Y	N	2.7	4.55	4.64	6.14	8.42	3.82
TBIG000351	AT1G08430.L01	ALMT1	aluminum-activated malate transporter 1 [Source:TAIR;Acc:AT1G08430]	4.49	6.52	0.539	0.00275	0.0137127	yes	UP	Y	Y	Y	Y	N	3.11	5.62	4.94	6.9	5.56	7.18
TBIG000352	AT1G08440	ALMT2	Aluminium activated malate transporter family protein [Source:TAIR;Acc:AT1G08440]	8.58	1.06	-3.02	5e-05	0.000431943	yes	DOWN	Y	Y	Y	Y	Y	8.89	7.57	9.58	0.94	0.76	1.48
TBIG000353	AT1G08460.L01	HDA08	histone deacetylase 8 [Source:TAIR;Acc:AT1G08460]	13.5	18.7	0.466	0.0036	0.0171392	yes	UP	Y	Y	Y	Y	N	12.79	13.58	14.48	20.16	16.77	18.5
TBIG000357	AT1G08520	ALB1	ALBINA 1 [Source:TAIR;Acc:AT1G08520]	55.9	105	0.913	5e-05	0.000431943	yes	UP	Y	Y	Y	Y	N	50.55	54.61	64.71	120.41	96.32	98.94
TBIG000360	AT1G08550.L01	NPQ1	non-photochemical quenching 1 [Source:TAIR;Acc:AT1G08550]	23.7	45.8	0.951	5e-05	0.000431943	yes	UP	Y	Y	Y	Y	N	18.5	26.85	26.33	50.68	43.52	42.03
TBIG000361	AT1G08570.L01	ACHT4	atypical CYS HIS rich thioredoxin 4 [Source:TAIR;Acc:AT1G08570]	23.7	60.1	1.35	5e-05	0.000431943	yes	UP	Y	Y	Y	Y	Y	19.68	27.96	23.52	64.38	59.03	55.27
TBIG003793	AT1G08580	-	unknown protein; Has 39 Blast hits to 39 proteins in 15 species: Archae - 0; Bacteria - 0; Metazoa - 0; Fungi - 0; Plants - 35; Viruses - 0; Other Eukaryotes - 4 (source: NCBI BLink). [Source:TAIR;Acc:AT1G08580]	73.5	37.4	-0.974	5e-05	0.000431943	yes	DOWN	Y	Y	Y	Y	N	61.88	95.84	66.38	29.27	47.46	36.65
TBIG000362	AT1G08590	PXL1	Leucine-rich receptor-like protein kinase family protein [Source:TAIR;Acc:AT1G08590]	3.28	4.67	0.511	0.00045	0.00300288	yes	UP	Y	Y	Y	Y	N	3.93	2.9	3.02	4.43	4.73	4.8
TBIG003794	AT1G08610	PPR22_ARATH	Pentatricopeptide repeat (PPR) superfamily protein [Source:TAIR;Acc:AT1G08610]	10.1	7.56	-0.42	0.0044	0.0202929	yes	DOWN	Y	Y	Y	Y	N	11.2	8.73	10.78	7.12	7.32	8.3
TBIG003795	AT1G08630.L01	THA1	threonine aldolase 1 [Source:TAIR;Acc:AT1G08630]	5.19	2.16	-1.27	5e-05	0.000431943	yes	DOWN	Y	Y	Y	Y	Y	4.94	5.59	5.6	2.34	1.92	2.33
TBIG000365	AT1G08650	PPCK1	phosphoenolpyruvate carboxylase kinase 1 [Source:TAIR;Acc:AT1G08650]	115	83.9	-0.459	0.00055	0.00355564	yes	DOWN	Y	Y	Y	Y	N	130.62	130.35	90.35	78.95	79.25	94.45
TBIG000366	AT1G08680.L01	ZIGA4	ARF GAP-like zinc finger-containing protein ZIGA4 [Source:TAIR;Acc:AT1G08680]	23.5	34.6	0.557	5e-05	0.000431943	yes	UP	Y	Y	Y	Y	N	24.51	21.79	22.62	34.42	32.01	34.33
TBIG000368	AT1G08720.L01	EDR1	Protein kinase superfamily protein [Source:TAIR;Acc:AT1G08720]	13.5	21.1	0.636	5e-05	0.000431943	yes	UP	Y	Y	Y	Y	N	14.72	13.19	12.97	22.67	18.5	21.46
TBIG000377	AT1G08900.L01	SUGTL3	Major facilitator superfamily protein [Source:TAIR;Acc:AT1G08900]	3.13	8.58	1.46	5e-05	0.000431943	yes	UP	Y	Y	Y	Y	Y	2.36	3.76	3.08	8.69	8.74	7.76
TBIG000380	AT1G08930	ERD6	Major facilitator superfamily protein [Source:TAIR;Acc:AT1G08930]	78.5	115	0.552	5e-05	0.000431943	yes	UP	Y	Y	Y	Y	N	90.26	71.33	73.08	108.17	104.31	127.06
TBIG000382	AT1G08960.L01	CAX11	cation exchanger 11 [Source:TAIR;Acc:AT1G08960]	18.8	12.6	-0.574	0.0003	0.00211729	yes	DOWN	Y	Y	Y	Y	N	17.6	17.43	19.88	12.1	12.52	12.12
TBIG000383	XLOC_000383	AMI1	Amidase 1 [Source:SWISS;Acc:Q9FR37]	42.8	70.9	0.726	5e-05	0.000431943	yes	UP	Y	Y	Y	Y	N	36.96	44.97	46.76	77.51	64.21	69.09
TBIG003809	AT1G09060	KDM3A	Zinc finger, RING-type;Transcription factor jumonji/aspartyl beta-hydroxylase [Source:TAIR;Acc:AT1G09060]	21.3	30.3	0.507	0.00015	0.00115492	yes	UP	Y	Y	Y	Y	N	23.1	20.78	20.87	30.54	28.23	32.16
TBIG000390	AT1G09090	ATRBOHB	respiratory burst oxidase homolog B [Source:TAIR;Acc:AT1G09090]	8.38	25.8	1.62	5e-05	0.000431943	yes	UP	Y	Y	Y	Y	Y	12.14	6.85	6.28	22.33	28.67	26.08
TBIG003820	AT1G09210.L01	CRT1b	calreticulin 1b [Source:TAIR;Acc:AT1G09210]	141	109	-0.369	0.00665	0.0283221	yes	DOWN	Y	Y	Y	Y	N	150.67	130.09	153.46	115.51	108.03	106.64
TBIG000393	AT1G09240	NAS3	nicotianamine synthase 3 [Source:TAIR;Acc:AT1G09240]	18.2	7.04	-1.37	5e-05	0.000431943	yes	DOWN	Y	Y	Y	Y	Y	18.56	19.85	15.99	6.62	5.82	8.39
TBIG000394	AT1G09250	BHLH149	basic helix-loop-helix (bHLH) DNA-binding superfamily protein [Source:TAIR;Acc:AT1G09250]	12.4	16.6	0.42	0.00775	0.0322246	yes	UP	Y	Y	Y	Y	N	12.67	13.35	12.27	15.84	19.87	15.25
TBIG000399	AT1G09340.L01	CRB	chloroplast RNA binding [Source:TAIR;Acc:AT1G09340]	79	115	0.545	5e-05	0.000431943	yes	UP	Y	Y	Y	Y	N	61.66	83.87	97.37	122.37	126.79	100.52
TBIG000403	AT1G09390.L01	GDL2_ARATH	GDSL-like Lipase/Acylhydrolase superfamily protein [Source:TAIR;Acc:AT1G09390]	3.97	7.15	0.848	5e-05	0.000431943	yes	UP	Y	Y	Y	Y	N	3.46	4.01	4.42	7.31	8.29	5.77
TBIG000408	AT1G09490.L01	TKPR1	NAD(P)-binding Rossmann-fold superfamily protein [Source:TAIR;Acc:AT1G09490]	18.7	25.2	0.428	0.00375	0.0177578	yes	UP	Y	Y	Y	Y	N	18.76	18.92	18.5	25.3	25.87	23.6
TBIG000409	AT1G09500.L01	TKPR1	NAD(P)-binding Rossmann-fold superfamily protein [Source:TAIR;Acc:AT1G09500]	5.98	3.12	-0.939	5e-05	0.000431943	yes	DOWN	Y	Y	Y	Y	N	6.04	6.33	5.73	2.86	2.99	3.49
TBIG003833	AT1G09520.L01	-	LOCATED IN: chloroplast; EXPRESSED IN: 21 plant structures; EXPRESSED DURING: 12 growth stages; CONTAINS InterPro DOMAIN/s: Zinc finger, PHD-type, conserved site (InterPro:IPR019786); BEST Arabidopsis thaliana protein match is: PHD finger family pro /.../TAIR:AT3G17460.1); Has 56 Blast hits to 56 proteins in 17 species: Archae - 0; Bacteria - 2; Metazoa - 0; Fungi - 4; Plants - 46; Viruses - 0; O…	18.1	24.8	0.454	0.00185	0.00986667	yes	UP	Y	Y	Y	Y	N	17.49	20.77	16.19	26.71	22.76	24.23
TBIG000412	AT1G09540.L01	MYB61	myb domain protein 61 [Source:TAIR;Acc:AT1G09540]	1.26	1.99	0.662	0.00735	0.0308314	yes	UP	Y	Y	Y	Y	N	1.63	0.89	1.23	1.57	2.51	1.78
TBIG003835	AT1G09570.L01	PHYA	phytochrome A [Source:TAIR;Acc:AT1G09570]	75.4	142	0.914	5e-05	0.000431943	yes	UP	Y	Y	Y	Y	N	74.19	75.08	81.99	166.68	128.83	132.29
TBIG003836	AT1G09575.L01	-	Protein of unknown function (DUF607) [Source:TAIR;Acc:AT1G09575]	3.54	5.17	0.547	0.0056	0.0246092	yes	UP	Y	Y	Y	Y	N	3.27	3.46	4.17	5.74	5.09	4.84
TBIG000423	AT1G09740	USPAL_ARATH	Adenine nucleotide alpha hydrolases-like superfamily protein [Source:TAIR;Acc:AT1G09740]	37.8	49.4	0.388	0.00665	0.0283221	yes	UP	Y	Y	Y	Y	N	37.23	43.31	32.78	40.44	59.6	46.15
TBIG000424	AT1G09750	nep1	Eukaryotic aspartyl protease family protein [Source:TAIR;Acc:AT1G09750]	37.1	91.3	1.3	5e-05	0.000431943	yes	UP	Y	Y	Y	Y	Y	32.23	35.05	43.9	98.67	98.86	74.6
TBIG003847	AT1G09780	PGM1	Phosphoglycerate mutase, 2,3-bisphosphoglycerate-independent [Source:TAIR;Acc:AT1G09780]	395	293	-0.432	0.0037	0.0175509	yes	DOWN	Y	Y	Y	Y	N	420.59	404.35	373.35	270.71	291.87	314.32
TBIG003850	AT1G09810	ECT11	evolutionarily conserved C-terminal region 11 [Source:TAIR;Acc:AT1G09810]	11.9	7.53	-0.662	5e-05	0.000431943	yes	DOWN	Y	Y	Y	Y	N	12.94	11.4	11.6	6.73	7.45	8.37
TBIG000432	AT1G09900	PPR28_ARATH	Pentatricopeptide repeat (PPR-like) superfamily protein [Source:TAIR;Acc:AT1G09900]	20.6	14.4	-0.516	0.00015	0.00115492	yes	DOWN	Y	Y	Y	Y	N	20.61	18.95	22.56	13.54	14.59	14.95
TBIG003857	AT1G09910	rhiE	Rhamnogalacturonate lyase family protein [Source:TAIR;Acc:AT1G09910]	9.2	13.2	0.52	0.00045	0.00300288	yes	UP	Y	Y	Y	Y	N	9.06	8.93	10.03	13.63	12.93	13.23
TBIG003859	AT1G09930	ATOPT2	oligopeptide transporter 2 [Source:TAIR;Acc:AT1G09930]	0.502	0.13	-1.95	0.0002	0.00148925	yes	DOWN	Y	Y	Y	Y	Y	0.26	0.44	0.81	0.14	0.16	0.09
TBIG003860	AT1G09932	-	Phosphoglycerate mutase family protein [Source:TAIR;Acc:AT1G09932]	8.73	5.7	-0.615	0.00055	0.00355564	yes	DOWN	Y	Y	Y	Y	N	10.39	7.2	8.98	4.34	6.93	6.03
TBIG003863	AT1G09950	RAS1	RESPONSE TO ABA AND SALT 1 [Source:TAIR;Acc:AT1G09950]	1.72	0.814	-1.08	0.00055	0.00355564	yes	DOWN	Y	Y	Y	Y	Y	2.13	1.71	1.5	0.73	0.77	1
TBIG003866	AT1G10020	-	Protein of unknown function (DUF1005) [Source:TAIR;Acc:AT1G10020]	11.9	18.5	0.638	5e-05	0.000431943	yes	UP	Y	Y	Y	Y	N	11.92	13.51	10.92	20.12	15.99	19.66
TBIG003867	AT1G10040.L01	YO059_YEAST	alpha/beta-Hydrolases superfamily protein [Source:TAIR;Acc:AT1G10040]	3.49	2.34	-0.581	0.00225	0.011612	yes	DOWN	Y	Y	Y	Y	N	3.4	3.98	3.2	1.75	2.54	2.74
TBIG003872	AT1G10140	-	Uncharacterised conserved protein UCP031279 [Source:TAIR;Acc:AT1G10140]	11.6	26.8	1.2	5e-05	0.000431943	yes	UP	Y	Y	Y	Y	Y	10.27	13.59	10.73	22.91	30.21	26.33
TBIG000442	AT1G10150	PP2A10	Carbohydrate-binding protein [Source:TAIR;Acc:AT1G10150]	8.11	16.1	0.987	5e-05	0.000431943	yes	UP	Y	Y	Y	Y	N	7.74	8.48	8.21	16.22	15.2	16.51
TBIG003874	XLOC_003874	NFXL1	NF-X1-type zinc finger protein NFXL1 [Source:SWISS;Acc:Q9SY59]	34.6	46.7	0.431	0.00185	0.00986667	yes	UP	Y	Y	Y	Y	N	37.21	34.35	33.47	46.34	44.26	48.84
TBIG003876	AT1G10200	WLIM1	GATA type zinc finger transcription factor family protein [Source:TAIR;Acc:AT1G10200]	76	102	0.419	0.0014	0.00786294	yes	UP	Y	Y	Y	Y	N	64.98	75.59	90.27	108.29	105.11	91.02
TBIG000443	AT1G10210	ATMPK1	mitogen-activated protein kinase 1 [Source:TAIR;Acc:AT1G10210]	4.68	7.01	0.583	0.00055	0.00355564	yes	UP	Y	Y	Y	Y	N	4.86	4.46	4.66	6.93	7.39	6.45
TBIG000445	AT1G10230	ASK18	SKP1-like 18 [Source:TAIR;Acc:AT1G10230]	17.9	13.3	-0.426	0.0113	0.0433991	yes	DOWN	Y	Y	N	Y	N	15.35	19.94	19.74	12.81	13.72	13.91
TBIG000446	AT1G10270.L01	GRP23	glutamine-rich protein 23 [Source:TAIR;Acc:AT1G10270]	24.6	14.4	-0.778	5e-05	0.000431943	yes	DOWN	Y	Y	Y	Y	N	26.76	25.9	21.9	13.19	14.55	15.2
TBIG003884	AT1G10360.L01	ATGSTU18	glutathione S-transferase TAU 18 [Source:TAIR;Acc:AT1G10360]	6.04	11.2	0.887	5e-05	0.000431943	yes	UP	Y	Y	Y	Y	N	4.69	5.19	8.04	12.04	11.16	9.93
TBIG003885	AT1G10370	GST30	Glutathione S-transferase family protein [Source:TAIR;Acc:AT1G10370]	125	46	-1.44	5e-05	0.000431943	yes	DOWN	Y	Y	Y	Y	Y	131.76	123.3	120.65	33.23	46.91	56.36
TBIG000450	AT1G10380	-	Putative membrane lipoprotein [Source:TAIR;Acc:AT1G10380]	6.1	8.38	0.459	0.01155	0.044133	yes	UP	Y	Y	N	Y	N	6.99	6.49	4.98	7.95	8.47	8.55
TBIG003888	AT1G10410	-	Protein of unknown function (DUF1336) [Source:TAIR;Acc:AT1G10410]	50.4	35.9	-0.488	0.0002	0.00148925	yes	DOWN	Y	Y	Y	Y	N	56.97	40.52	52.81	36.74	31.52	38.36
TBIG003897	XLOC_003897	CDC40	Pre-mRNA-processing factor 17 [Source:SWISS;Acc:O60508]	74.9	45.4	-0.723	0.00045	0.00300288	yes	DOWN	Y	Y	Y	Y	N	81.86	83.81	64.96	43.4	45.39	50.49
TBIG000462	XLOC_000462	BHLH90	Transcription factor bHLH90 [Source:SWISS;Acc:Q0WNR2]	15.3	24.1	0.663	0.0001	0.00080931	yes	UP	Y	Y	Y	Y	N	14.49	14.99	17.56	25.24	25.69	22.24
TBIG003903	AT1G10650	BRG3	SBP (S-ribonuclease binding protein) family protein [Source:TAIR;Acc:AT1G10650]	20.5	14.9	-0.458	0.00155	0.00854277	yes	DOWN	Y	Y	Y	Y	N	22.88	19.11	19.53	13.1	16.28	15.1
TBIG003906	AT1G10740	lip	alpha/beta-Hydrolases superfamily protein [Source:TAIR;Acc:AT1G10740]	11.1	21.6	0.964	5e-05	0.000431943	yes	UP	Y	Y	Y	Y	N	9.84	11.79	11.78	23.38	20.56	20.62
TBIG003908	AT1G10760	SEX1	Pyruvate phosphate dikinase, PEP/pyruvate binding domain [Source:TAIR;Acc:AT1G10760]	340	247	-0.462	0.0047	0.0213181	yes	DOWN	Y	Y	Y	Y	N	328.86	316.01	384.58	274.26	226.49	238.95
TBIG000478	AT1G10910.L01	PPR31_ARATH	Pentatricopeptide repeat (PPR) superfamily protein [Source:TAIR;Acc:AT1G10910]	15.8	24.7	0.645	0.0001	0.00080931	yes	UP	Y	Y	Y	Y	N	14.32	16.25	16.1	26.23	22.95	23.42
TBIG003919	AT1G10920.L01	LOV1	NB-ARC domain-containing disease resistance protein [Source:TAIR;Acc:AT1G10920]	1.57	2.91	0.894	5e-05	0.000431943	yes	UP	Y	Y	Y	Y	N	1.72	1.59	1.44	2.78	2.97	2.96
TBIG003923	AT1G10990	-	unknown protein; Has 4 Blast hits to 4 proteins in 1 species: Archae - 0; Bacteria - 0; Metazoa - 0; Fungi - 0; Plants - 4; Viruses - 0; Other Eukaryotes - 0 (source: NCBI BLink). [Source:TAIR;Acc:AT1G10990]	2.38	4.02	0.755	0.00275	0.0137127	yes	UP	Y	Y	Y	Y	N	2.39	2.5	2.25	3.13	4.48	4.25
TBIG003926	AT1G11070.L01	C17L7.1	BEST Arabidopsis thaliana protein match is: Hydroxyproline-rich glycoprotein family protein (TAIR:AT1G61080.1); Has 579 Blast hits to 567 proteins in 152 species: Archae - 0; Bacteria - 68; Metazoa - 159; Fungi - 113; Plants - 172; Viruses - 0; Othe /.../ryotes - 67 (source: NCBI BLink). [Source:TAIR;Acc:AT1G11070]	0.217	0.817	1.91	5e-05	0.000431943	yes	UP	Y	Y	Y	Y	Y	0.14	0.15	0.37	1.17	0.65	0.61
TBIG003927	AT1G11080.L01	scpl31	serine carboxypeptidase-like 31 [Source:TAIR;Acc:AT1G11080]	1.68	5.88	1.81	5e-05	0.000431943	yes	UP	Y	Y	Y	Y	Y	1.28	2.38	1.41	6.17	5.12	6.18
TBIG000488	AT1G11130.L01	SUB	Leucine-rich repeat protein kinase family protein [Source:TAIR;Acc:AT1G11130]	19.4	14.8	-0.387	0.00315	0.0153611	yes	DOWN	Y	Y	Y	Y	N	20.98	18.5	18.39	13	14.41	16.34
TBIG000491	AT1G11180.L01	SCAMP5	Secretory carrier membrane protein (SCAMP) family protein [Source:TAIR;Acc:AT1G11180]	3.14	5.39	0.78	0.0002	0.00148925	yes	UP	Y	Y	Y	Y	N	2.7	3.74	3.07	5.54	5.6	4.96
TBIG003932	AT1G11210	-	Protein of unknown function (DUF761) [Source:TAIR;Acc:AT1G11210]	25	16.3	-0.614	5e-05	0.000431943	yes	DOWN	Y	Y	Y	Y	N	26.35	25.58	25.95	20.1	15.9	14.09
TBIG000494	AT1G11260	STP1	sugar transporter 1 [Source:TAIR;Acc:AT1G11260]	43.4	77.2	0.83	5e-05	0.000431943	yes	UP	Y	Y	Y	Y	N	47.64	47.3	37.99	90.23	68.41	74
TBIG003939	AT1G11310	MLO2	Seven transmembrane MLO family protein [Source:TAIR;Acc:AT1G11310]	55.7	80.8	0.536	5e-05	0.000431943	yes	UP	Y	Y	Y	Y	N	62.99	51.07	52.71	80	78.98	80.63
TBIG000497	AT1G11330	Y1133_ARATH	S-locus lectin protein kinase family protein [Source:TAIR;Acc:AT1G11330]	35.4	23.4	-0.6	5e-05	0.000431943	yes	DOWN	Y	Y	Y	Y	N	42.56	28.06	36.39	22.2	20.78	26.9
TBIG003940	XLOC_003940	SD113	G-type lectin S-receptor-like serine/threonine-protein kinase SD1-13 [Source:SWISS;Acc:Q9LPZ9]	24.8	32.2	0.379	0.01175	0.0447567	yes	UP	Y	Y	N	Y	N	23.4	26.73	25.96	33.31	32.29	31.77
TBIG003943	AT1G11390	YP109_YEAST	Protein kinase superfamily protein [Source:TAIR;Acc:AT1G11390]	20.5	14.4	-0.513	0.0002	0.00148925	yes	DOWN	Y	Y	Y	Y	N	20.27	22.02	19.88	14.02	14.81	14.22
TBIG000503	AT1G11450.L01	WTR3_ARATH	nodulin MtN21 /EamA-like transporter family protein [Source:TAIR;Acc:AT1G11450]	4.5	7.73	0.782	0.0002	0.00148925	yes	UP	Y	Y	Y	Y	N	4.67	4.4	4.31	6.81	7.46	8.62
TBIG000505	AT1G11475	NRPB10	RNA polymerases N / 8 kDa subunit [Source:TAIR;Acc:AT1G11475]	81.1	48	-0.758	5e-05	0.000431943	yes	DOWN	Y	Y	Y	Y	N	62.48	119.13	65.01	31.8	67.85	45.98
TBIG003946	AT1G11480	-	eukaryotic translation initiation factor-related [Source:TAIR;Acc:AT1G11480]	45.4	56.5	0.317	0.0132	0.0489488	yes	UP	Y	Y	N	Y	N	43.45	49.68	43.24	57.52	55.53	55.17
TBIG000508	AT1G11530	ATCXXS1	C-terminal cysteine residue is changed to a serine 1 [Source:TAIR;Acc:AT1G11530]	7.29	20.3	1.48	0.0007	0.0043492	yes	UP	Y	Y	Y	Y	Y	4.57	11.17	6.72	20.53	24.66	16.45
TBIG003950	AT1G11545	XTH8	xyloglucan endotransglucosylase/hydrolase 8 [Source:TAIR;Acc:AT1G11545]	14.3	24.1	0.749	5e-05	0.000431943	yes	UP	Y	Y	Y	Y	N	14.09	13.88	15.78	25.14	25.08	22.43
TBIG000512	AT1G11580.L01	ATPMEPCRA	methylesterase PCR A [Source:TAIR;Acc:AT1G11580]	109	223	1.03	5e-05	0.000431943	yes	UP	Y	Y	Y	Y	Y	142.34	104.21	85.69	204.24	228.88	241.77
TBIG000523	AT1G11700	-	Protein of unknown function, DUF584 [Source:TAIR;Acc:AT1G11700]	11.4	7.23	-0.655	0.0003	0.00211729	yes	DOWN	Y	Y	Y	Y	N	9.87	15.86	10.6	6.49	10.32	6.04
TBIG000531	AT1G11840.L01	ATGLX1	glyoxalase I homolog [Source:TAIR;Acc:AT1G11840]	530	409	-0.373	0.0115	0.0439851	yes	DOWN	Y	Y	N	Y	N	525.26	578.74	540.96	346.62	447.94	461.03
TBIG000533	AT1G11860	GDCST	Glycine cleavage T-protein family [Source:TAIR;Acc:AT1G11860]	225	319	0.504	0.00035	0.00241417	yes	UP	Y	Y	Y	Y	N	186.34	229.71	278.78	343.95	316.49	306.15
TBIG000534	AT1G11870.L01	ATSRS	Seryl-tRNA synthetase [Source:TAIR;Acc:AT1G11870]	18.9	24.4	0.367	0.0067	0.0284977	yes	UP	Y	Y	Y	Y	N	17.57	20.7	18.96	24.16	24.95	23.91
TBIG000535	AT1G11890.L01	SEC22	Synaptobrevin family protein [Source:TAIR;Acc:AT1G11890]	35	27	-0.376	0.01035	0.0406321	yes	DOWN	Y	Y	N	Y	N	33.64	36.34	35.22	24.92	27.84	27.63
TBIG003966	AT1G11920	PLY2_ARATH	Pectin lyase-like superfamily protein [Source:TAIR;Acc:AT1G11920]	1.52	0.783	-0.957	0.003	0.0147441	yes	DOWN	Y	Y	Y	Y	N	1.72	1.96	0.99	0.63	0.93	0.82
TBIG000541	AT1G12010	AtACO3	2-oxoglutarate (2OG) and Fe(II)-dependent oxygenase superfamily protein [Source:TAIR;Acc:AT1G12010]	2.46	5.47	1.15	5e-05	0.000431943	yes	UP	Y	Y	Y	Y	Y	2.1	2.68	2.83	5.53	6.43	4.68
TBIG000545	AT1G12080	-	Vacuolar calcium-binding protein-related [Source:TAIR;Acc:AT1G12080]	5.46	11.1	1.02	5e-05	0.000431943	yes	UP	Y	Y	Y	Y	Y	4.03	6.34	6.54	11.84	13.25	8.63
TBIG000550	AT1G12160.L01	GSXL1_ARATH	Flavin-binding monooxygenase family protein [Source:TAIR;Acc:AT1G12160]	3.85	5.34	0.473	0.01	0.039497	yes	UP	Y	Y	Y	Y	N	4.65	3.91	3.11	4.76	5.94	5.25
TBIG000552	AT1G12200	GSXL2_ARATH	Flavin-binding monooxygenase family protein [Source:TAIR;Acc:AT1G12200]	40.5	30.5	-0.408	0.0017	0.00921816	yes	DOWN	Y	Y	Y	Y	N	41.37	44.26	38.41	27.33	30.03	35.09
TBIG000553	XLOC_000553	RPS5	Disease resistance protein RPS5 [Source:SWISS;Acc:O64973]	48.5	76	0.65	5e-05	0.000431943	yes	UP	Y	Y	Y	Y	N	48.3	43.34	52.49	83.74	68.5	71.73
TBIG000555	AT1G12250	TL225_ARATH	Pentapeptide repeat-containing protein [Source:TAIR;Acc:AT1G12250]	7.41	16	1.11	5e-05	0.000431943	yes	UP	Y	Y	Y	Y	Y	5.82	8.41	8.06	17.5	15.89	14.36
TBIG000561	AT1G12360	KEU	Sec1/munc18-like (SM) proteins superfamily [Source:TAIR;Acc:AT1G12360]	29	37.3	0.361	0.0082	0.0337356	yes	UP	Y	Y	Y	Y	N	31.22	26.61	29.16	37.12	35.79	37.89
TBIG003989	AT1G12420	ACR8	ACT domain repeat 8 [Source:TAIR;Acc:AT1G12420]	6.71	4.7	-0.515	0.00115	0.00665264	yes	DOWN	Y	Y	Y	Y	N	8	6.08	6.39	4.41	4.91	4.9
TBIG003992	AT1G12440	SAP1	A20/AN1-like zinc finger family protein [Source:TAIR;Acc:AT1G12440]	25.2	33.9	0.425	0.00295	0.0145461	yes	UP	Y	Y	Y	Y	N	23.36	26.6	25.8	30.9	37.94	32.25
TBIG000565	AT1G12450	Y305_SYNY3	SNARE associated Golgi protein family [Source:TAIR;Acc:AT1G12450]	5.11	7.55	0.562	0.00195	0.0103124	yes	UP	Y	Y	Y	Y	N	4.41	5.47	5.44	7.67	7.42	7.28
TBIG000566	AT1G12460	F5O11.21	Leucine-rich repeat protein kinase family protein [Source:TAIR;Acc:AT1G12460]	4.94	3.75	-0.396	0.0104	0.0407873	yes	DOWN	Y	Y	N	Y	N	5.25	4.1	5.38	3.83	3.43	3.82
TBIG000571	AT1G12560	ATEXPA7	expansin A7 [Source:TAIR;Acc:AT1G12560]	22.8	14	-0.705	5e-05	0.000431943	yes	DOWN	Y	Y	Y	Y	N	25.22	27.78	15.81	9.31	19.01	13.43
TBIG000579	AT1G12730.L01	Pigu	GPI transamidase subunit PIG-U [Source:TAIR;Acc:AT1G12730]	4.04	6.07	0.588	0.0008	0.00487714	yes	UP	Y	Y	Y	Y	N	4.06	3.88	4.03	6.57	6.48	4.76
TBIG004006	XLOC_004006	UGE1	Bifunctional UDP-glucose 4-epimerase and UDP-xylose 4-epimerase 1 [Source:SWISS;Acc:Q42605]	27.2	59.9	1.14	5e-05	0.000431943	yes	UP	Y	Y	Y	Y	Y	23.66	28.07	29.87	64.78	54.38	58.3
TBIG000584	XLOC_000584	-	-	21.4	44.9	1.07	0.00295	0.0145461	yes	UP	Y	Y	Y	Y	Y	18.16	25.79	18.48	33.35	58.34	37.2
TBIG004009	AT1G12830.L01	-	unknown protein; FUNCTIONS IN: molecular_function unknown; INVOLVED IN: biological_process unknown; LOCATED IN: cellular_component unknown; EXPRESSED IN: 23 plant structures; EXPRESSED DURING: 13 growth stages; Has 39778 Blast hits to 22088 proteins /.../60 species: Archae - 152; Bacteria - 6161; Metazoa - 14109; Fungi - 6144; Plants - 2156; Viruses - 601; Other Eukaryotes - 10455 (source: NCBI B…	26.2	18.4	-0.511	0.0005	0.00327041	yes	DOWN	Y	Y	Y	Y	N	24.26	31.58	24.34	15.98	19.92	20.21
TBIG004010	AT1G12845	-	unknown protein; FUNCTIONS IN: molecular_function unknown; INVOLVED IN: biological_process unknown; LOCATED IN: endomembrane system; EXPRESSED IN: 22 plant structures; EXPRESSED DURING: 13 growth stages; Has 8 Blast hits to 8 proteins in 4 species: /.../ - 0; Bacteria - 0; Metazoa - 0; Fungi - 0; Plants - 8; Viruses - 0; Other Eukaryotes - 0 (source: NCBI BLink). [Source:TAIR;Acc:AT1G12845]	36.8	25.5	-0.526	0.0015	0.00830953	yes	DOWN	Y	Y	Y	Y	N	25.61	47.11	35.81	22.22	31.49	21.21
TBIG004013	AT1G12900.L01	GAPA-2	glyceraldehyde 3-phosphate dehydrogenase A subunit 2 [Source:TAIR;Acc:AT1G12900]	236	419	0.828	5e-05	0.000431943	yes	UP	Y	Y	Y	Y	N	183.09	222.51	322.61	472.33	422.74	370.47
TBIG004014	AT1G12910	ATAN11	Transducin/WD40 repeat-like superfamily protein [Source:TAIR;Acc:AT1G12910]	20.5	30.1	0.556	5e-05	0.000431943	yes	UP	Y	Y	Y	Y	N	19.19	20.86	21.47	27.29	32.61	29.22
TBIG004016	AT1G12930.L01	IPO13	ARM repeat superfamily protein [Source:TAIR;Acc:AT1G12930]	16.3	21.7	0.412	0.0027	0.0135049	yes	UP	Y	Y	Y	Y	N	17.67	14.69	16.29	23.3	19.65	20.97
TBIG000590	AT1G12940	ATNRT2.5	nitrate transporter2.5 [Source:TAIR;Acc:AT1G12940]	0.926	0.136	-2.77	0.0001	0.00080931	yes	DOWN	Y	Y	Y	Y	Y	1.17	0.85	0.78	0.32	0	0.08
TBIG000591	AT1G12950	RSH2	root hair specific 2 [Source:TAIR;Acc:AT1G12950]	10.4	5.44	-0.934	5e-05	0.000431943	yes	DOWN	Y	Y	Y	Y	N	11.54	10.5	9.14	4.1	6.01	6.03
TBIG000592	AT1G12970	PIRL3	plant intracellular ras group-related LRR 3 [Source:TAIR;Acc:AT1G12970]	5.85	8.17	0.482	0.0028	0.0139335	yes	UP	Y	Y	Y	Y	N	6.09	5.67	6.11	8.11	8.46	8.2
TBIG000597	AT1G13080	CYP71B2	cytochrome P450, family 71, subfamily B, polypeptide 2 [Source:TAIR;Acc:AT1G13080]	3.85	8.16	1.08	5e-05	0.000431943	yes	UP	Y	Y	Y	Y	Y	3.9	3.18	4.61	8.1	7.87	8.56
TBIG004028	AT1G13245	RTFL17	ROTUNDIFOLIA like 17 [Source:TAIR;Acc:AT1G13245]	26.5	37.8	0.511	0.0012	0.00689274	yes	UP	Y	Y	Y	Y	N	22.96	33.78	23.08	34.6	44.05	34.63
TBIG000611	AT1G13300	HRS1	myb-like transcription factor family protein [Source:TAIR;Acc:AT1G13300]	6	16.6	1.47	5e-05	0.000431943	yes	UP	Y	Y	Y	Y	Y	7.3	6.63	4.48	14.36	20.39	16.29
TBIG000614	AT1G13410	PCMP-H24	Tetratricopeptide repeat (TPR)-like superfamily protein [Source:TAIR;Acc:AT1G13410]	3.41	2.03	-0.745	0.0001	0.00080931	yes	DOWN	Y	Y	Y	Y	N	3.34	2.9	3.95	1.68	2.25	2.13
TBIG000615	AT1G13420	ATST4B	sulfotransferase 4B [Source:TAIR;Acc:AT1G13420]	3.57	1.89	-0.916	0.0002	0.00148925	yes	DOWN	Y	Y	Y	Y	N	4.12	3.9	2.75	1.29	2.3	2.11
TBIG004038	AT1G13440	GAPC-2	glyceraldehyde-3-phosphate dehydrogenase C2 [Source:TAIR;Acc:AT1G13440]	1360	1840	0.436	0.01255	0.0470221	yes	UP	Y	Y	N	Y	N	1416.57	1370.29	1383.75	1744.67	1888.1	1928.94
TBIG004039	AT1G13450.L01	GT-1	Homeodomain-like superfamily protein [Source:TAIR;Acc:AT1G13450]	15.3	26.6	0.796	5e-05	0.000431943	yes	UP	Y	Y	Y	Y	N	14.47	18.39	13.47	26.6	28.39	24.68
TBIG004048	AT1G13570	FDL1_ARATH	F-box/RNI-like superfamily protein [Source:TAIR;Acc:AT1G13570]	9.74	16.5	0.76	5e-05	0.000431943	yes	UP	Y	Y	Y	Y	N	10.35	8.24	10.69	17.12	16.49	15.27
TBIG004053	AT1G13640.L01	F21F23.8	Phosphatidylinositol 3- and 4-kinase family protein [Source:TAIR;Acc:AT1G13640]	18	28.3	0.652	5e-05	0.000431943	yes	UP	Y	Y	Y	Y	N	17.55	17.6	20.1	30.3	27.39	27.81
TBIG004055	AT1G13700.L01	PGL1	6-phosphogluconolactonase 1 [Source:TAIR;Acc:AT1G13700]	2.42	8.1	1.74	0.0011	0.00640718	yes	UP	Y	Y	Y	Y	Y	1.44	2.57	3.31	9.65	7.46	7.12
TBIG000628	AT1G13730.L01	nxt3	Nuclear transport factor 2 (NTF2) family protein with RNA binding (RRM-RBD-RNP motifs) domain [Source:TAIR;Acc:AT1G13730]	28.4	21.7	-0.385	0.00455	0.020822	yes	DOWN	Y	Y	Y	Y	N	28.32	29.13	27.55	20.33	22.51	21.62
TBIG004062	XLOC_004062	F16A14.2	Probable methyltransferase PMT4 [Source:SWISS;Acc:Q8GYW9]	39.7	27	-0.555	0.00035	0.00241417	yes	DOWN	Y	Y	Y	Y	N	40.74	38.41	41.22	26.95	26.65	27.3
TBIG000640	XLOC_000640	GN	ARF guanine-nucleotide exchange factor GNOM [Source:SWISS;Acc:Q42510]	36.3	53.1	0.549	0.00225	0.011612	yes	UP	Y	Y	Y	Y	N	39.49	35.95	36.52	59.81	49.38	52.34
TBIG004070	AT1G14060.L01	-	GCK domain-containing protein [Source:TAIR;Acc:AT1G14060]	38.7	21.2	-0.868	5e-05	0.000431943	yes	DOWN	Y	Y	Y	Y	N	39.43	48.17	32.31	17.28	24.38	23.39
TBIG004072	AT1G14120.L01	DAO	2-oxoglutarate (2OG) and Fe(II)-dependent oxygenase superfamily protein [Source:TAIR;Acc:AT1G14120]	36.5	20.3	-0.847	5e-05	0.000431943	yes	DOWN	Y	Y	Y	Y	N	41.59	32.39	36.14	13	20.26	27.68
TBIG000647	AT1G14150.L01	PQL1	PsbQ-like 2 [Source:TAIR;Acc:AT1G14150]	8.64	13.7	0.663	0.0096	0.0382585	yes	UP	Y	Y	Y	Y	N	6.43	10.22	8.69	14.31	16.4	9.9
TBIG004077	AT1G14200	rnf181	RING/U-box superfamily protein [Source:TAIR;Acc:AT1G14200]	10.4	18.8	0.845	5e-05	0.000431943	yes	UP	Y	Y	Y	Y	N	9.83	12.31	10.49	14.73	22.88	20.79
TBIG000653	AT1G14240.L01	APY3	GDA1/CD39 nucleoside phosphatase family protein [Source:TAIR;Acc:AT1G14240]	5.66	4.11	-0.461	0.00795	0.0329227	yes	DOWN	Y	Y	Y	Y	N	6.57	4.42	6.05	3.29	4.46	4.51
TBIG004081	AT1G14270.L01	-	CAAX amino terminal protease family protein [Source:TAIR;Acc:AT1G14270]	17.5	23.3	0.419	0.0035	0.0167573	yes	UP	Y	Y	Y	Y	N	14.12	18.48	20.25	24.86	22.53	22.28
TBIG000656	AT1G14280	PKS2	phytochrome kinase substrate 2 [Source:TAIR;Acc:AT1G14280]	8.64	12.9	0.579	0.0001	0.00080931	yes	UP	Y	Y	Y	Y	N	8.68	8.08	9.39	14.28	12.18	12.03
TBIG004082	XLOC_004082	SBH2	Sphinganine C(4)-monooxygenase 2 [Source:SWISS;Acc:Q9AST3]	36.6	47.7	0.382	0.0039	0.0183476	yes	UP	Y	Y	Y	Y	N	36.93	38.15	34.22	43.68	51.36	46.23
TBIG000658	AT1G14320.L01	SAC52	Ribosomal protein L16p/L10e family protein [Source:TAIR;Acc:AT1G14320]	984	748	-0.396	0.0062	0.0267153	yes	DOWN	Y	Y	Y	Y	N	877.67	1221.61	920.7	623.13	871.48	760.9
TBIG004084	AT1G14330	SKIP11	Galactose oxidase/kelch repeat superfamily protein [Source:TAIR;Acc:AT1G14330]	14.3	11	-0.369	0.0087	0.0353667	yes	DOWN	Y	Y	Y	Y	N	15.76	12.04	14.96	11.04	9.38	12.4
TBIG004096	XLOC_004096	MIOX1	Inositol oxygenase 1 [Source:SWISS;Acc:Q8L799]	45.1	15.4	-1.55	5e-05	0.000431943	yes	DOWN	Y	Y	Y	Y	Y	51.44	42.32	43.15	10.9	15.97	19.63
TBIG004097	AT1G14540	PER4	Peroxidase superfamily protein [Source:TAIR;Acc:AT1G14540]	4.85	3	-0.691	0.00065	0.00408284	yes	DOWN	Y	Y	Y	Y	N	6.34	4.19	4.16	2.85	3.08	3.12
TBIG000668	AT1G14560.L01	mcfB	Mitochondrial substrate carrier family protein [Source:TAIR;Acc:AT1G14560]	12.6	9.62	-0.392	0.0085	0.0347349	yes	DOWN	Y	Y	Y	Y	N	13.25	12.04	12.74	10.03	9.31	9.31
TBIG004100	AT1G14600.L01	MYBF_ARATH	Homeodomain-like superfamily protein [Source:TAIR;Acc:AT1G14600]	6.09	3.61	-0.753	0.00015	0.00115492	yes	DOWN	Y	Y	Y	Y	N	6.13	5.5	6.78	3.82	4.09	2.93
TBIG000678	AT1G14700.L01	PAP3	purple acid phosphatase 3 [Source:TAIR;Acc:AT1G14700]	10.9	18.7	0.77	5e-05	0.000431943	yes	UP	Y	Y	Y	Y	N	8.15	10.03	15.05	21.06	19.61	15.45
TBIG004109	AT1G14740	OBE3	Protein of unknown function (DUF1423) [Source:TAIR;Acc:AT1G14740]	52	65.4	0.331	0.0112	0.0431171	yes	UP	Y	Y	N	Y	N	59.3	47.15	51.87	72.65	58.88	66.6
TBIG004113	AT1G14790	RDR1	RNA-dependent RNA polymerase 1 [Source:TAIR;Acc:AT1G14790]	4.25	5.85	0.463	0.01125	0.0432583	yes	UP	Y	Y	N	Y	N	4.38	4.08	4.42	5.73	5.64	6.17
TBIG000683	AT1G14860	atnudt18	nudix hydrolase homolog 18 [Source:TAIR;Acc:AT1G14860]	6.78	10.1	0.577	0.00065	0.00408284	yes	UP	Y	Y	Y	Y	N	7.06	7.26	6.05	8.59	11.45	10.3
TBIG004118	AT1G14870	PCR2	PLANT CADMIUM RESISTANCE 2 [Source:TAIR;Acc:AT1G14870]	76.4	130	0.767	5e-05	0.000431943	yes	UP	Y	Y	Y	Y	N	87.07	86.85	58.53	108.58	158.7	125.59
TBIG004127	AT1G14980.L01	CPN10	chaperonin 10 [Source:TAIR;Acc:AT1G14980]	161	101	-0.678	5e-05	0.000431943	yes	DOWN	Y	Y	Y	Y	N	127.11	206.82	152.23	73.05	119.45	109.95
TBIG000687	AT1G15010	-	unknown protein; BEST Arabidopsis thaliana protein match is: unknown protein (TAIR:AT2G01300.1); Has 71 Blast hits to 71 proteins in 13 species: Archae - 0; Bacteria - 2; Metazoa - 0; Fungi - 0; Plants - 69; Viruses - 0; Other Eukaryotes - 0 (source /.../ BLink). [Source:TAIR;Acc:AT1G15010]	4.38	7.33	0.743	0.00385	0.0181431	yes	UP	Y	Y	Y	Y	N	3.44	6.23	3.83	5.99	9.16	7.13
TBIG004129	AT1G15020.L01	ATQSOX1	quiescin-sulfhydryl oxidase 1 [Source:TAIR;Acc:AT1G15020]	13.4	19	0.505	0.0003	0.00211729	yes	UP	Y	Y	Y	Y	N	12.8	13.82	13.69	19.02	19.09	18.43
TBIG000694	AT1G15125.L01	MT810_ARATH	S-adenosyl-L-methionine-dependent methyltransferases superfamily protein [Source:TAIR;Acc:AT1G15125]	20.1	30	0.577	5e-05	0.000431943	yes	UP	Y	Y	Y	Y	N	21.88	20.1	19.32	29.68	25.07	35.49
TBIG000698	AT1G15180.L01	DTX1	MATE efflux family protein [Source:TAIR;Acc:AT1G15180]	12.6	25	0.991	5e-05	0.000431943	yes	UP	Y	Y	Y	Y	N	11.2	10.89	15.63	27.88	22.5	24
TBIG004141	AT1G15250	RPL37A	Zinc-binding ribosomal protein family protein [Source:TAIR;Acc:AT1G15250]	49.1	33.7	-0.546	0.0004	0.00270915	yes	DOWN	Y	Y	Y	Y	N	41.13	67.44	43.61	23.12	43.23	36.89
TBIG004142	AT1G15270	-	Translation machinery associated TMA7 [Source:TAIR;Acc:AT1G15270]	686	505	-0.442	0.00155	0.00854277	yes	DOWN	Y	Y	Y	Y	N	513.08	1001.52	595.3	374.24	675.63	499.49
TBIG004169	AT1G15825.L01	-	hydroxyproline-rich glycoprotein family protein [Source:TAIR;Acc:AT1G15825]	3.53	9.14	1.37	0.00015	0.00115492	yes	UP	Y	Y	Y	Y	Y	2.4	4.26	3.24	7.65	9.06	8.71
TBIG000732	AT1G15830.L01	-	unknown protein; Has 165982 Blast hits to 57214 proteins in 2459 species: Archae - 263; Bacteria - 44622; Metazoa - 55751; Fungi - 10656; Plants - 17613; Viruses - 2527; Other Eukaryotes - 34550 (source: NCBI BLink). [Source:TAIR;Acc:AT1G15830]	2.07	5.17	1.32	5e-05	0.000431943	yes	UP	Y	Y	Y	Y	Y	1.63	2.63	2.42	5.19	5.96	5.25
TBIG000735	AT1G15870.L01	YB95_ARATH	Mitochondrial glycoprotein family protein [Source:TAIR;Acc:AT1G15870]	8.07	3.41	-1.24	5e-05	0.000431943	yes	DOWN	Y	Y	Y	Y	Y	7.88	9.58	6.87	2.45	4.15	3.64
TBIG004172	AT1G15880.L01	GOS11	golgi snare 11 [Source:TAIR;Acc:AT1G15880]	16.7	23.4	0.486	0.0023	0.0118168	yes	UP	Y	Y	Y	Y	N	17.23	16.84	16.36	22.87	24.35	22.94
TBIG000737	XLOC_000737	-	-	13.9	18	0.378	0.0053	0.0235083	yes	UP	Y	Y	Y	Y	N	13.94	14.6	13.82	17.73	19.48	17.35
TBIG000741	AT1G15950.L01	CCR1	cinnamoyl coa reductase 1 [Source:TAIR;Acc:AT1G15950]	126	88.5	-0.504	0.0002	0.00148925	yes	DOWN	Y	Y	Y	Y	N	135.41	131.79	119.2	87.88	88.6	92.65
TBIG000742	AT1G15980	NDF1	NDH-dependent cyclic electron flow 1 [Source:TAIR;Acc:AT1G15980]	18.1	36.6	1.01	5e-05	0.000431943	yes	UP	Y	Y	Y	Y	Y	13.37	17.11	24.33	41.11	37.77	30.49
TBIG004178	AT1G16030	Hsp70b	heat shock protein 70B [Source:TAIR;Acc:AT1G16030]	4.3	6.61	0.619	5e-05	0.000431943	yes	UP	Y	Y	Y	Y	N	4.69	4.13	4.48	6.43	6.08	7.7
TBIG000747	AT1G16060.L01	ADAP	ARIA-interacting double AP2 domain protein [Source:TAIR;Acc:AT1G16060]	7.12	5.04	-0.496	0.00835	0.0342153	yes	DOWN	Y	Y	Y	Y	N	6.91	7.34	7.16	4.79	5.38	4.85
TBIG000754	AT1G16180.L01	SERINC3	Serinc-domain containing serine and sphingolipid biosynthesis protein [Source:TAIR;Acc:AT1G16180]	104	137	0.398	0.00285	0.0141425	yes	UP	Y	Y	Y	Y	N	111.93	94.49	107.38	134.3	136.85	136.03
TBIG004184	AT1G16240.L01	SYP51	syntaxin of plants 51 [Source:TAIR;Acc:AT1G16240]	30.4	44	0.531	5e-05	0.000431943	yes	UP	Y	Y	Y	Y	N	26.76	35.33	31.01	42.52	47.99	42.73
TBIG000757	AT1G16250.L01	FBK5_ARATH	Galactose oxidase/kelch repeat superfamily protein [Source:TAIR;Acc:AT1G16250]	6.26	9.5	0.603	0.00345	0.0165586	yes	UP	Y	Y	Y	Y	N	6.46	6.93	5.75	10.64	9.26	8.7
TBIG000763	AT1G16370	ATOCT6	organic cation/carnitine transporter 6 [Source:TAIR;Acc:AT1G16370]	6.69	3.6	-0.895	5e-05	0.000431943	yes	DOWN	Y	Y	Y	Y	N	8.46	5.44	6.04	3.42	3	4.14
TBIG004195	AT1G16510	AXX15_SOYBN	SAUR-like auxin-responsive protein family [Source:TAIR;Acc:AT1G16510]	7.59	5.16	-0.556	0.0068	0.0288348	yes	DOWN	Y	Y	Y	Y	N	8.01	8.9	5.95	4.3	6.25	4.83
TBIG000774	AT1G16640	Y1664_ARATH	AP2/B3-like transcriptional factor family protein [Source:TAIR;Acc:AT1G16640]	1.84	0.688	-1.42	0.001	0.00590777	yes	DOWN	Y	Y	Y	Y	Y	1.36	2.43	1.76	0.4	0.86	0.81
TBIG000781	AT1G16720.L01	HCF173	high chlorophyll fluorescence phenotype 173 [Source:TAIR;Acc:AT1G16720]	14.4	31.1	1.11	5e-05	0.000431943	yes	UP	Y	Y	Y	Y	Y	14.3	13.83	14.94	36.33	29.8	26.11
TBIG000782	AT1G16740.L01	rplT	Ribosomal protein L20 [Source:TAIR;Acc:AT1G16740]	69.9	49	-0.511	0.01225	0.0461466	yes	DOWN	Y	Y	N	Y	N	58.79	106.34	57.54	44.04	62.15	47.77
TBIG000788	AT1G16830	PPR46_ARATH	Pentatricopeptide repeat (PPR) superfamily protein [Source:TAIR;Acc:AT1G16830]	3.61	2.28	-0.666	0.00075	0.00460839	yes	DOWN	Y	Y	Y	Y	N	3.76	3.28	3.85	2.12	2.36	2.33
TBIG004206	AT1G16840.L01	-	unknown protein; BEST Arabidopsis thaliana protein match is: unknown protein (TAIR:AT1G78890.1); Has 35333 Blast hits to 34131 proteins in 2444 species: Archae - 798; Bacteria - 22429; Metazoa - 974; Fungi - 991; Plants - 531; Viruses - 0; Other Euk /.../s - 9610 (source: NCBI BLink). [Source:TAIR;Acc:AT1G16840]	29.5	47.6	0.689	5e-05	0.000431943	yes	UP	Y	Y	Y	Y	N	25.36	33.01	28.49	43.43	51	44.78
TBIG004207	AT1G16850	-	unknown protein; FUNCTIONS IN: molecular_function unknown; INVOLVED IN: response to salt stress; LOCATED IN: endomembrane system; EXPRESSED IN: leaf apex, leaf whorl, male gametophyte, flower, leaf; EXPRESSED DURING: LP.06 six leaves visible, LP.04 /.../eaves visible, LP.10 ten leaves visible, petal differentiation and expansion stage, LP.08 eight leaves visible; BEST Arabidopsis thaliana protein…	48.1	21.6	-1.15	5e-05	0.000431943	yes	DOWN	Y	Y	Y	Y	Y	38.45	59.72	47.4	20.04	26.2	19.31
TBIG000789	AT1G16860.L01	Y1686_ARATH	Ubiquitin-specific protease family C19-related protein [Source:TAIR;Acc:AT1G16860]	35.2	48.6	0.465	5e-05	0.000431943	yes	UP	Y	Y	Y	Y	N	35.83	34.42	35.44	44.92	49.76	49.68
TBIG004208	AT1G16870	DAP3	mitochondrial 28S ribosomal protein S29-related [Source:TAIR;Acc:AT1G16870]	51.2	39.2	-0.385	0.00225	0.011612	yes	DOWN	Y	Y	Y	Y	N	49.43	52.83	53.57	38.1	36.8	43.09
TBIG000790	AT1G16880.L01	Os08g0242700	uridylyltransferase-related [Source:TAIR;Acc:AT1G16880]	75.3	116	0.626	0.00055	0.00355564	yes	UP	Y	Y	Y	Y	N	60.36	76.91	88.2	124.35	118.35	101.26
TBIG000799	AT1G17020	SRG1	senescence-related gene 1 [Source:TAIR;Acc:AT1G17020]	17.7	11	-0.679	5e-05	0.000431943	yes	DOWN	Y	Y	Y	Y	N	18.18	16.53	19.07	10.22	9.41	13.58
TBIG000802	AT1G17050	SPS2	solanesyl diphosphate synthase 2 [Source:TAIR;Acc:AT1G17050]	19.7	13.6	-0.538	0.0003	0.00211729	yes	DOWN	Y	Y	Y	Y	N	21.39	17.31	20.46	13.69	12.24	14.5
TBIG004215	AT1G17060	CYP72C1	cytochrome p450 72c1 [Source:TAIR;Acc:AT1G17060]	4.66	7.29	0.646	0.0001	0.00080931	yes	UP	Y	Y	Y	Y	N	5.58	4.17	4.32	6.85	8.11	6.89
TBIG004217	AT1G17090.L01	-	unknown protein; INVOLVED IN: biological_process unknown; LOCATED IN: endomembrane system; EXPRESSED IN: 17 plant structures; EXPRESSED DURING: 7 growth stages; Has 5 Blast hits to 5 proteins in 2 species: Archae - 0; Bacteria - 0; Metazoa - 0; Fung /.../ Plants - 5; Viruses - 0; Other Eukaryotes - 0 (source: NCBI BLink). [Source:TAIR;Acc:AT1G17090]	12.9	7.94	-0.699	0.0005	0.00327041	yes	DOWN	Y	Y	Y	Y	N	10.1	16.54	12.31	5.8	11.23	6.81
TBIG004220	XLOC_004220	SIP5	Protein SIP5 [Source:SWISS;Acc:A5DQJ8]	12.7	17.1	0.429	0.0134	0.0495584	yes	UP	Y	Y	N	Y	N	11.73	14.92	11.63	16.09	18.55	16.7
TBIG000810	AT1G17180	ATGSTU25	glutathione S-transferase TAU 25 [Source:TAIR;Acc:AT1G17180]	30	22	-0.447	0.00225	0.011612	yes	DOWN	Y	Y	Y	Y	N	26.9	31.52	30.95	16.7	22.31	26.49
TBIG000812	AT1G17200	CSPL3_ARATH	Uncharacterised protein family (UPF0497) [Source:TAIR;Acc:AT1G17200]	19	27.7	0.546	0.0003	0.00211729	yes	UP	Y	Y	Y	Y	N	15.04	23.6	18.43	24.04	35.83	22.99
TBIG000817	AT1G17290.L01	AlaAT1	alanine aminotransferas [Source:TAIR;Acc:AT1G17290]	179	267	0.578	0.0001	0.00080931	yes	UP	Y	Y	Y	Y	N	192.53	163.02	181.45	249.82	257.53	288.1
TBIG004228	AT1G17380	JAZ5	jasmonate-zim-domain protein 5 [Source:TAIR;Acc:AT1G17380]	3.84	2.25	-0.772	0.00105	0.00614905	yes	DOWN	Y	Y	Y	Y	N	4.29	3.97	3.2	1.71	2.2	2.74
TBIG000824	AT1G17420	LOX3	lipoxygenase 3 [Source:TAIR;Acc:AT1G17420]	14	4.76	-1.55	5e-05	0.000431943	yes	DOWN	Y	Y	Y	Y	Y	18.16	10.53	13.37	4.3	4.59	5.3
TBIG000829	AT1G17490	-	unknown protein; BEST Arabidopsis thaliana protein match is: unknown protein (TAIR:AT1G72690.1); Has 57 Blast hits to 45 proteins in 9 species: Archae - 0; Bacteria - 0; Metazoa - 0; Fungi - 0; Plants - 57; Viruses - 0; Other Eukaryotes - 0 (source: /.../BLink). [Source:TAIR;Acc:AT1G17490]	21.3	14.9	-0.515	0.00505	0.0226523	yes	DOWN	Y	Y	Y	Y	N	14.18	31.52	19	12.01	18.51	14.5
TBIG004237	AT1G17560	HLL	Ribosomal protein L14p/L23e family protein [Source:TAIR;Acc:AT1G17560]	10.3	6.99	-0.565	0.002	0.0105339	yes	DOWN	Y	Y	Y	Y	N	9.51	11.32	10.45	5.01	8.04	7.99
TBIG000837	AT1G17620	-	Late embryogenesis abundant (LEA) hydroxyproline-rich glycoprotein family [Source:TAIR;Acc:AT1G17620]	44.6	34.9	-0.353	0.00965	0.0384028	yes	DOWN	Y	Y	Y	Y	N	44.52	48.49	42.05	35.16	37.05	33.04
TBIG004242	AT1G17710	Pyrophosphate-specific phosphatase 2	Pyridoxal phosphate phosphatase-related protein [Source:TAIR;Acc:AT1G17710]	46	28.2	-0.706	5e-05	0.000431943	yes	DOWN	Y	Y	Y	Y	N	56.04	54.47	29.04	15.66	31.89	38.39
TBIG000842	AT1G17745.L01	PGDH	D-3-phosphoglycerate dehydrogenase [Source:TAIR;Acc:AT1G17745]	174	103	-0.763	5e-05	0.000431943	yes	DOWN	Y	Y	Y	Y	N	199.26	164.52	171.85	91.73	102.8	119.26
TBIG004248	AT1G17830.L01	-	Protein of unknown function (DUF789) [Source:TAIR;Acc:AT1G17830]	22.5	12.8	-0.82	5e-05	0.000431943	yes	DOWN	Y	Y	Y	Y	N	26.52	19.76	21.23	10.63	11.58	15.72
TBIG000849	AT1G17860	MIR	Kunitz family trypsin and protease inhibitor protein [Source:TAIR;Acc:AT1G17860]	60.3	79.1	0.393	0.0073	0.030648	yes	UP	Y	Y	Y	Y	N	60.95	62.63	54.31	61.96	96.59	73.71
TBIG004251	AT1G17880.L01	BTF3	basic transcription factor 3 [Source:TAIR;Acc:AT1G17880]	190	151	-0.332	0.0099	0.0391894	yes	DOWN	Y	Y	Y	Y	N	169.76	205.52	196.25	125.84	168.28	154.84
TBIG000852	AT1G17970.L01	BB	RING/U-box superfamily protein [Source:TAIR;Acc:AT1G17970]	8.74	11.6	0.404	0.0093	0.0373381	yes	UP	Y	Y	Y	Y	N	7.81	9.12	9.26	13.36	10.67	10.32
TBIG004258	AT1G17990	ORL2B_ARATH	FMN-linked oxidoreductases superfamily protein [Source:TAIR;Acc:AT1G17990]	0.345	1.3	1.92	5e-05	0.000431943	yes	UP	Y	Y	Y	Y	Y	0.37	0.43	0.25	1.34	1.34	1.24
TBIG004259	AT1G18000	UN932_ARATH	Major facilitator superfamily protein [Source:TAIR;Acc:AT1G18000]	0.345	0.639	0.888	0.01335	0.0494016	yes	UP	Y	Y	N	Y	N	0.31	0.31	0.42	0.48	0.65	0.79
TBIG004262	AT1G18060.L01	-	unknown protein; INVOLVED IN: biological_process unknown; LOCATED IN: chloroplast; EXPRESSED IN: 22 plant structures; EXPRESSED DURING: 13 growth stages; Has 74 Blast hits to 74 proteins in 29 species: Archae - 0; Bacteria - 19; Metazoa - 0; Fungi - /.../ants - 49; Viruses - 0; Other Eukaryotes - 6 (source: NCBI BLink). [Source:TAIR;Acc:AT1G18060]	13.9	20.1	0.533	0.00115	0.00665264	yes	UP	Y	Y	Y	Y	N	11.15	12.77	17.97	21.43	20.64	18.06
TBIG004264	AT1G18100.L01	E12A11	PEBP (phosphatidylethanolamine-binding protein) family protein [Source:TAIR;Acc:AT1G18100]	42	21.9	-0.94	5e-05	0.000431943	yes	DOWN	Y	Y	Y	Y	N	35.64	50.57	40.56	18.2	24.83	22.22
TBIG000859	AT1G18160.L01	EDR1	Protein kinase superfamily protein [Source:TAIR;Acc:AT1G18160]	24.5	32	0.387	0.0032	0.0155737	yes	UP	Y	Y	Y	Y	N	27.62	22.49	23.47	32.94	29.3	33.05
TBIG000860	AT1G18170.L01	FKBP17-2	FKBP-like peptidyl-prolyl cis-trans isomerase family protein [Source:TAIR;Acc:AT1G18170]	13.2	19.3	0.548	0.00875	0.0355328	yes	UP	Y	Y	Y	Y	N	9.32	15.79	14.39	18	20.73	18.97
TBIG004271	AT1G18260.L01	SEL1L2	HCP-like superfamily protein [Source:TAIR;Acc:AT1G18260]	38.9	51	0.392	0.00355	0.0169467	yes	UP	Y	Y	Y	Y	N	40.08	39.25	38.99	52.87	51.54	50.19
TBIG004275	AT1G18330.L01	EPR1	Homeodomain-like superfamily protein [Source:TAIR;Acc:AT1G18330]	3.47	8.14	1.23	5e-05	0.000431943	yes	UP	Y	Y	Y	Y	Y	3.77	3.52	3.14	6.77	9.78	7.64
TBIG000868	AT1G18400.L01	BEE1	BR enhanced expression 1 [Source:TAIR;Acc:AT1G18400]	5.06	10.3	1.03	5e-05	0.000431943	yes	UP	Y	Y	Y	Y	Y	4.38	5.7	5.07	10.64	10.44	9.93
TBIG000870	AT1G18460.L01	Lipn	alpha/beta-Hydrolases superfamily protein [Source:TAIR;Acc:AT1G18460]	10.9	21.8	0.999	5e-05	0.000431943	yes	UP	Y	Y	Y	Y	N	9.9	10.65	12.08	24.46	20.59	19.51
TBIG004280	AT1G18470.L01	birc7-b	Transmembrane Fragile-X-F-associated protein [Source:TAIR;Acc:AT1G18470]	20.8	30.7	0.564	0.00045	0.00300288	yes	UP	Y	Y	Y	Y	N	20.55	22.55	18.25	29.46	32.35	28
TBIG000871	AT1G18480	F15H18.29	Calcineurin-like metallo-phosphoesterase superfamily protein [Source:TAIR;Acc:AT1G18480]	29.3	17.3	-0.759	5e-05	0.000431943	yes	DOWN	Y	Y	Y	Y	N	29.65	33.46	27.51	16.43	18.29	18.23
TBIG000872	AT1G18485	PCMP-H8	Pentatricopeptide repeat (PPR) superfamily protein [Source:TAIR;Acc:AT1G18485]	5.68	7.31	0.364	0.0118	0.0449032	yes	UP	Y	Y	N	Y	N	5.05	5.96	6.3	8.22	6.76	6.91
TBIG004281	AT1G18540	RPL6A	Ribosomal protein L6 family protein [Source:TAIR;Acc:AT1G18540]	496	358	-0.468	0.0006	0.00382179	yes	DOWN	Y	Y	Y	Y	N	446.85	580.83	478.41	301.59	393.77	383.91
TBIG004282	AT1G18550.L01	kif19	ATP binding microtubule motor family protein [Source:TAIR;Acc:AT1G18550]	8.95	4.22	-1.08	5e-05	0.000431943	yes	DOWN	Y	Y	Y	Y	Y	10.19	8.59	8.53	4.14	4.64	4.04
TBIG000881	AT1G18590	SOT17	sulfotransferase 17 [Source:TAIR;Acc:AT1G18590]	43.7	29.5	-0.564	5e-05	0.000431943	yes	DOWN	Y	Y	Y	Y	N	51.92	36.29	43.98	28.07	26.11	34.27
TBIG000888	AT1G18730.L01	NDF6	NDH dependent flow 6 [Source:TAIR;Acc:AT1G18730]	30.4	42.2	0.473	0.0018	0.0096582	yes	UP	Y	Y	Y	Y	N	19.59	33.1	41.18	43.97	47.96	35.73
TBIG000889	AT1G18740	-	Protein of unknown function (DUF793) [Source:TAIR;Acc:AT1G18740]	21.8	16.7	-0.382	0.00675	0.0286603	yes	DOWN	Y	Y	Y	Y	N	22.55	19.38	23.33	16.97	16.62	16.12
TBIG000891	AT1G18773	-	FUNCTIONS IN: molecular_function unknown; INVOLVED IN: biological_process unknown; LOCATED IN: endomembrane system; BEST Arabidopsis thaliana protein match is: carboxylesterases (TAIR:AT4G22300.1); Has 30201 Blast hits to 17322 proteins in 780 speci /.../chae - 12; Bacteria - 1396; Metazoa - 17338; Fungi - 3422; Plants - 5037; Viruses - 0; Other Eukaryotes - 2996 (source: NCBI BLink). [Source:TAI…	1.08	2.16	1	0.00245	0.0124527	yes	UP	Y	Y	Y	Y	N	1.45	0.81	1	2.08	2.12	2.25
TBIG004291	AT1G18800.L01	NRP2	NAP1-related protein 2 [Source:TAIR;Acc:AT1G18800]	62.9	39.7	-0.664	5e-05	0.000431943	yes	DOWN	Y	Y	Y	Y	N	62.17	69.52	60.52	33.78	43.21	43.83
TBIG004295	AT1G18850	-	unknown protein; FUNCTIONS IN: molecular_function unknown; INVOLVED IN: biological_process unknown; LOCATED IN: nucleolus; EXPRESSED IN: 22 plant structures; EXPRESSED DURING: 13 growth stages; Has 40 Blast hits to 40 proteins in 13 species: Archae /.../acteria - 0; Metazoa - 0; Fungi - 0; Plants - 40; Viruses - 0; Other Eukaryotes - 0 (source: NCBI BLink). [Source:TAIR;Acc:AT1G18850]	29.8	16.6	-0.846	5e-05	0.000431943	yes	DOWN	Y	Y	Y	Y	N	28.71	32.64	28.12	13.98	19.05	16.31
TBIG000896	AT1G18900.L01	PPR49_ARATH	Pentatricopeptide repeat (PPR) superfamily protein [Source:TAIR;Acc:AT1G18900]	17.2	11.3	-0.601	0.0034	0.016363	yes	DOWN	Y	Y	Y	Y	N	19.98	15.18	16.9	10.84	10.57	12.51
TBIG004299	AT1G18970	GLP4	germin-like protein 4 [Source:TAIR;Acc:AT1G18970]	2.3	5	1.12	5e-05	0.000431943	yes	UP	Y	Y	Y	Y	Y	2.34	3.11	1.47	4.04	6.79	4.03
TBIG004302	AT1G19000	StMYB1R-1	Homeodomain-like superfamily protein [Source:TAIR;Acc:AT1G19000]	55.3	94.8	0.779	5e-05	0.000431943	yes	UP	Y	Y	Y	Y	N	50.6	57.74	58.05	94.62	101.72	87.45
TBIG000910	AT1G19150	LHCA6	photosystem I light harvesting complex gene 6 [Source:TAIR;Acc:AT1G19150]	10.1	18.3	0.864	5e-05	0.000431943	yes	UP	Y	Y	Y	Y	N	7.28	9.77	13.48	19.35	19.37	16.23
TBIG000912	AT1G19180.L01	TIFY10A	jasmonate-zim-domain protein 1 [Source:TAIR;Acc:AT1G19180]	81.6	39.9	-1.03	5e-05	0.000431943	yes	DOWN	Y	Y	Y	Y	Y	96.28	73.58	73.91	33.9	35.09	48.77
TBIG004310	AT1G19220.L01	ARF19	auxin response factor 19 [Source:TAIR;Acc:AT1G19220]	6.85	9.27	0.436	0.00165	0.00899966	yes	UP	Y	Y	Y	Y	N	7.67	6.51	6.01	8.29	9.01	9.71
TBIG004316	AT1G19330.L01	-	unknown protein; BEST Arabidopsis thaliana protein match is: unknown protein (TAIR:AT1G75060.1); Has 145 Blast hits to 145 proteins in 43 species: Archae - 0; Bacteria - 0; Metazoa - 40; Fungi - 0; Plants - 104; Viruses - 0; Other Eukaryotes - 1 (so /.../NCBI BLink). [Source:TAIR;Acc:AT1G19330]	5.71	11.1	0.958	5e-05	0.000431943	yes	UP	Y	Y	Y	Y	N	5.07	6.08	5.89	12.34	11.07	9.6
TBIG000918	AT1G19350	BES1	Brassinosteroid signalling positive regulator (BZR1) family protein [Source:TAIR;Acc:AT1G19350]	93.1	130	0.487	0.00035	0.00241417	yes	UP	Y	Y	Y	Y	N	76.6	102.72	99.99	140.24	130.93	115.71
TBIG006774	XLOC_006774	-	-	1.06	0.23	-2.21	0.00205	0.0107479	yes	DOWN	Y	Y	Y	Y	Y	0.68	1	1.53	0.1	0.32	0.27
TBIG000919	AT1G19380	-	Protein of unknown function (DUF1195) [Source:TAIR;Acc:AT1G19380]	25.4	13.9	-0.871	5e-05	0.000431943	yes	DOWN	Y	Y	Y	Y	N	24.67	30.34	21.83	14.4	14.35	12.82
TBIG004320	XLOC_004320	FDL41_ARATH	Putative F-box/FBD/LRR-repeat protein At5g62970 [Source:SWISS;Acc:Q9FM55]	17.3	26.8	0.633	5e-05	0.000431943	yes	UP	Y	Y	Y	Y	N	16.66	18.85	17.56	26.51	29.35	25.26
TBIG000921	AT1G19440.L01	KCS4	3-ketoacyl-CoA synthase 4 [Source:TAIR;Acc:AT1G19440]	28.6	20.7	-0.463	0.00065	0.00408284	yes	DOWN	Y	Y	Y	Y	N	30.05	26.74	29.04	22.28	20.57	18.71
TBIG004322	AT1G19450.L01	ERDL4_ARATH	Major facilitator superfamily protein [Source:TAIR;Acc:AT1G19450]	69.5	52.2	-0.414	0.0021	0.0109746	yes	DOWN	Y	Y	Y	Y	N	73.81	63	70.84	53.34	46.71	54.45
TBIG000925	AT1G19485.L01	-	Transducin/WD40 repeat-like superfamily protein [Source:TAIR;Acc:AT1G19485]	9.89	12.6	0.355	0.0094	0.0376387	yes	UP	Y	Y	Y	Y	N	10.76	10.02	8.97	12.79	11.73	13.08
TBIG000926	AT1G19520.L01	NFD5	pentatricopeptide (PPR) repeat-containing protein [Source:TAIR;Acc:AT1G19520]	49.4	37.2	-0.411	0.0044	0.0202929	yes	DOWN	Y	Y	Y	Y	N	52.66	48.68	48.64	37.71	38.07	35.95
TBIG000927	AT1G19530	-	unknown protein; FUNCTIONS IN: molecular_function unknown; INVOLVED IN: N-terminal protein myristoylation, anaerobic respiration; LOCATED IN: cellular_component unknown; EXPRESSED IN: leaf apex, inflorescence meristem, hypocotyl, root, flower; EXPRE /.../URING: petal differentiation and expansion stage; Has 47 Blast hits to 47 proteins in 13 species: Archae - 0; Bacteria - 0; Metazoa - 0; Fungi -…	13.9	79	2.5	5e-05	0.000431943	yes	UP	Y	Y	Y	Y	Y	12.79	18.59	10.92	64.9	99.91	73.42
TBIG000928	AT1G19540	IFRH_ARATH	NmrA-like negative transcriptional regulator family protein [Source:TAIR;Acc:AT1G19540]	2.25	6.59	1.55	5e-05	0.000431943	yes	UP	Y	Y	Y	Y	Y	2.43	2.13	2.25	5.25	7.45	7.18
TBIG004327	AT1G19570	DHAR1	dehydroascorbate reductase [Source:TAIR;Acc:AT1G19570]	852	550	-0.633	5e-05	0.000431943	yes	DOWN	Y	Y	Y	Y	N	809.4	978.3	774.89	418.95	591.97	620.73
TBIG004329	AT1G19630.L01	CYP722A1	cytochrome P450, family 722, subfamily A, polypeptide 1 [Source:TAIR;Acc:AT1G19630]	3.77	1.21	-1.63	5e-05	0.000431943	yes	DOWN	Y	Y	Y	Y	Y	4.11	4.13	3.23	0.94	1.01	1.73
TBIG004330	AT1G19640	JMT	jasmonic acid carboxyl methyltransferase [Source:TAIR;Acc:AT1G19640]	0.999	0.343	-1.54	0.0001	0.00080931	yes	DOWN	Y	Y	Y	Y	Y	1.3	0.95	0.81	0.11	0.49	0.45
TBIG004332	AT1G19660	BBD2	Wound-responsive family protein [Source:TAIR;Acc:AT1G19660]	20.7	54	1.38	5e-05	0.000431943	yes	UP	Y	Y	Y	Y	Y	17.39	24.87	20.03	60.17	51.11	48.99
TBIG000932	AT1G19680	-	RING/U-box superfamily protein [Source:TAIR;Acc:AT1G19680]	14.1	19.1	0.438	0.0107	0.0416784	yes	UP	Y	Y	N	Y	N	14.63	13.17	15.09	20.57	17.41	19.56
TBIG000936	AT1G19770	ATPUP14	purine permease 14 [Source:TAIR;Acc:AT1G19770]	34.4	57.7	0.748	5e-05	0.000431943	yes	UP	Y	Y	Y	Y	N	33.11	36.73	31.12	55.18	58.92	54.39
TBIG004340	AT1G19840	AX15A_SOYBN	SAUR-like auxin-responsive protein family [Source:TAIR;Acc:AT1G19840]	3.61	6.96	0.946	0.0027	0.0135049	yes	UP	Y	Y	Y	Y	N	3.86	3.66	3.5	7.59	6.66	6.53
TBIG000939	AT1G19850.L01	MP	Transcriptional factor B3 family protein / auxin-responsive factor AUX/IAA-related [Source:TAIR;Acc:AT1G19850]	21.6	13.1	-0.724	5e-05	0.000431943	yes	DOWN	Y	Y	Y	Y	N	26.22	18.43	20.05	11.42	12.3	15
TBIG004342	AT1G19870.L01	iqd32	IQ-domain 32 [Source:TAIR;Acc:AT1G19870]	30.5	38.9	0.351	0.00755	0.0315683	yes	UP	Y	Y	Y	Y	N	32.41	29.78	30.77	39.47	38.27	39.74
TBIG004344	AT1G19900	GAOA	glyoxal oxidase-related protein [Source:TAIR;Acc:AT1G19900]	2.16	1.07	-1.01	5e-05	0.000431943	yes	DOWN	Y	Y	Y	Y	Y	2.83	2.07	1.61	1	1.47	0.75
TBIG000944	AT1G19960	-	BEST Arabidopsis thaliana protein match is: transmembrane receptors (TAIR:AT2G32140.1); Has 41 Blast hits to 41 proteins in 17 species: Archae - 0; Bacteria - 2; Metazoa - 23; Fungi - 0; Plants - 11; Viruses - 0; Other Eukaryotes - 5 (source: NCBI BLink). [Source:TAIR;Acc:AT1G19960]	19.6	31.8	0.694	0.00065	0.00408284	yes	UP	Y	Y	Y	Y	N	22.07	24.13	13.98	12.97	49.87	33.29
TBIG004349	AT1G20010	TUB5	tubulin beta-5 chain [Source:TAIR;Acc:AT1G20010]	109	154	0.503	0.0002	0.00148925	yes	UP	Y	Y	Y	Y	N	102.27	102.06	129.35	171.2	144.62	149.53
TBIG000947	AT1G20020	ATLFNR2	ferredoxin-NADP(+)-oxidoreductase 2 [Source:TAIR;Acc:AT1G20020]	151	231	0.61	5e-05	0.000431943	yes	UP	Y	Y	Y	Y	N	117.44	165.92	177.48	246.36	237.92	206.6
TBIG004351	AT1G20070.L01	-	unknown protein; FUNCTIONS IN: molecular_function unknown; INVOLVED IN: biological_process unknown; LOCATED IN: chloroplast; EXPRESSED IN: 20 plant structures; EXPRESSED DURING: 11 growth stages; Has 26 Blast hits to 26 proteins in 9 species: Archae /.../Bacteria - 0; Metazoa - 0; Fungi - 2; Plants - 24; Viruses - 0; Other Eukaryotes - 0 (source: NCBI BLink). [Source:TAIR;Acc:AT1G20070]	12.9	8.45	-0.61	0.00715	0.0300962	yes	DOWN	Y	Y	Y	Y	N	12.59	12.52	12.84	6.82	8.47	9.36
TBIG004352	AT1G20100.L01	-	unknown protein; BEST Arabidopsis thaliana protein match is: unknown protein (TAIR:AT1G75860.1); Has 471 Blast hits to 438 proteins in 92 species: Archae - 0; Bacteria - 14; Metazoa - 217; Fungi - 43; Plants - 91; Viruses - 1; Other Eukaryotes - 105 /.../ce: NCBI BLink). [Source:TAIR;Acc:AT1G20100]	77.1	49.5	-0.639	5e-05	0.000431943	yes	DOWN	Y	Y	Y	Y	N	81.41	74.28	74.85	46.56	50.33	50.32
TBIG000958	AT1G20140	ASK4	SKP1-like 4 [Source:TAIR;Acc:AT1G20140]	21.7	13.4	-0.695	5e-05	0.000431943	yes	DOWN	Y	Y	Y	Y	N	20.52	24.69	19.94	12.22	14.18	13.52
TBIG004355	AT1G20190	ATEXPA11	expansin 11 [Source:TAIR;Acc:AT1G20190]	28.4	64.1	1.17	5e-05	0.000431943	yes	UP	Y	Y	Y	Y	Y	24.84	33.82	28.91	64.2	78.39	53.29
TBIG004357	AT1G20220.L01	Rpp25l	Alba DNA/RNA-binding protein [Source:TAIR;Acc:AT1G20220]	66.7	51	-0.388	0.0028	0.0139335	yes	DOWN	Y	Y	Y	Y	N	63.03	82.74	68.39	47.36	57.99	56.52
TBIG000960	AT1G20230.L01	PCMP-H21	Pentatricopeptide repeat (PPR) superfamily protein [Source:TAIR;Acc:AT1G20230]	3.97	2.15	-0.888	5e-05	0.000431943	yes	DOWN	Y	Y	Y	Y	N	4.17	4.44	3.27	1.86	2.09	2.41
TBIG000963	AT1G20300	PPR54_ARATH	Pentatricopeptide repeat (PPR) superfamily protein [Source:TAIR;Acc:AT1G20300]	11	7.92	-0.479	0.00115	0.00665264	yes	DOWN	Y	Y	Y	Y	N	11.46	11	10.79	8.05	7.55	8.05
TBIG004364	AT1G20340	DRT112	Cupredoxin superfamily protein [Source:TAIR;Acc:AT1G20340]	410	677	0.723	5e-05	0.000431943	yes	UP	Y	Y	Y	Y	N	313.14	425.43	496.1	705.65	721.39	601.25
TBIG000965	AT1G20350	ATTIM17-1	translocase inner membrane subunit 17-1 [Source:TAIR;Acc:AT1G20350]	0.314	1.02	1.7	0.00195	0.0103124	yes	UP	Y	Y	Y	Y	Y	0.15	0.4	0.42	1.42	0.85	0.8
TBIG004366	AT1G20370	PUS1	Pseudouridine synthase family protein [Source:TAIR;Acc:AT1G20370]	25.2	17.1	-0.558	5e-05	0.000431943	yes	DOWN	Y	Y	Y	Y	N	24.97	25.49	26.37	18.8	15.27	17.29
TBIG004376	AT1G20510	OPCL1	OPC-8:0 CoA ligase1 [Source:TAIR;Acc:AT1G20510]	35.6	23.5	-0.601	5e-05	0.000431943	yes	DOWN	Y	Y	Y	Y	N	43.6	30.53	33.82	23.07	22.02	25.42
TBIG000973	AT1G20620	CAT3	catalase 3 [Source:TAIR;Acc:AT1G20620]	1400	2230	0.672	0.0006	0.00382179	yes	UP	Y	Y	Y	Y	N	1384.89	1154.48	1682.76	2465.26	2113.16	2042.15
TBIG004384	AT1G20650	PBS1	Protein kinase superfamily protein [Source:TAIR;Acc:AT1G20650]	9.43	14.4	0.611	0.0001	0.00080931	yes	UP	Y	Y	Y	Y	N	9.57	8.85	9.85	16	14.49	12.27
TBIG000987	AT1G20810.L01	FKBP18	FKBP-like peptidyl-prolyl cis-trans isomerase family protein [Source:TAIR;Acc:AT1G20810]	11.9	19	0.681	5e-05	0.000431943	yes	UP	Y	Y	Y	Y	N	8.45	12.76	14.63	18.89	20.76	17.28
TBIG004395	AT1G20880.L01	RBM38	RNA-binding (RRM/RBD/RNP motifs) family protein [Source:TAIR;Acc:AT1G20880]	5.81	8.03	0.467	0.0045	0.020632	yes	UP	Y	Y	Y	Y	N	6.12	6	5.21	8.26	8.72	6.76
TBIG000998	AT1G21000	-	PLATZ transcription factor family protein [Source:TAIR;Acc:AT1G21000]	30	38.8	0.371	0.00595	0.0258497	yes	UP	Y	Y	Y	Y	N	35.79	28.83	25.65	36.81	37.57	41.1
TBIG001000	AT1G21050	MIZ1	Protein of unknown function, DUF617 [Source:TAIR;Acc:AT1G21050]	8.56	12.1	0.503	0.00515	0.0229949	yes	UP	Y	Y	Y	Y	N	10.93	8.61	6.52	10.04	14.27	12.24
TBIG004407	AT1G21120	OMT1	O-methyltransferase family protein [Source:TAIR;Acc:AT1G21120]	24	12	-0.998	5e-05	0.000431943	yes	DOWN	Y	Y	Y	Y	N	35.23	20.92	17.31	12.79	11.59	12.03
TBIG001003	AT1G21140	VITH1_ARATH	Vacuolar iron transporter (VIT) family protein [Source:TAIR;Acc:AT1G21140]	2.15	1.25	-0.782	0.00825	0.0339126	yes	DOWN	Y	Y	Y	Y	N	2.12	2.61	1.98	1.67	1.15	1.01
TBIG004414	AT1G21320.L01	rbpms	nucleotide binding;nucleic acid binding [Source:TAIR;Acc:AT1G21320]	9.4	5.86	-0.682	0.0002	0.00148925	yes	DOWN	Y	Y	Y	Y	N	10.24	11.07	7.33	4.93	6.36	6.35
TBIG001014	AT1G21360.L01	GLTP2	glycolipid transfer protein 2 [Source:TAIR;Acc:AT1G21360]	0.848	1.56	0.883	0.0046	0.0209867	yes	UP	Y	Y	Y	Y	N	0.52	1.13	0.97	1.33	2.03	1.4
TBIG001018	AT1G21410.L01	SKP2A	F-box/RNI-like superfamily protein [Source:TAIR;Acc:AT1G21410]	6.18	11	0.832	5e-05	0.000431943	yes	UP	Y	Y	Y	Y	N	5.5	6.86	6.45	12.79	10.93	9.18
TBIG004420	AT1G21440.L01	CPEP phosphonomutase	Phosphoenolpyruvate carboxylase family protein [Source:TAIR;Acc:AT1G21440]	59.5	77.8	0.386	0.0026	0.0130989	yes	UP	Y	Y	Y	Y	N	57.59	57.56	64.36	78.7	76.08	77.17
TBIG004421	AT1G21460	SWEET1	Nodulin MtN3 family protein [Source:TAIR;Acc:AT1G21460]	16.8	11.7	-0.521	0.001	0.00590777	yes	DOWN	Y	Y	Y	Y	N	17.13	16.47	17.49	12.92	11.51	10.77
TBIG004425	AT1G21500	-	unknown protein; Has 29 Blast hits to 29 proteins in 12 species: Archae - 0; Bacteria - 0; Metazoa - 0; Fungi - 2; Plants - 27; Viruses - 0; Other Eukaryotes - 0 (source: NCBI BLink). [Source:TAIR;Acc:AT1G21500]	40.8	62.1	0.605	5e-05	0.000431943	yes	UP	Y	Y	Y	Y	N	25.49	49.82	50.17	61.96	77.37	49.87
TBIG004434	AT1G21600	PTAC6	plastid transcriptionally active 6 [Source:TAIR;Acc:AT1G21600]	48.7	73	0.584	5e-05	0.000431943	yes	UP	Y	Y	Y	Y	N	42.96	51.31	54.98	76.23	71.9	72.49
TBIG001028	AT1G21680	tolB	DPP6 N-terminal domain-like protein [Source:TAIR;Acc:AT1G21680]	25.2	100	2	5e-05	0.000431943	yes	UP	Y	Y	Y	Y	Y	22.69	23.96	30.89	125.62	90.06	88.83
TBIG001036	AT1G21750	ATPDIL1-1	PDI-like 1-1 [Source:TAIR;Acc:AT1G21750]	368	284	-0.376	0.0099	0.0391894	yes	DOWN	Y	Y	Y	Y	N	383.28	341.12	385.05	290.1	277.19	276.07
TBIG004440	AT1G21830.L01	-	unknown protein; CONTAINS InterPro DOMAIN/s: Protein of unknown function DUF740 (InterPro:IPR008004); BEST Arabidopsis thaliana protein match is: unknown protein (TAIR:AT1G44608.1); Has 49 Blast hits to 49 proteins in 12 species: Archae - 0; Bacteri /.../ Metazoa - 0; Fungi - 0; Plants - 49; Viruses - 0; Other Eukaryotes - 0 (source: NCBI BLink). [Source:TAIR;Acc:AT1G21830]	10.5	18.2	0.796	5e-05	0.000431943	yes	UP	Y	Y	Y	Y	N	8.47	10.8	11.74	18.26	18.79	16.61
TBIG001043	AT1G21880	LYM1	lysm domain GPI-anchored protein 1 precursor [Source:TAIR;Acc:AT1G21880]	30.4	24	-0.343	0.0115	0.0439851	yes	DOWN	Y	Y	N	Y	N	29.17	26.67	33.86	23.84	21.89	24.53
TBIG001044	AT1G21910	DREB26	Integrase-type DNA-binding superfamily protein [Source:TAIR;Acc:AT1G21910]	33.2	20.9	-0.669	5e-05	0.000431943	yes	DOWN	Y	Y	Y	Y	N	24.49	42.28	30.06	20.63	20.43	20.05
TBIG004445	AT1G21920.L01	PIP5K1	Histone H3 K4-specific methyltransferase SET7/9 family protein [Source:TAIR;Acc:AT1G21920]	14.8	26.2	0.824	5e-05	0.000431943	yes	UP	Y	Y	Y	Y	N	14.02	15.18	15.94	26.15	28.03	25.22
TBIG001045	AT1G21930	-	unknown protein; BEST Arabidopsis thaliana protein match is: unknown protein (TAIR:AT3G42150.3); Has 43 Blast hits to 43 proteins in 13 species: Archae - 0; Bacteria - 0; Metazoa - 0; Fungi - 0; Plants - 43; Viruses - 0; Other Eukaryotes - 0 (source /.../ BLink). [Source:TAIR;Acc:AT1G21930]	14.2	20.7	0.54	0.0049	0.0220965	yes	UP	Y	Y	Y	Y	N	10.65	16.99	14.94	17.33	25.01	18.81
TBIG001054	AT1G22065	-	unknown protein; FUNCTIONS IN: molecular_function unknown; INVOLVED IN: biological_process unknown; LOCATED IN: cellular_component unknown; BEST Arabidopsis thaliana protein match is: unknown protein (TAIR:AT1G77885.1); Has 30201 Blast hits to 17322 /.../ins in 780 species: Archae - 12; Bacteria - 1396; Metazoa - 17338; Fungi - 3422; Plants - 5037; Viruses - 0; Other Eukaryotes - 2996 (source: NC…	23.7	14	-0.756	5e-05	0.000431943	yes	DOWN	Y	Y	Y	Y	N	16.58	35	19.73	9.46	20.06	12.39
TBIG001056	AT1G22070.L01	TGA3	TGA1A-related gene 3 [Source:TAIR;Acc:AT1G22070]	44.9	27.9	-0.69	5e-05	0.000431943	yes	DOWN	Y	Y	Y	Y	N	48.45	41.96	45.09	28.4	25.77	29.16
TBIG001058	AT1G22150.L01	SULTR1_3	sulfate transporter 1;3 [Source:TAIR;Acc:AT1G22150]	13.4	4.49	-1.58	5e-05	0.000431943	yes	DOWN	Y	Y	Y	Y	Y	16.16	13.15	10.74	2.71	4.13	6.34
TBIG001060	AT1G22170	gpmA	Phosphoglycerate mutase family protein [Source:TAIR;Acc:AT1G22170]	25	14.3	-0.804	5e-05	0.000431943	yes	DOWN	Y	Y	Y	Y	N	29.34	21.82	24.1	13.33	13.92	15.6
TBIG001067	AT1G22270	T112A_ARATH	Trm112p-like protein [Source:TAIR;Acc:AT1G22270]	34.9	23.4	-0.575	0.0004	0.00270915	yes	DOWN	Y	Y	Y	Y	N	30.02	41.48	35.74	19.66	26.61	24.35
TBIG004470	AT1G22370.L01	AtUGT85A5	UDP-glucosyl transferase 85A5 [Source:TAIR;Acc:AT1G22370]	3.32	8.12	1.29	5e-05	0.000431943	yes	UP	Y	Y	Y	Y	Y	2.35	3.38	4.23	10.58	6.95	6.58
TBIG004471	XLOC_004471	UGT85A1	UDP-glycosyltransferase 85A1 [Source:SWISS;Acc:Q9SK82]	31.4	17.9	-0.807	5e-05	0.000431943	yes	DOWN	Y	Y	Y	Y	N	32.98	34.78	28.52	19.19	13.14	21.61
TBIG001071	AT1G22410.L01	DHAPS-1	Class-II DAHP synthetase family protein [Source:TAIR;Acc:AT1G22410]	411	215	-0.933	5e-05	0.000431943	yes	DOWN	Y	Y	Y	Y	N	483.93	360.64	391.59	213.34	196.38	230.38
TBIG001073	AT1G22440	ADHL2_ARATH	Zinc-binding alcohol dehydrogenase family protein [Source:TAIR;Acc:AT1G22440]	39.3	30.6	-0.358	0.00805	0.0332308	yes	DOWN	Y	Y	Y	Y	N	41.02	38.71	38.74	26.76	33.54	31.89
TBIG004474	AT1G22470.L01	-	unknown protein; BEST Arabidopsis thaliana protein match is: unknown protein (TAIR:AT1G72240.1); Has 1693 Blast hits to 236 proteins in 54 species: Archae - 0; Bacteria - 8; Metazoa - 451; Fungi - 116; Plants - 94; Viruses - 2; Other Eukaryotes - 10 /.../urce: NCBI BLink). [Source:TAIR;Acc:AT1G22470]	9.15	4.24	-1.11	5e-05	0.000431943	yes	DOWN	Y	Y	Y	Y	Y	8.42	10.74	7.81	2.28	5.7	4.45
TBIG001075	AT1G22500	ATL15	RING/U-box superfamily protein [Source:TAIR;Acc:AT1G22500]	9.24	18.3	0.987	5e-05	0.000431943	yes	UP	Y	Y	Y	Y	N	10.42	9.06	9.17	17.11	18.19	20.77
TBIG004483	AT1G22620.L01	ATSAC1	Phosphoinositide phosphatase family protein [Source:TAIR;Acc:AT1G22620]	13.1	17.9	0.454	0.00055	0.00355564	yes	UP	Y	Y	Y	Y	N	13.1	12.09	14.04	19.08	17.14	17.04
TBIG001079	AT1G22630.L01	-	unknown protein; LOCATED IN: chloroplast; EXPRESSED IN: 21 plant structures; EXPRESSED DURING: 13 growth stages; Has 87 Blast hits to 86 proteins in 34 species: Archae - 0; Bacteria - 13; Metazoa - 27; Fungi - 0; Plants - 40; Viruses - 0; Other Euka /.../ - 7 (source: NCBI BLink). [Source:TAIR;Acc:AT1G22630]	12.3	25.4	1.05	5e-05	0.000431943	yes	UP	Y	Y	Y	Y	Y	7.06	13.32	15.76	23	31	21.02
TBIG001080	AT1G22640.L01	ATMYB3	myb domain protein 3 [Source:TAIR;Acc:AT1G22640]	9.43	12.5	0.411	0.013	0.0483361	yes	UP	Y	Y	N	Y	N	8.23	11.5	9.63	14.02	13.91	10.48
TBIG004484	AT1G22650	CINV2	Plant neutral invertase family protein [Source:TAIR;Acc:AT1G22650]	10.4	6.44	-0.693	5e-05	0.000431943	yes	DOWN	Y	Y	Y	Y	N	11.25	9.68	11.03	7.44	5.58	6.52
TBIG001083	AT1G22690	GASA9	Gibberellin-regulated family protein [Source:TAIR;Acc:AT1G22690]	35.2	14.5	-1.28	0.0109	0.0422714	yes	DOWN	Y	Y	N	Y	Y	25.24	46.76	33.99	12.26	16.59	14.45
TBIG004487	AT1G22700	ycf37	Tetratricopeptide repeat (TPR)-like superfamily protein [Source:TAIR;Acc:AT1G22700]	40	59.6	0.575	0.00045	0.00300288	yes	UP	Y	Y	Y	Y	N	34.7	39.04	47.05	64.04	57.66	55.55
TBIG004488	AT1G22710	SUC2	sucrose-proton symporter 2 [Source:TAIR;Acc:AT1G22710]	66.7	86.4	0.372	0.0047	0.0213181	yes	UP	Y	Y	Y	Y	N	71.49	62.83	65.85	94.78	80.28	81.22
TBIG001085	AT1G22740	RAB7	RAB GTPase homolog G3B [Source:TAIR;Acc:AT1G22740]	3.93	8.37	1.09	5e-05	0.000431943	yes	UP	Y	Y	Y	Y	Y	3.48	3.48	4.84	7.94	9.12	7.84
TBIG001096	AT1G22882.L01	slp1	Galactose-binding protein [Source:TAIR;Acc:AT1G22882]	27.6	20.4	-0.441	0.00095	0.00565355	yes	DOWN	Y	Y	Y	Y	N	28.62	28.12	27.72	21.28	19.29	21.24
TBIG001097	AT1G22885	-	unknown protein; FUNCTIONS IN: molecular_function unknown; INVOLVED IN: biological_process unknown; LOCATED IN: endomembrane system; EXPRESSED IN: 22 plant structures; EXPRESSED DURING: 13 growth stages; Has 15 Blast hits to 15 proteins in 2 species /.../ae - 0; Bacteria - 0; Metazoa - 0; Fungi - 0; Plants - 15; Viruses - 0; Other Eukaryotes - 0 (source: NCBI BLink). [Source:TAIR;Acc:AT1G22885]	52.9	36.4	-0.54	0.0006	0.00382179	yes	DOWN	Y	Y	Y	Y	N	42.85	70.09	44.15	27.69	43.68	35.32
TBIG001098	AT1G22890	-	unknown protein; FUNCTIONS IN: molecular_function unknown; INVOLVED IN: biological_process unknown; LOCATED IN: endomembrane system; EXPRESSED IN: 19 plant structures; EXPRESSED DURING: 11 growth stages; Has 17 Blast hits to 17 proteins in 2 species /.../ae - 0; Bacteria - 0; Metazoa - 0; Fungi - 0; Plants - 17; Viruses - 0; Other Eukaryotes - 0 (source: NCBI BLink). [Source:TAIR;Acc:AT1G22890]	4.67	13.9	1.57	5e-05	0.000431943	yes	UP	Y	Y	Y	Y	Y	3.91	7.39	2.26	10.18	18.9	11.18
TBIG001100	AT1G22930	TCP11L1	T-complex protein 11 [Source:TAIR;Acc:AT1G22930]	48.9	69	0.497	0.0003	0.00211729	yes	UP	Y	Y	Y	Y	N	53.69	47.73	48.48	73.33	65.83	70.33
TBIG004495	XLOC_004495	PPR56_ARATH	Pentatricopeptide repeat-containing protein At1g22960, mitochondrial [Source:SWISS;Acc:P0C7Q9]	34	23.2	-0.55	0.0026	0.0130989	yes	DOWN	Y	Y	Y	Y	N	35.84	32.07	34.29	23.68	21.2	24.15
TBIG001103	AT1G23000.L01	ATX1	Heavy metal transport/detoxification superfamily protein [Source:TAIR;Acc:AT1G23000]	2.74	4.09	0.581	0.00235	0.0120324	yes	UP	Y	Y	Y	Y	N	2.32	3.23	2.6	4.56	4.01	3.59
TBIG001104	AT1G23010.L01	LPR1	Cupredoxin superfamily protein [Source:TAIR;Acc:AT1G23010]	6.49	4.22	-0.622	0.00015	0.00115492	yes	DOWN	Y	Y	Y	Y	N	6.77	6.95	5.82	4.07	4.27	4.19
TBIG004499	AT1G23020.L01	FRO3	ferric reduction oxidase 3 [Source:TAIR;Acc:AT1G23020]	10.6	19.5	0.876	5e-05	0.000431943	yes	UP	Y	Y	Y	Y	N	11.03	8.64	12.1	19.43	19.11	19.29
TBIG001108	AT1G23050	-	hydroxyproline-rich glycoprotein family protein [Source:TAIR;Acc:AT1G23050]	2.16	8.25	1.93	5e-05	0.000431943	yes	UP	Y	Y	Y	Y	Y	2.02	2.87	1.46	8.31	9.01	6.55
TBIG004503	AT1G23090.L01	AST91	sulfate transporter 91 [Source:TAIR;Acc:AT1G23090]	13.9	20.1	0.531	5e-05	0.000431943	yes	UP	Y	Y	Y	Y	N	13.27	13.63	14.77	22.95	16.63	19.93
TBIG001110	AT1G23100	CPN10	GroES-like family protein [Source:TAIR;Acc:AT1G23100]	27.5	11.5	-1.26	0.0008	0.00487714	yes	DOWN	Y	Y	Y	Y	Y	22.28	35.22	25	7.79	15.02	11.54
TBIG004504	AT1G23110.L01	-	unknown protein; FUNCTIONS IN: molecular_function unknown; LOCATED IN: chloroplast; BEST Arabidopsis thaliana protein match is: unknown protein (TAIR:AT1G70900.1); Has 59 Blast hits to 59 proteins in 15 species: Archae - 0; Bacteria - 0; Metazoa - 0 /.../i - 0; Plants - 59; Viruses - 0; Other Eukaryotes - 0 (source: NCBI BLink). [Source:TAIR;Acc:AT1G23110]	20	7.47	-1.42	5e-05	0.000431943	yes	DOWN	Y	Y	Y	Y	Y	27.7	18.57	13.96	5.2	9.16	8.01
TBIG001111	AT1G23120	MLP328	Polyketide cyclase/dehydrase and lipid transport superfamily protein [Source:TAIR;Acc:AT1G23120]	8.62	6.02	-0.516	0.01315	0.0488099	yes	DOWN	Y	Y	N	Y	N	7.75	11.46	7.33	4.35	7.44	6.73
TBIG004505	AT1G23140.L01	AGD12	Calcium-dependent lipid-binding (CaLB domain) family protein [Source:TAIR;Acc:AT1G23140]	21.9	13.5	-0.693	5e-05	0.000431943	yes	DOWN	Y	Y	Y	Y	N	24.52	22.29	19.82	12.23	14.79	13.79
TBIG001119	AT1G23200	PME6	Plant invertase/pectin methylesterase inhibitor superfamily [Source:TAIR;Acc:AT1G23200]	3.31	1.1	-1.59	5e-05	0.000431943	yes	DOWN	Y	Y	Y	Y	Y	3.22	3.7	3.2	1.26	1.02	1.04
TBIG004506	AT1G23205	21KD_DAUCA	Plant invertase/pectin methylesterase inhibitor superfamily protein [Source:TAIR;Acc:AT1G23205]	6.18	3.88	-0.672	0.0019	0.0100891	yes	DOWN	Y	Y	Y	Y	N	5.18	5.36	8.16	3.12	5.06	3.53
TBIG004511	AT1G23280.L01	mak16	MAK16 protein-related [Source:TAIR;Acc:AT1G23280]	67.2	47.8	-0.49	0.00015	0.00115492	yes	DOWN	Y	Y	Y	Y	N	64.25	72.29	68.48	41.32	51.35	52.53
TBIG001123	AT1G23290	RPL27A	Ribosomal protein L18e/L15 superfamily protein [Source:TAIR;Acc:AT1G23290]	374	267	-0.486	0.0002	0.00148925	yes	DOWN	Y	Y	Y	Y	N	315.41	456.52	373.38	228.43	288.43	289.56
TBIG004513	AT1G23310.L01	GGT1	glutamate:glyoxylate aminotransferase [Source:TAIR;Acc:AT1G23310]	177	341	0.941	5e-05	0.000431943	yes	UP	Y	Y	Y	Y	N	165.55	168.23	207.09	370.88	342.25	309.44
TBIG004515	AT1G23330.L01	lip	alpha/beta-Hydrolases superfamily protein [Source:TAIR;Acc:AT1G23330]	18.8	12.9	-0.544	0.0001	0.00080931	yes	DOWN	Y	Y	Y	Y	N	19.38	17.94	19.81	13.36	12.36	12.98
TBIG004520	AT1G23390	F26F24.26	Kelch repeat-containing F-box family protein [Source:TAIR;Acc:AT1G23390]	10.5	44.1	2.06	5e-05	0.000431943	yes	UP	Y	Y	Y	Y	Y	9.07	11.7	11.3	55.18	41.61	36.38
TBIG004521	AT1G23400.L01	CAF2	RNA-binding CRS1 / YhbY (CRM) domain-containing protein [Source:TAIR;Acc:AT1G23400]	29.3	37.1	0.339	0.00885	0.0358418	yes	UP	Y	Y	Y	Y	N	25.9	29.87	33.5	40.12	36.04	34.98
TBIG001125	AT1G23410	RPS27AA	Ribosomal protein S27a / Ubiquitin family protein [Source:TAIR;Acc:AT1G23410]	44.8	21.5	-1.06	5e-05	0.000431943	yes	DOWN	Y	Y	Y	Y	Y	39.98	60.44	37.2	16.43	25.51	23.42
TBIG001127	AT1G23440.L01	pcp	Peptidase C15, pyroglutamyl peptidase I-like [Source:TAIR;Acc:AT1G23440]	41.6	57.7	0.474	0.00045	0.00300288	yes	UP	Y	Y	Y	Y	N	39.85	45.92	37.06	55.7	59.8	54.23
TBIG001130	AT1G23480.L01	ATCSLA03	cellulose synthase-like A3 [Source:TAIR;Acc:AT1G23480]	8.12	11	0.434	0.0033	0.0159805	yes	UP	Y	Y	Y	Y	N	7.82	8.19	8.24	10.25	11.6	10.62
TBIG001135	AT1G23710	-	Protein of unknown function (DUF1645) [Source:TAIR;Acc:AT1G23710]	8.72	14.5	0.738	5e-05	0.000431943	yes	UP	Y	Y	Y	Y	N	9.34	8.61	9.41	18.19	13.72	13.03
TBIG001139	AT1G23750.L01	Y4844_ARATH	Nucleic acid-binding, OB-fold-like protein [Source:TAIR;Acc:AT1G23750]	13.2	9.4	-0.49	0.00385	0.0181431	yes	DOWN	Y	Y	Y	Y	N	11.24	16.2	12.55	8.11	12.02	8.06
TBIG001141	AT1G23790	-	Plant protein of unknown function (DUF936) [Source:TAIR;Acc:AT1G23790]	4.04	2.73	-0.567	0.00245	0.0124527	yes	DOWN	Y	Y	Y	Y	N	4.24	3.65	4.25	3.05	2.74	2.33
TBIG004541	AT1G23800	ALDH2B7	aldehyde dehydrogenase 2B7 [Source:TAIR;Acc:AT1G23800]	62.5	28.5	-1.14	5e-05	0.000431943	yes	DOWN	Y	Y	Y	Y	Y	63.17	54.91	72.58	27.05	23.6	34.97
TBIG001143	AT1G23820.L01	SPDS1	spermidine synthase 1 [Source:TAIR;Acc:AT1G23820]	194	142	-0.448	0.00315	0.0153611	yes	DOWN	Y	Y	Y	Y	N	176.69	201.29	198.72	125.81	147.38	148.45
TBIG004544	AT1G23850	-	unknown protein; BEST Arabidopsis thaliana protein match is: unknown protein (TAIR:AT1G23840.1); Has 47 Blast hits to 40 proteins in 5 species: Archae - 0; Bacteria - 0; Metazoa - 0; Fungi - 0; Plants - 47; Viruses - 0; Other Eukaryotes - 0 (source: /.../BLink). [Source:TAIR;Acc:AT1G23850]	2.06	3.37	0.708	0.0014	0.00786294	yes	UP	Y	Y	Y	Y	N	2.74	1.35	2.21	2.44	3.4	4.46
TBIG001144	XLOC_001144	TPS9	Probable alpha,alpha-trehalose-phosphate synthase [UDP-forming] 9 [Source:SWISS;Acc:Q9LRA7]	13	43.4	1.74	5e-05	0.000431943	yes	UP	Y	Y	Y	Y	Y	12.51	13.42	13.59	46.44	41.08	43.05
TBIG004555	AT1G24020	MLP423	MLP-like protein 423 [Source:TAIR;Acc:AT1G24020]	216	146	-0.566	5e-05	0.000431943	yes	DOWN	Y	Y	Y	Y	N	162.9	293.92	191.78	129.99	171.37	132.47
TBIG004556	AT1G24040.L01	PBS1	Acyl-CoA N-acyltransferases (NAT) superfamily protein [Source:TAIR;Acc:AT1G24040]	11.9	17.1	0.529	0.00135	0.00761948	yes	UP	Y	Y	Y	Y	N	11.89	12.18	12.16	17.55	17.91	16.19
TBIG004559	AT1G24070.L01	ATCSLA10	cellulose synthase-like A10 [Source:TAIR;Acc:AT1G24070]	3.53	1.98	-0.839	5e-05	0.000431943	yes	DOWN	Y	Y	Y	Y	N	4.01	3.14	3.51	1.8	1.99	2.1
TBIG004560	AT1G24100	UGT74B1	UDP-glucosyl transferase 74B1 [Source:TAIR;Acc:AT1G24100]	71.7	53	-0.434	0.0009	0.00540389	yes	DOWN	Y	Y	Y	Y	N	83.56	63.52	69.07	50.93	50.52	56.81
TBIG004573	AT1G24267	-	Protein of unknown function (DUF1664) [Source:TAIR;Acc:AT1G24267]	46.7	36.7	-0.348	0.00905	0.0365075	yes	DOWN	Y	Y	Y	Y	N	49.38	48.98	42.7	34.24	37.31	38.73
TBIG001160	AT1G24310	Nup54	unknown protein; FUNCTIONS IN: molecular_function unknown; INVOLVED IN: biological_process unknown; LOCATED IN: nucleolus; EXPRESSED IN: 20 plant structures; EXPRESSED DURING: 13 growth stages; Has 2922 Blast hits to 2454 proteins in 263 species: Ar /.../ 0; Bacteria - 57; Metazoa - 1043; Fungi - 654; Plants - 388; Viruses - 11; Other Eukaryotes - 769 (source: NCBI BLink). [Source:TAIR;Acc:AT1G24…	30	22.2	-0.435	0.003	0.0147441	yes	DOWN	Y	Y	Y	Y	N	29.03	33.29	27.89	20.33	22.38	23.79
TBIG001168	AT1G24440.L01	Rnf141	RING/U-box superfamily protein [Source:TAIR;Acc:AT1G24440]	4.58	7.58	0.727	5e-05	0.000431943	yes	UP	Y	Y	Y	Y	N	4.64	4.3	4.72	7.23	8.05	7.22
TBIG004582	AT1G24510.L01	TCP-1-epsilon	TCP-1/cpn60 chaperonin family protein [Source:TAIR;Acc:AT1G24510]	160	121	-0.406	0.00645	0.0276396	yes	DOWN	Y	Y	Y	Y	N	154.59	168.66	160.16	113.94	122.56	124.23
TBIG001175	AT1G24530	YY46_NOSS1	Transducin/WD40 repeat-like superfamily protein [Source:TAIR;Acc:AT1G24530]	22.5	10.7	-1.07	5e-05	0.000431943	yes	DOWN	Y	Y	Y	Y	Y	23.97	20.65	23.54	14.17	8.19	9.87
TBIG004583	AT1G24575	-	unknown protein; Has 7 Blast hits to 7 proteins in 2 species: Archae - 0; Bacteria - 0; Metazoa - 0; Fungi - 0; Plants - 7; Viruses - 0; Other Eukaryotes - 0 (source: NCBI BLink). [Source:TAIR;Acc:AT1G24575]	72.3	33.3	-1.12	5e-05	0.000431943	yes	DOWN	Y	Y	Y	Y	Y	60.19	101.5	54.42	24.71	38.99	35.71
TBIG004588	AT1G24625.L01	ZFP7	zinc finger protein 7 [Source:TAIR;Acc:AT1G24625]	16.5	10.8	-0.613	0.0002	0.00148925	yes	DOWN	Y	Y	Y	Y	N	15.31	18.33	15.76	9.59	11.98	10.75
TBIG004597	AT1G25220	ASB1	anthranilate synthase beta subunit 1 [Source:TAIR;Acc:AT1G25220]	44.2	28.7	-0.623	5e-05	0.000431943	yes	DOWN	Y	Y	Y	Y	N	49.49	42.38	39.91	25.14	27.8	31.81
TBIG004598	AT1G25230	PAP4	Calcineurin-like metallo-phosphoesterase superfamily protein [Source:TAIR;Acc:AT1G25230]	8.85	33.8	1.94	5e-05	0.000431943	yes	UP	Y	Y	Y	Y	Y	6.7	10.08	9.84	37	33.82	30.17
TBIG001200	AT1G25250.L01	AtIDD16	indeterminate(ID)-domain 16 [Source:TAIR;Acc:AT1G25250]	6.84	4.94	-0.471	0.0083	0.034075	yes	DOWN	Y	Y	Y	Y	N	7.04	6.34	7.56	5.22	4.24	5.45
TBIG004599	AT1G25260	MRTO4	Ribosomal protein L10 family protein [Source:TAIR;Acc:AT1G25260]	103	72.5	-0.504	0.00015	0.00115492	yes	DOWN	Y	Y	Y	Y	N	102.94	109.62	99.8	59.69	79.74	78.98
TBIG001202	AT1G25275	-	unknown protein; FUNCTIONS IN: molecular_function unknown; INVOLVED IN: response to karrikin; LOCATED IN: endomembrane system; EXPRESSED IN: 23 plant structures; EXPRESSED DURING: 13 growth stages; Has 18 Blast hits to 18 proteins in 4 species: Arch /.../; Bacteria - 0; Metazoa - 0; Fungi - 0; Plants - 18; Viruses - 0; Other Eukaryotes - 0 (source: NCBI BLink). [Source:TAIR;Acc:AT1G25275]	214	314	0.556	5e-05	0.000431943	yes	UP	Y	Y	Y	Y	N	166.62	312.62	173.01	255.21	413.07	275.75
TBIG004603	AT1G25370	-	Protein of unknown function (DUF1639) [Source:TAIR;Acc:AT1G25370]	6.11	4.13	-0.566	0.0021	0.0109746	yes	DOWN	Y	Y	Y	Y	N	7.26	6.02	5.52	4.35	3.79	4.47
TBIG004605	AT1G25390.L01	F15H18.11	Protein kinase superfamily protein [Source:TAIR;Acc:AT1G25390]	15.8	11.4	-0.473	0.00065	0.00408284	yes	DOWN	Y	Y	Y	Y	N	19.78	14.51	13.21	12.17	9.91	11.76
TBIG004606	AT1G25400	-	unknown protein; BEST Arabidopsis thaliana protein match is: unknown protein (TAIR:AT1G68440.1); Has 21 Blast hits to 21 proteins in 6 species: Archae - 0; Bacteria - 0; Metazoa - 0; Fungi - 0; Plants - 21; Viruses - 0; Other Eukaryotes - 0 (source: /.../BLink). [Source:TAIR;Acc:AT1G25400]	6.31	3.92	-0.688	0.00025	0.00180899	yes	DOWN	Y	Y	Y	Y	N	7.13	6.07	6.52	3.49	4.49	4.25
TBIG001213	AT1G25425	CLE43	CLAVATA3/ESR-RELATED 43 [Source:TAIR;Acc:AT1G25425]	5.26	1.9	-1.47	5e-05	0.000431943	yes	DOWN	Y	Y	Y	Y	Y	4.85	6.56	4.23	1.57	2.27	1.81
TBIG004613	AT1G25530	LHTL6_ARATH	Transmembrane amino acid transporter family protein [Source:TAIR;Acc:AT1G25530]	47.3	22.4	-1.08	5e-05	0.000431943	yes	DOWN	Y	Y	Y	Y	Y	49.45	48.66	44.75	20.4	22.36	23.98
TBIG001218	AT1G25550	PHL1	myb-like transcription factor family protein [Source:TAIR;Acc:AT1G25550]	69.4	91.2	0.393	0.003	0.0147441	yes	UP	Y	Y	Y	Y	N	69.75	76.61	64.23	96.71	86.3	90.61
TBIG004625	AT1G26190	udkC	Phosphoribulokinase / Uridine kinase family [Source:TAIR;Acc:AT1G26190]	10.7	8.09	-0.401	0.0066	0.028177	yes	DOWN	Y	Y	Y	Y	N	11.69	8.96	11.73	7.81	7.53	9
TBIG001222	AT1G26210	ATSOFL1	SOB five-like 1 [Source:TAIR;Acc:AT1G26210]	8.88	6.15	-0.531	0.004	0.0187096	yes	DOWN	Y	Y	Y	Y	N	7.36	10.26	9.27	6.43	6.59	5.4
TBIG004629	AT1G26240	IVL	Proline-rich extensin-like family protein [Source:TAIR;Acc:AT1G26240]	0.275	0.9	1.71	0.00645	0.0276396	yes	UP	Y	Y	Y	Y	Y	0.31	0.34	0.18	0.19	1.46	0.93
TBIG001224	AT1G26250.L01	IVL	Proline-rich extensin-like family protein [Source:TAIR;Acc:AT1G26250]	3.33	11.4	1.78	5e-05	0.000431943	yes	UP	Y	Y	Y	Y	Y	4.48	3.47	2.03	5.27	16.98	10.71
TBIG004630	AT1G26270	PI4KG5	Phosphatidylinositol 3- and 4-kinase family protein [Source:TAIR;Acc:AT1G26270]	41	84.6	1.05	5e-05	0.000431943	yes	UP	Y	Y	Y	Y	Y	42.35	42.34	41.48	79.71	89.17	89.01
TBIG001229	AT1G26340	B5 _6	cytochrome B5 isoform A [Source:TAIR;Acc:AT1G26340]	30.5	19.7	-0.628	5e-05	0.000431943	yes	DOWN	Y	Y	Y	Y	N	27.65	36.62	27.18	15.26	24.41	19.23
TBIG004637	AT1G26380	THCAI_CANSA	FAD-binding Berberine family protein [Source:TAIR;Acc:AT1G26380]	4.29	1.89	-1.18	5e-05	0.000431943	yes	DOWN	Y	Y	Y	Y	Y	7.7	3.07	2.21	3.09	1.55	1
TBIG004638	AT1G26390	RETOL_ARATH	FAD-binding Berberine family protein [Source:TAIR;Acc:AT1G26390]	1.19	0.475	-1.32	0.0001	0.00080931	yes	DOWN	Y	Y	Y	Y	Y	2.7	0.52	0.35	0.39	0.64	0.39
TBIG004641	AT1G26420	THCAI_CANSA	FAD-binding Berberine family protein [Source:TAIR;Acc:AT1G26420]	10.4	5.85	-0.83	5e-05	0.000431943	yes	DOWN	Y	Y	Y	Y	N	16.39	8.18	6.66	8.47	4.31	4.55
TBIG004642	AT1G26440.L01	ATUPS5	ureide permease 5 [Source:TAIR;Acc:AT1G26440]	10.8	14.5	0.421	0.00455	0.020822	yes	UP	Y	Y	Y	Y	N	12.85	10.11	10.03	13.23	15.87	14.76
TBIG001230	AT1G26460.L01	PPR58_ARATH	Tetratricopeptide repeat (TPR)-like superfamily protein [Source:TAIR;Acc:AT1G26460]	50.8	39.4	-0.369	0.0042	0.0195138	yes	DOWN	Y	Y	Y	Y	N	51.47	51.89	49.66	38.75	38.68	39.66
TBIG001231	AT1G26470.L01	-	FUNCTIONS IN: molecular_function unknown; INVOLVED IN: regulation of transcription; LOCATED IN: nucleus, H4/H2A histone acetyltransferase complex; EXPRESSED IN: 23 plant structures; EXPRESSED DURING: 15 growth stages; CONTAINS InterPro DOMAIN/s: CT2 /.../erPro:IPR012423); Has 60 Blast hits to 60 proteins in 27 species: Archae - 0; Bacteria - 0; Metazoa - 26; Fungi - 2; Plants - 30; Viruses - 0; O…	45	32.9	-0.454	0.0025	0.0126606	yes	DOWN	Y	Y	Y	Y	N	40.74	54.75	42	22.8	43.39	33.34
TBIG001237	AT1G26580.L01	ARID2	FUNCTIONS IN: molecular_function unknown; INVOLVED IN: biological_process unknown; LOCATED IN: cellular_component unknown; EXPRESSED IN: 24 plant structures; EXPRESSED DURING: 15 growth stages; BEST Arabidopsis thaliana protein match is: ELM2 domain /.../ining protein (TAIR:AT2G03470.1); Has 161 Blast hits to 161 proteins in 17 species: Archae - 0; Bacteria - 0; Metazoa - 1; Fungi - 4; Plants - 1…	23.9	37.4	0.643	5e-05	0.000431943	yes	UP	Y	Y	Y	Y	N	27.04	23.28	21.92	36.83	36.65	38.26
TBIG001241	AT1G26630	FBR12	Eukaryotic translation initiation factor 5A-1 (eIF-5A 1) protein [Source:TAIR;Acc:AT1G26630]	645	508	-0.343	0.01345	0.049715	yes	DOWN	Y	Y	N	Y	N	570.8	743.09	605.81	440.33	563.57	498.99
TBIG001243	XLOC_001243	MED10B	Mediator of RNA polymerase II transcription subunit 10b [Source:SWISS;Acc:F4HPA7]	29.4	38.8	0.398	0.00865	0.0351928	yes	UP	Y	Y	Y	Y	N	23.73	37.28	27.94	37.18	42.17	36.78
TBIG001244	AT1G26670	VTI12	Vesicle transport v-SNARE family protein [Source:TAIR;Acc:AT1G26670]	22.5	36.7	0.703	5e-05	0.000431943	yes	UP	Y	Y	Y	Y	N	22.56	24.39	21.54	35.07	39.94	35.67
TBIG001247	AT1G26730	PHO1-H7	EXS (ERD1/XPR1/SYG1) family protein [Source:TAIR;Acc:AT1G26730]	5.87	9.9	0.754	5e-05	0.000431943	yes	UP	Y	Y	Y	Y	N	7.01	5.82	4.78	8.67	8.17	12.53
TBIG004654	AT1G26740	-	Ribosomal L32p protein family [Source:TAIR;Acc:AT1G26740]	29.3	21.1	-0.477	0.00195	0.0103124	yes	DOWN	Y	Y	Y	Y	N	24.47	38.23	26.09	16.65	24.49	21.56
TBIG004659	AT1G26800	RNG1L_ARATH	RING/U-box superfamily protein [Source:TAIR;Acc:AT1G26800]	2.77	9.12	1.72	5e-05	0.000431943	yes	UP	Y	Y	Y	Y	Y	1.87	3.07	3.47	8.47	9.89	9.07
TBIG004664	AT1G26880	RPL34A	Ribosomal protein L34e superfamily protein [Source:TAIR;Acc:AT1G26880]	216	151	-0.52	0.00025	0.00180899	yes	DOWN	Y	Y	Y	Y	N	174.04	285.86	191.5	119	179.49	152.58
TBIG001262	AT1G26910	RPL10B	Ribosomal protein L16p/L10e family protein [Source:TAIR;Acc:AT1G26910]	45.2	29.1	-0.636	5e-05	0.000431943	yes	DOWN	Y	Y	Y	Y	N	40.89	53.97	42.58	24.35	33.8	29.26
TBIG001266	AT1G26945	KDR	basic helix-loop-helix (bHLH) DNA-binding superfamily protein [Source:TAIR;Acc:AT1G26945]	7.65	19.4	1.34	5e-05	0.000431943	yes	UP	Y	Y	Y	Y	Y	6.15	10.31	6.63	15.72	24.31	18.34
TBIG001271	AT1G27020.L01	-	unknown protein; BEST Arabidopsis thaliana protein match is: unknown protein (TAIR:AT1G27030.1); Has 514 Blast hits to 514 proteins in 175 species: Archae - 0; Bacteria - 311; Metazoa - 0; Fungi - 0; Plants - 65; Viruses - 0; Other Eukaryotes - 138 /.../e: NCBI BLink). [Source:TAIR;Acc:AT1G27020]	124	50.2	-1.31	5e-05	0.000431943	yes	DOWN	Y	Y	Y	Y	Y	127.31	110.2	139.5	56.96	43.71	49.43
TBIG001272	AT1G27030.L01	-	unknown protein; BEST Arabidopsis thaliana protein match is: unknown protein (TAIR:AT1G27020.1); Has 504 Blast hits to 502 proteins in 169 species: Archae - 0; Bacteria - 299; Metazoa - 0; Fungi - 0; Plants - 67; Viruses - 0; Other Eukaryotes - 138 /.../e: NCBI BLink). [Source:TAIR;Acc:AT1G27030]	74.5	45.9	-0.7	5e-05	0.000431943	yes	DOWN	Y	Y	Y	Y	N	73.34	75.06	76.07	38.16	46.62	52.39
TBIG001274	XLOC_001274	Y1705_ARATH	Uncharacterized protein At1g27050 [Source:SWISS;Acc:P0CJ66]	17.9	11.2	-0.677	0.0068	0.0288348	yes	DOWN	Y	Y	Y	Y	N	17.59	19.81	16.6	10.58	11.21	11.7
TBIG004671	AT1G27090.L01	-	glycine-rich protein [Source:TAIR;Acc:AT1G27090]	115	147	0.358	0.00885	0.0358418	yes	UP	Y	Y	Y	Y	N	107.23	118.63	116.85	154.22	135.66	145.16
TBIG001279	AT1G27140	ATGSTU14	glutathione S-transferase tau 14 [Source:TAIR;Acc:AT1G27140]	3.34	2.07	-0.693	0.01095	0.0424062	yes	DOWN	Y	Y	N	Y	N	3.75	3.73	2.7	2.01	2.56	1.72
TBIG001280	AT1G27150	ttc38	Tetratricopeptide repeat (TPR)-like superfamily protein [Source:TAIR;Acc:AT1G27150]	20.3	31.6	0.636	5e-05	0.000431943	yes	UP	Y	Y	Y	Y	N	21.45	18.89	21.28	32.74	29.94	32.2
TBIG004674	AT1G27190	Y1719_ARATH	Leucine-rich repeat protein kinase family protein [Source:TAIR;Acc:AT1G27190]	25.4	32.6	0.356	0.006	0.0260089	yes	UP	Y	Y	Y	Y	N	25.2	25.63	26.4	35.71	31.8	30.2
TBIG004676	AT1G27210.L01	SP2L	ARM repeat superfamily protein [Source:TAIR;Acc:AT1G27210]	15.9	27.7	0.798	5e-05	0.000431943	yes	UP	Y	Y	Y	Y	N	16.05	16.04	16.46	28.07	28.48	27.07
TBIG001290	AT1G27290	-	unknown protein; Has 44 Blast hits to 44 proteins in 12 species: Archae - 0; Bacteria - 0; Metazoa - 0; Fungi - 0; Plants - 44; Viruses - 0; Other Eukaryotes - 0 (source: NCBI BLink). [Source:TAIR;Acc:AT1G27290]	22.9	46.9	1.03	5e-05	0.000431943	yes	UP	Y	Y	Y	Y	Y	18.04	24.82	24.52	49.5	47.77	40.41
TBIG001292	AT1G27320.L01	AHK3	histidine kinase 3 [Source:TAIR;Acc:AT1G27320]	40.7	56.1	0.464	0.00025	0.00180899	yes	UP	Y	Y	Y	Y	N	44.56	38.29	40.96	57.98	51.88	59.15
TBIG001293	AT1G27330	Serp2	Ribosome associated membrane protein RAMP4 [Source:TAIR;Acc:AT1G27330]	105	62.9	-0.74	5e-05	0.000431943	yes	DOWN	Y	Y	Y	Y	N	73.71	121.18	102.95	56.01	77.38	46.28
TBIG004679	AT1G27350.L01	-	Ribosome associated membrane protein RAMP4 [Source:TAIR;Acc:AT1G27350]	68.5	51.3	-0.415	0.00765	0.0319042	yes	DOWN	Y	Y	Y	Y	N	53.54	82.71	59.62	44.93	59.04	43.53
TBIG004683	AT1G27390.L01	TOM20-2	translocase outer membrane 20-2 [Source:TAIR;Acc:AT1G27390]	50.1	32.9	-0.608	5e-05	0.000431943	yes	DOWN	Y	Y	Y	Y	N	50.13	54.05	47.49	29.58	34.75	34.31
TBIG001296	AT1G27400	RPL17A	Ribosomal protein L22p/L17e family protein [Source:TAIR;Acc:AT1G27400]	306	239	-0.358	0.00725	0.0304513	yes	DOWN	Y	Y	Y	Y	N	277.38	381.3	275.16	187.82	275.47	260.89
TBIG001300	AT1G27480	LCAT1	alpha/beta-Hydrolases superfamily protein [Source:TAIR;Acc:AT1G27480]	7.05	10	0.509	0.00165	0.00899966	yes	UP	Y	Y	Y	Y	N	5.68	7.28	8.35	10.54	10.33	9.04
TBIG004691	AT1G27510.L01	EX1	Protein of unknown function (DUF3506) [Source:TAIR;Acc:AT1G27510]	26.4	37.2	0.493	0.00335	0.0161904	yes	UP	Y	Y	Y	Y	N	27.19	23.62	29.06	40.94	32.27	37.82
TBIG001305	AT1G27620	HHT1	HXXXD-type acyl-transferase family protein [Source:TAIR;Acc:AT1G27620]	2.94	1.46	-1.01	5e-05	0.000431943	yes	DOWN	Y	Y	Y	Y	Y	3.01	3.19	2.54	1.31	1.61	1.39
TBIG001307	AT1G27650.L01	ATU2AF35A	U2 snRNP auxiliary factor small subunit, putative [Source:TAIR;Acc:AT1G27650]	43.8	55.8	0.348	0.01175	0.0447567	yes	UP	Y	Y	N	Y	N	45.44	44.34	44.63	57.84	52.37	59.03
TBIG001309	AT1G27680	APL2	ADPGLC-PPase large subunit [Source:TAIR;Acc:AT1G27680]	27.1	20.3	-0.418	0.0017	0.00921816	yes	DOWN	Y	Y	Y	Y	N	28.49	22.24	30.11	20.91	18.3	20.78
TBIG004702	AT1G27730	STZ	salt tolerance zinc finger [Source:TAIR;Acc:AT1G27730]	24	15.4	-0.637	0.0001	0.00080931	yes	DOWN	Y	Y	Y	Y	N	31.95	22.91	18.32	14.14	18.21	14.23
TBIG001314	XLOC_001314	ASCC2	Activating signal cointegrator 1 complex subunit 2 [Source:SWISS;Acc:Q9H1I8]	32.6	43.3	0.408	0.0027	0.0135049	yes	UP	Y	Y	Y	Y	N	34.35	30.63	33.29	42.69	41.17	45.24
TBIG001315	AT1G27760	SAT32	interferon-related developmental regulator family protein / IFRD protein family [Source:TAIR;Acc:AT1G27760]	95.1	50.4	-0.916	5e-05	0.000431943	yes	DOWN	Y	Y	Y	Y	N	105.34	88.69	91.17	44.91	48.02	57.15
TBIG004703	AT1G27770.L01	ACA1	autoinhibited Ca2+-ATPase 1 [Source:TAIR;Acc:AT1G27770]	28.9	36.9	0.355	0.0068	0.0288348	yes	UP	Y	Y	Y	Y	N	30.06	27.53	29.85	39.27	32.82	38.15
TBIG004704	AT1G27840.L01	ATCSA-1	Transducin/WD40 repeat-like superfamily protein [Source:TAIR;Acc:AT1G27840]	12.2	16.1	0.397	0.00385	0.0181431	yes	UP	Y	Y	Y	Y	N	12.38	12.17	12.23	16.65	16.08	15.28
TBIG004710	AT1G27930	GXM1	Protein of unknown function (DUF579) [Source:TAIR;Acc:AT1G27930]	28.9	21.5	-0.431	0.00175	0.00942107	yes	DOWN	Y	Y	Y	Y	N	29.14	28.07	28.59	22.59	20.7	20.06
TBIG001331	AT1G28130	GH3.17	Auxin-responsive GH3 family protein [Source:TAIR;Acc:AT1G28130]	20.5	26	0.342	0.0103	0.0404521	yes	UP	Y	Y	N	Y	N	24.24	18.86	18.85	23.19	28.62	25.8
TBIG004722	AT1G28190	-	unknown protein; BEST Arabidopsis thaliana protein match is: unknown protein (TAIR:AT5G12340.1); Has 166 Blast hits to 162 proteins in 36 species: Archae - 0; Bacteria - 2; Metazoa - 15; Fungi - 5; Plants - 124; Viruses - 0; Other Eukaryotes - 20 (s /.../ NCBI BLink). [Source:TAIR;Acc:AT1G28190]	10.6	7.55	-0.491	0.0031	0.0151743	yes	DOWN	Y	Y	Y	Y	N	13.85	9.81	9	6.55	7.94	9.01
TBIG004725	AT1G28230.L01	PUP1	purine permease 1 [Source:TAIR;Acc:AT1G28230]	11.4	5.4	-1.07	5e-05	0.000431943	yes	DOWN	Y	Y	Y	Y	Y	11.81	12.81	9.85	5.8	5.24	5.16
TBIG004727	AT1G28260.L01	F3H9.9	Telomerase activating protein Est1 [Source:TAIR;Acc:AT1G28260]	8.12	13.6	0.743	5e-05	0.000431943	yes	UP	Y	Y	Y	Y	N	7.73	8.24	8.48	15.44	12.11	12.96
TBIG004734	AT1G28320.L01	DEG15	protease-related [Source:TAIR;Acc:AT1G28320]	21.5	27.1	0.336	0.01085	0.0421279	yes	UP	Y	Y	N	Y	N	21.33	21.06	21.64	27.16	25.35	27.29
TBIG004735	AT1G28330.L01	DYL1	dormancy-associated protein-like 1 [Source:TAIR;Acc:AT1G28330]	48.4	193	2	5e-05	0.000431943	yes	UP	Y	Y	Y	Y	Y	30.33	69.64	45.29	205.81	218.5	154.41
TBIG004746	AT1G28570.L01	GDL6_ARATH	SGNH hydrolase-type esterase superfamily protein [Source:TAIR;Acc:AT1G28570]	14.5	8.42	-0.789	5e-05	0.000431943	yes	DOWN	Y	Y	Y	Y	N	13.31	12.25	17.82	7.68	8.26	8.89
TBIG004749	AT1G28600	GDL9_ARATH	GDSL-like Lipase/Acylhydrolase superfamily protein [Source:TAIR;Acc:AT1G28600]	87.2	34.7	-1.33	5e-05	0.000431943	yes	DOWN	Y	Y	Y	Y	Y	96.54	88.5	77.87	30.82	36.38	36.16
TBIG004750	AT1G28610.L01	GDL10_ARATH	GDSL-like Lipase/Acylhydrolase superfamily protein [Source:TAIR;Acc:AT1G28610]	20.2	11.3	-0.839	5e-05	0.000431943	yes	DOWN	Y	Y	Y	Y	N	22.48	17.48	20.2	9.88	10.99	12.29
TBIG004754	AT1G28660	GDL12_ARATH	GDSL-like Lipase/Acylhydrolase superfamily protein [Source:TAIR;Acc:AT1G28660]	68.2	33.4	-1.03	5e-05	0.000431943	yes	DOWN	Y	Y	Y	Y	Y	65.88	65.57	72.54	29.13	32.51	37.06
TBIG001357	AT1G28680	TAX10	HXXXD-type acyl-transferase family protein [Source:TAIR;Acc:AT1G28680]	52.2	32.1	-0.703	5e-05	0.000431943	yes	DOWN	Y	Y	Y	Y	N	61.38	43.78	51.07	29.19	33.09	32.74
TBIG004761	AT1G28960.L01	ATNUDT15	nudix hydrolase homolog 15 [Source:TAIR;Acc:AT1G28960]	14.6	20.4	0.48	0.0008	0.00487714	yes	UP	Y	Y	Y	Y	N	14.82	14.31	15.08	21.96	19.72	19.21
TBIG001360	AT1G29000.L01	-	Heavy metal transport/detoxification superfamily protein [Source:TAIR;Acc:AT1G29000]	3.42	2.03	-0.753	0.0027	0.0135049	yes	DOWN	Y	Y	Y	Y	N	2.71	3.76	4.03	1.81	2.2	2.17
TBIG004762	AT1G29020.L01	-	Calcium-binding EF-hand family protein [Source:TAIR;Acc:AT1G29020]	1.38	2.83	1.04	5e-05	0.000431943	yes	UP	Y	Y	Y	Y	Y	1.63	1.74	0.79	2.87	2.57	3.02
TBIG004764	AT1G29030.L01	API5	Apoptosis inhibitory protein 5 (API5) [Source:TAIR;Acc:AT1G29030]	11.5	8.69	-0.407	0.0059	0.0256898	yes	DOWN	Y	Y	Y	Y	N	12.24	11.41	11.54	7.55	9.18	9.66
TBIG001364	AT1G29070	RPL34	Ribosomal protein L34 [Source:TAIR;Acc:AT1G29070]	70	102	0.544	5e-05	0.000431943	yes	UP	Y	Y	Y	Y	N	46.37	89.16	80.68	104.14	114.68	91.73
TBIG004769	AT1G29170.L01	WAVE2	SCAR family protein [Source:TAIR;Acc:AT1G29170]	15.7	12.4	-0.346	0.01045	0.0409669	yes	DOWN	Y	Y	N	Y	N	16.62	14.12	16.43	12.37	11.8	12.61
TBIG004773	AT1G29250	Y2416_ARATH	Alba DNA/RNA-binding protein [Source:TAIR;Acc:AT1G29250]	80.5	49.5	-0.702	5e-05	0.000431943	yes	DOWN	Y	Y	Y	Y	N	74.47	94.89	77.08	37.82	61.83	51.06
TBIG001373	AT1G29260	PEX7	peroxin 7 [Source:TAIR;Acc:AT1G29260]	17.1	23.2	0.435	0.00245	0.0124527	yes	UP	Y	Y	Y	Y	N	16.36	17.69	17.82	22.39	23.19	23.59
TBIG001376	AT1G29290	-	unknown protein; FUNCTIONS IN: molecular_function unknown; INVOLVED IN: biological_process unknown; LOCATED IN: endomembrane system; Has 18 Blast hits to 18 proteins in 5 species: Archae - 0; Bacteria - 0; Metazoa - 0; Fungi - 0; Plants - 18; Viruse /.../ Other Eukaryotes - 0 (source: NCBI BLink). [Source:TAIR;Acc:AT1G29290]	3.52	1.63	-1.11	0.0017	0.00921816	yes	DOWN	Y	Y	Y	Y	Y	3.52	3.86	3.21	0.87	3.09	0.93
TBIG001378	AT1G29320	WDR74	Transducin/WD40 repeat-like superfamily protein [Source:TAIR;Acc:AT1G29320]	37.5	28.4	-0.397	0.00885	0.0358418	yes	DOWN	Y	Y	Y	Y	N	37.72	39.55	37.11	25.74	28.34	31.89
TBIG001381	AT1G29380	E13L1_ARATH	Carbohydrate-binding X8 domain superfamily protein [Source:TAIR;Acc:AT1G29380]	4.31	2.93	-0.558	0.0071	0.0299439	yes	DOWN	Y	Y	Y	Y	N	3.7	5.44	4.13	2.2	3.99	2.71
TBIG004779	AT1G29400.L01	AML5	MEI2-like protein 5 [Source:TAIR;Acc:AT1G29400]	39.4	75.1	0.931	5e-05	0.000431943	yes	UP	Y	Y	Y	Y	N	42.99	36.42	38.92	78.71	69.9	74.62
TBIG001382	AT1G29418	-	unknown protein; FUNCTIONS IN: molecular_function unknown; INVOLVED IN: biological_process unknown; LOCATED IN: endomembrane system; Has 0 Blast hits to 0 proteins in 0 species (source: NCBI BLink). [Source:TAIR;Acc:AT1G29418]	106	66	-0.679	0.0029	0.0143504	yes	DOWN	Y	Y	Y	Y	N	91.92	153.89	77.47	41.41	92.49	65.3
TBIG001394	AT1G29600.L01	AtC3H10	Zinc finger C-x8-C-x5-C-x3-H type family protein [Source:TAIR;Acc:AT1G29600]	0.18	0.471	1.39	0.00555	0.024417	yes	UP	Y	Y	Y	Y	Y	0.28	0.07	0.2	0.48	0.58	0.38
TBIG001409	AT1G29900.L01	CARB	carbamoyl phosphate synthetase B [Source:TAIR;Acc:AT1G29900]	169	131	-0.363	0.01115	0.0429671	yes	DOWN	Y	Y	N	Y	N	177.04	162.13	169.75	129.46	120.51	140.27
TBIG004802	AT1G29910	CAB3	chlorophyll A/B binding protein 3 [Source:TAIR;Acc:AT1G29910]	757	1350	0.838	5e-05	0.000431943	yes	UP	Y	Y	Y	Y	N	626.68	729.77	935.5	1591.83	1369.61	1103.17
TBIG004803	AT1G29920	CAB2	chlorophyll A/B-binding protein 2 [Source:TAIR;Acc:AT1G29920]	828	1250	0.598	0.0002	0.00148925	yes	UP	Y	Y	Y	Y	N	635.95	695.68	1151.19	1570.31	1156.56	993.37
TBIG001410	AT1G29930	CAB1	chlorophyll A/B binding protein 1 [Source:TAIR;Acc:AT1G29930]	3700	7150	0.952	5e-05	0.000431943	yes	UP	Y	Y	Y	Y	N	3061.29	3724.26	4541.64	8315.99	7421.2	5839.45
TBIG004804	AT1G29940.L01	NRPA2	nuclear RNA polymerase A2 [Source:TAIR;Acc:AT1G29940]	54.2	36.6	-0.565	0.0001	0.00080931	yes	DOWN	Y	Y	Y	Y	N	62.38	50.1	50.2	33.67	33.93	41.01
TBIG004805	XLOC_004805	RPL18AA	60S ribosomal protein L18a-1 [Source:SWISS;Acc:Q8L7K0]	102	69.6	-0.55	5e-05	0.000431943	yes	DOWN	Y	Y	Y	Y	N	88.23	126.77	94.21	52.7	86.81	68.95
TBIG001418	AT1G30110	NUDX25	nudix hydrolase homolog 25 [Source:TAIR;Acc:AT1G30110]	30.9	15.3	-1.02	5e-05	0.000431943	yes	DOWN	Y	Y	Y	Y	Y	32.28	33.88	26.39	14.3	16.92	14.35
TBIG001424	AT1G30200	F12P21.1	F-box family protein [Source:TAIR;Acc:AT1G30200]	21.4	27.2	0.35	0.00885	0.0358418	yes	UP	Y	Y	Y	Y	N	21.02	24.02	19.43	27.27	28.13	25.99
TBIG004818	AT1G30240.L01	-	FUNCTIONS IN: binding; INVOLVED IN: biological_process unknown; LOCATED IN: cellular_component unknown; EXPRESSED IN: 21 plant structures; EXPRESSED DURING: 13 growth stages; CONTAINS InterPro DOMAIN/s: Armadillo-type fold (InterPro:IPR016024); Has /.../ast hits to 164 proteins in 73 species: Archae - 0; Bacteria - 0; Metazoa - 47; Fungi - 68; Plants - 46; Viruses - 0; Other Eukaryotes - 4 (sourc…	23.9	16.3	-0.555	0.00095	0.00565355	yes	DOWN	Y	Y	Y	Y	N	26.27	23.37	20.38	12.89	17.79	16.67
TBIG001426	AT1G30260	-	BEST Arabidopsis thaliana protein match is: Galactosyltransferase family protein (TAIR:AT4G21060.1); Has 30 Blast hits to 30 proteins in 8 species: Archae - 0; Bacteria - 0; Metazoa - 0; Fungi - 0; Plants - 30; Viruses - 0; Other Eukaryotes - 0 (sou /.../CBI BLink). [Source:TAIR;Acc:AT1G30260]	2.72	4.73	0.795	0.00475	0.0215148	yes	UP	Y	Y	Y	Y	N	2.22	3.17	2.58	3.48	6.02	4.27
TBIG001427	AT1G30270.L01	CIPK23	CBL-interacting protein kinase 23 [Source:TAIR;Acc:AT1G30270]	31.2	39.8	0.352	0.00605	0.0261674	yes	UP	Y	Y	Y	Y	N	33.26	29.64	30.5	37.68	40.01	40.64
TBIG001430	AT1G30360	ERD4	Early-responsive to dehydration stress protein (ERD4) [Source:TAIR;Acc:AT1G30360]	108	154	0.509	0.00025	0.00180899	yes	UP	Y	Y	Y	Y	N	106.94	106.94	109.34	152.27	154.13	148.41
TBIG001431	AT1G30380.L01	PSAK	photosystem I subunit K [Source:TAIR;Acc:AT1G30380]	352	549	0.64	5e-05	0.000431943	yes	UP	Y	Y	Y	Y	N	243.12	386.11	424.7	575.74	624.36	438.98
TBIG001434	AT1G30420.L01	ATMRP12	multidrug resistance-associated protein 12 [Source:TAIR;Acc:AT1G30420]	6.48	8.23	0.346	0.01215	0.0458853	yes	UP	Y	Y	N	Y	N	7.99	6.37	5.13	8.03	8.33	8.14
TBIG001441	AT1G30520.L01	AAE14	acyl-activating enzyme 14 [Source:TAIR;Acc:AT1G30520]	5.23	9.94	0.927	5e-05	0.000431943	yes	UP	Y	Y	Y	Y	N	3.96	5.7	6.25	11.45	8.49	9.75
TBIG001442	AT1G30530.L01	UGT78D1	UDP-glucosyl transferase 78D1 [Source:TAIR;Acc:AT1G30530]	45.6	19.5	-1.22	5e-05	0.000431943	yes	DOWN	Y	Y	Y	Y	Y	50.63	41.41	46.95	18.34	18.58	22.01
TBIG001446	AT1G30620.L01	HSR8	NAD(P)-binding Rossmann-fold superfamily protein [Source:TAIR;Acc:AT1G30620]	19.6	14.2	-0.465	0.0007	0.0043492	yes	DOWN	Y	Y	Y	Y	N	20.98	18.43	19.59	15.09	12.45	14.77
TBIG001451	AT1G30690	PATL4	Sec14p-like phosphatidylinositol transfer family protein [Source:TAIR;Acc:AT1G30690]	109	74.1	-0.552	5e-05	0.000431943	yes	DOWN	Y	Y	Y	Y	N	115.91	118.84	104.84	74.67	78.93	75.19
TBIG001452	AT1G30700	RETOL_ARATH	FAD-binding Berberine family protein [Source:TAIR;Acc:AT1G30700]	46.8	30.9	-0.599	5e-05	0.000431943	yes	DOWN	Y	Y	Y	Y	N	67.59	39.75	34.2	30.66	30.11	31.24
TBIG001454	AT1G30720	RETOL_ARATH	FAD-binding Berberine family protein [Source:TAIR;Acc:AT1G30720]	6.88	15.2	1.14	5e-05	0.000431943	yes	UP	Y	Y	Y	Y	Y	9.88	5.76	5.38	18.18	14.8	12.83
TBIG001458	AT1G30760.L01	THCAS	FAD-binding Berberine family protein [Source:TAIR;Acc:AT1G30760]	9.76	5.04	-0.952	5e-05	0.000431943	yes	DOWN	Y	Y	Y	Y	N	13.23	7.3	8.95	4.45	4.75	5.95
TBIG004843	AT1G30820.L01	ctps2	CTP synthase family protein [Source:TAIR;Acc:AT1G30820]	18.3	34.8	0.926	5e-05	0.000431943	yes	UP	Y	Y	Y	Y	N	17.22	20.75	16.64	33.56	34.43	34.89
TBIG001463	AT1G30840	ATPUP4	purine permease 4 [Source:TAIR;Acc:AT1G30840]	2.58	4.67	0.858	5e-05	0.000431943	yes	UP	Y	Y	Y	Y	N	3.77	1.9	2.18	4	5.37	4.67
TBIG001466	AT1G30870	PER7	Peroxidase superfamily protein [Source:TAIR;Acc:AT1G30870]	51.4	40.2	-0.356	0.00875	0.0355328	yes	DOWN	Y	Y	Y	Y	N	63	57.93	36.46	28.2	53.7	39.83
TBIG004845	AT1G30880	-	unknown protein; Has 24 Blast hits to 24 proteins in 8 species: Archae - 0; Bacteria - 0; Metazoa - 2; Fungi - 0; Plants - 22; Viruses - 0; Other Eukaryotes - 0 (source: NCBI BLink). [Source:TAIR;Acc:AT1G30880]	85.7	66.2	-0.373	0.00815	0.0335866	yes	DOWN	Y	Y	Y	Y	N	74.95	112.22	68.92	49.59	76.97	69.37
TBIG004849	AT1G30960.L01	ERG	GTP-binding family protein [Source:TAIR;Acc:AT1G30960]	15.2	8.49	-0.842	5e-05	0.000431943	yes	DOWN	Y	Y	Y	Y	N	15.77	14.98	15.85	6.82	9.15	9.89
TBIG004852	AT1G31010.L01	OSB4	organellar single-stranded DNA binding protein 4 [Source:TAIR;Acc:AT1G31010]	8.08	5.55	-0.543	0.00185	0.00986667	yes	DOWN	Y	Y	Y	Y	N	8.81	7.68	7.85	4.63	5.73	6.24
TBIG004865	AT1G31310.L01	-	hydroxyproline-rich glycoprotein family protein [Source:TAIR;Acc:AT1G31310]	1.3	2.56	0.976	5e-05	0.000431943	yes	UP	Y	Y	Y	Y	N	1.33	1.02	1.61	2.69	2.73	2.31
TBIG001486	AT1G31320	LBD4	LOB domain-containing protein 4 [Source:TAIR;Acc:AT1G31320]	5.58	8.54	0.614	0.0017	0.00921816	yes	UP	Y	Y	Y	Y	N	5.36	7.36	4.25	7.37	8.7	9.43
TBIG004867	AT1G31330	PSAF	photosystem I subunit F [Source:TAIR;Acc:AT1G31330]	616	1020	0.735	5e-05	0.000431943	yes	UP	Y	Y	Y	Y	N	464	593.28	775.51	1137.53	1080.02	825.05
TBIG001491	AT1G31580	ECS1	ECS1 [Source:TAIR;Acc:AT1G31580]	64	94	0.556	5e-05	0.000431943	yes	UP	Y	Y	Y	Y	N	67.05	72.03	50.83	41.37	156.66	80.66
TBIG004889	AT1G31660	BYSL	CONTAINS InterPro DOMAIN/s: Bystin (InterPro:IPR007955); Has 475 Blast hits to 467 proteins in 210 species: Archae - 0; Bacteria - 9; Metazoa - 155; Fungi - 139; Plants - 55; Viruses - 0; Other Eukaryotes - 117 (source: NCBI BLink). [Source:TAIR;Acc:AT1G31660]	74.8	48.9	-0.614	5e-05	0.000431943	yes	DOWN	Y	Y	Y	Y	N	78.88	77.86	68.45	42.21	52.03	51.26
TBIG001494	AT1G31690	AMO_PEA	Copper amine oxidase family protein [Source:TAIR;Acc:AT1G31690]	7.57	5.21	-0.541	0.00055	0.00355564	yes	DOWN	Y	Y	Y	Y	N	6.7	7.78	8.45	5.81	4.5	5.23
TBIG004899	AT1G31835	-	unknown protein; FUNCTIONS IN: molecular_function unknown; INVOLVED IN: biological_process unknown; LOCATED IN: endomembrane system; Has 35333 Blast hits to 34131 proteins in 2444 species: Archae - 798; Bacteria - 22429; Metazoa - 974; Fungi - 991; /.../ - 531; Viruses - 0; Other Eukaryotes - 9610 (source: NCBI BLink). [Source:TAIR;Acc:AT1G31835]	11.3	4.5	-1.33	5e-05	0.000431943	yes	DOWN	Y	Y	Y	Y	Y	9.94	13.64	10.46	3.05	6.42	4.06
TBIG004902	XLOC_004902	-	-	30	15.5	-0.958	5e-05	0.000431943	yes	DOWN	Y	Y	Y	Y	N	33.78	35.38	19.71	9.07	20.91	15.33
TBIG006779	XLOC_006779	-	-	0.936	2.62	1.49	5e-05	0.000431943	yes	UP	Y	Y	Y	Y	Y	0.85	1.3	0.68	2.65	2.69	2.49
TBIG001509	AT1G31970.L01	STRS1	DEA(D/H)-box RNA helicase family protein [Source:TAIR;Acc:AT1G31970]	138	97	-0.512	0.00015	0.00115492	yes	DOWN	Y	Y	Y	Y	N	141.26	150.53	134.38	84.44	102.12	109.68
TBIG001513	AT1G32060	PRK	phosphoribulokinase [Source:TAIR;Acc:AT1G32060]	139	273	0.969	5e-05	0.000431943	yes	UP	Y	Y	Y	Y	N	115.46	128.1	177.18	292.84	276.2	244.85
TBIG004910	AT1G32080.L01	F3C3.12	membrane protein, putative [Source:TAIR;Acc:AT1G32080]	51.3	65.8	0.359	0.0058	0.0253678	yes	UP	Y	Y	Y	Y	N	43.94	43.81	64.73	71.62	62.42	59.94
TBIG004919	AT1G32240.L01	KAN2	Homeodomain-like superfamily protein [Source:TAIR;Acc:AT1G32240]	5.85	3.93	-0.575	0.00105	0.00614905	yes	DOWN	Y	Y	Y	Y	N	5.86	5.71	5.75	3.49	3.86	4.2
TBIG004924	AT1G32350	AOX1D	alternative oxidase 1D [Source:TAIR;Acc:AT1G32350]	1.34	2.17	0.692	0.0063	0.0270982	yes	UP	Y	Y	Y	Y	N	1.33	1.25	1.41	2.54	1.39	2.45
TBIG001527	AT1G32360	F27G20.10	Zinc finger (CCCH-type) family protein [Source:TAIR;Acc:AT1G32360]	12.8	18	0.492	0.00065	0.00408284	yes	UP	Y	Y	Y	Y	N	10.7	14.84	13.34	18.13	18.24	17.61
TBIG001531	AT1G32380.L01	PRS2	phosphoribosyl pyrophosphate (PRPP) synthase 2 [Source:TAIR;Acc:AT1G32380]	20.4	14.3	-0.509	0.0002	0.00148925	yes	DOWN	Y	Y	Y	Y	N	20.77	19.68	20.85	12.75	14.29	15.62
TBIG001534	AT1G32440.L01	PKp3	plastidial pyruvate kinase 3 [Source:TAIR;Acc:AT1G32440]	62.4	36.9	-0.759	5e-05	0.000431943	yes	DOWN	Y	Y	Y	Y	N	63.36	61.06	63.49	34.55	36.09	39.11
TBIG004927	AT1G32450	NRT1.5	nitrate transporter 1.5 [Source:TAIR;Acc:AT1G32450]	56	85.8	0.615	5e-05	0.000431943	yes	UP	Y	Y	Y	Y	N	59.64	56.23	55.55	90.49	86.42	82.59
TBIG004928	AT1G32470	GDH3	Single hybrid motif superfamily protein [Source:TAIR;Acc:AT1G32470]	98.4	133	0.44	0.0015	0.00830953	yes	UP	Y	Y	Y	Y	N	68.63	111.6	112.33	128.99	149.08	113.52
TBIG001538	AT1G32540.L01	LOL1	lsd one like 1 [Source:TAIR;Acc:AT1G32540]	18.1	25.8	0.506	0.00105	0.00614905	yes	UP	Y	Y	Y	Y	N	17.73	16.23	19.49	21.49	26.39	27.3
TBIG001540	XLOC_001540	DAG	DAG protein, chloroplastic [Source:SWISS;Acc:Q38732]	89	64.4	-0.468	0.0006	0.00382179	yes	DOWN	Y	Y	Y	Y	N	77.4	102.28	86.02	53.98	70.35	66.29
TBIG004936	AT1G32690	-	unknown protein; FUNCTIONS IN: molecular_function unknown; INVOLVED IN: biological_process unknown; LOCATED IN: plasma membrane; EXPRESSED IN: 21 plant structures; EXPRESSED DURING: 11 growth stages; BEST Arabidopsis thaliana protein match is: unkno /.../tein (TAIR:AT2G35200.1); Has 45 Blast hits to 45 proteins in 8 species: Archae - 0; Bacteria - 0; Metazoa - 0; Fungi - 0; Plants - 45; Viruses -…	4.85	2.62	-0.89	0.00035	0.00241417	yes	DOWN	Y	Y	Y	Y	N	5.39	3.86	5.13	2.83	2.72	2.23
TBIG004942	AT1G32860	Beta-1,3-glucanase 11	Glycosyl hydrolase superfamily protein [Source:TAIR;Acc:AT1G32860]	17.5	8.34	-1.07	5e-05	0.000431943	yes	DOWN	Y	Y	Y	Y	Y	16.54	16.75	18.93	8.13	8.7	7.97
TBIG004944	AT1G32900	WAXY	UDP-Glycosyltransferase superfamily protein [Source:TAIR;Acc:AT1G32900]	373	74.2	-2.33	5e-05	0.000431943	yes	DOWN	Y	Y	Y	Y	Y	485.86	341.93	302.97	42.53	79.96	102.05
TBIG001556	AT1G32920	-	unknown protein; FUNCTIONS IN: molecular_function unknown; INVOLVED IN: response to wounding; LOCATED IN: endomembrane system; EXPRESSED IN: 23 plant structures; EXPRESSED DURING: 13 growth stages; BEST Arabidopsis thaliana protein match is: unknown /.../in (TAIR:AT1G32928.1); Has 42 Blast hits to 42 proteins in 8 species: Archae - 0; Bacteria - 0; Metazoa - 0; Fungi - 0; Plants - 42; Viruses - 0…	130	87	-0.58	5e-05	0.000431943	yes	DOWN	Y	Y	Y	Y	N	109.97	168.97	99.64	64.86	116.68	72.89
TBIG001557	AT1G32928	-	unknown protein; BEST Arabidopsis thaliana protein match is: unknown protein (TAIR:AT1G32920.1); Has 35333 Blast hits to 34131 proteins in 2444 species: Archae - 798; Bacteria - 22429; Metazoa - 974; Fungi - 991; Plants - 531; Viruses - 0; Other Euk /.../s - 9610 (source: NCBI BLink). [Source:TAIR;Acc:AT1G32928]	7.88	12.1	0.616	0.00295	0.0145461	yes	UP	Y	Y	Y	Y	N	7.91	8.35	6.61	10	15.96	9.03
TBIG001559	AT1G32960	ATSBT3.3	Subtilase family protein [Source:TAIR;Acc:AT1G32960]	1.26	0.527	-1.25	5e-05	0.000431943	yes	DOWN	Y	Y	Y	Y	Y	1.65	1.02	1.14	0.4	0.37	0.8
TBIG004949	XLOC_004949	-	-	20.7	59.7	1.53	5e-05	0.000431943	yes	UP	Y	Y	Y	Y	Y	23.18	19.24	19.85	57.94	61.31	55.92
TBIG004950	AT1G33060.L01	ANAC014	NAC 014 [Source:TAIR;Acc:AT1G33060]	9.08	11.7	0.369	0.01125	0.0432583	yes	UP	Y	Y	N	Y	N	8.83	9.18	9.83	12.16	11.75	11.55
TBIG001566	AT1G33080.L01	TT12	MATE efflux family protein [Source:TAIR;Acc:AT1G33080]	5.7	7.68	0.431	0.0122	0.0460206	yes	UP	Y	Y	N	Y	N	6.27	5.42	5.53	6.32	7.6	9.02
TBIG001567	AT1G33090	TT12	MATE efflux family protein [Source:TAIR;Acc:AT1G33090]	1.29	0.687	-0.911	0.00185	0.00986667	yes	DOWN	Y	Y	Y	Y	N	1.75	1.35	0.79	0.66	0.83	0.56
TBIG004952	AT1G33240.L01	AT-GTL1	GT-2-like 1 [Source:TAIR;Acc:AT1G33240]	26.3	41.8	0.665	5e-05	0.000431943	yes	UP	Y	Y	Y	Y	N	24.71	27.69	27.44	40.02	42.31	43.52
TBIG004953	AT1G33250	B3galtl	Protein of unknown function (DUF604) [Source:TAIR;Acc:AT1G33250]	12.8	16.9	0.399	0.00505	0.0226523	yes	UP	Y	Y	Y	Y	N	13.57	11.68	13.28	17.9	16.28	16.03
TBIG001577	AT1G33280.L01	ANAC015	NAC domain containing protein 15 [Source:TAIR;Acc:AT1G33280]	1.77	0.872	-1.02	0.0026	0.0130989	yes	DOWN	Y	Y	Y	Y	Y	1.46	2.04	1.94	0.82	0.97	0.85
TBIG001578	AT1G33290.L01	ycf45	P-loop containing nucleoside triphosphate hydrolases superfamily protein [Source:TAIR;Acc:AT1G33290]	19.3	29.3	0.604	5e-05	0.000431943	yes	UP	Y	Y	Y	Y	N	16.69	21.17	21.17	31.17	28.1	28.96
TBIG004961	AT1G33475	VAMPL_ARATH	SNARE-like superfamily protein [Source:TAIR;Acc:AT1G33475]	0.436	1.03	1.24	0.0051	0.0228345	yes	UP	Y	Y	Y	Y	Y	0.46	0.32	0.55	1.49	0.96	0.61
TBIG001588	AT1G33600	DRT100	Leucine-rich repeat (LRR) family protein [Source:TAIR;Acc:AT1G33600]	40.9	29	-0.497	0.0001	0.00080931	yes	DOWN	Y	Y	Y	Y	N	44.44	37.56	39.25	32.71	26.46	25.98
TBIG004967	AT1G33640.L01	-	unknown protein; FUNCTIONS IN: molecular_function unknown; INVOLVED IN: biological_process unknown; LOCATED IN: endomembrane system; EXPRESSED IN: flower; EXPRESSED DURING: 4 anthesis; Has 1 Blast hits to 1 proteins in 1 species: Archae - 0; Bacteri /.../ Metazoa - 0; Fungi - 0; Plants - 1; Viruses - 0; Other Eukaryotes - 0 (source: NCBI BLink). [Source:TAIR;Acc:AT1G33640]	1.44	2.37	0.717	0.00605	0.0261674	yes	UP	Y	Y	Y	Y	N	1.53	1.67	0.99	2.37	2.44	2.03
TBIG001595	AT1G33750.L01	TPS22	Terpenoid cyclases/Protein prenyltransferases superfamily protein [Source:TAIR;Acc:AT1G33750]	8.05	6.09	-0.401	0.0108	0.0419923	yes	DOWN	Y	Y	N	Y	N	8.61	8.93	6.87	5.19	6.61	6.56
TBIG001599	AT1G33800	GXM3	Protein of unknown function (DUF579) [Source:TAIR;Acc:AT1G33800]	24.9	18	-0.468	0.001	0.00590777	yes	DOWN	Y	Y	Y	Y	N	27.28	25.7	22.25	15.2	21.2	17.58
TBIG004985	AT1G34030	RPS18C	Ribosomal protein S13/S18 family [Source:TAIR;Acc:AT1G34030]	211	167	-0.335	0.01155	0.044133	yes	DOWN	Y	Y	N	Y	N	194.64	247.58	205.67	138.73	193.79	176.64
TBIG001625	AT1G34260.L01	FAB1D	FORMS APLOID AND BINUCLEATE CELLS 1A [Source:TAIR;Acc:AT1G34260]	15.6	11.1	-0.491	0.00015	0.00115492	yes	DOWN	Y	Y	Y	Y	N	18.83	14.07	13.95	11.75	10.26	10.95
TBIG001627	AT1G34300.L01	Y1343_ARATH	lectin protein kinase family protein [Source:TAIR;Acc:AT1G34300]	11.4	14.8	0.379	0.0054	0.0238595	yes	UP	Y	Y	Y	Y	N	14.07	10.37	9.97	15.09	13.21	15.86
TBIG005006	AT1G34550.L01	EMB2756	Protein of unknown function (DUF616) [Source:TAIR;Acc:AT1G34550]	39.5	30.3	-0.379	0.0045	0.020632	yes	DOWN	Y	Y	Y	Y	N	40.03	39.63	39.86	33.2	29.69	28.02
TBIG005007	AT1G34570.L01	-	Essential protein Yae1, N-terminal [Source:TAIR;Acc:AT1G34570]	9.69	7	-0.469	0.007	0.0295606	yes	DOWN	Y	Y	Y	Y	N	8.61	10.86	10.11	7.19	7.99	5.94
TBIG001643	AT1G34580.L01	STP5	Major facilitator superfamily protein [Source:TAIR;Acc:AT1G34580]	2.55	1.33	-0.941	0.00015	0.00115492	yes	DOWN	Y	Y	Y	Y	N	2.73	2.37	2.55	0.94	1.25	1.73
TBIG001644	AT1G34630	tmem135	BEST Arabidopsis thaliana protein match is: Mitochondrial import inner membrane translocase subunit Tim17/Tim22/Tim23 family protein (TAIR:AT5G51150.1); Has 323 Blast hits to 315 proteins in 124 species: Archae - 0; Bacteria - 0; Metazoa - 95; Fungi /.../; Plants - 73; Viruses - 0; Other Eukaryotes - 45 (source: NCBI BLink). [Source:TAIR;Acc:AT1G34630]	10.8	17.9	0.731	5e-05	0.000431943	yes	UP	Y	Y	Y	Y	N	9.76	11.09	11.46	19.06	17.03	16.97
TBIG005010	AT1G34750.L01	AtPP2C10	Protein phosphatase 2C family protein [Source:TAIR;Acc:AT1G34750]	10.1	7.04	-0.523	0.00095	0.00565355	yes	DOWN	Y	Y	Y	Y	N	11.63	10.12	8.76	6.24	8.02	6.94
TBIG005011	AT1G34760	GRF11	general regulatory factor 11 [Source:TAIR;Acc:AT1G34760]	5.31	9.25	0.801	5e-05	0.000431943	yes	UP	Y	Y	Y	Y	N	6.65	4.51	5.22	9.21	10	9.11
TBIG001659	AT1G35230	AGP5	arabinogalactan protein 5 [Source:TAIR;Acc:AT1G35230]	5.49	2.11	-1.38	5e-05	0.000431943	yes	DOWN	Y	Y	Y	Y	Y	5.53	7.14	3.69	2.09	1.57	2.46
TBIG005033	XLOC_005033	ARF21	Putative auxin response factor 21 [Source:SWISS;Acc:Q9C8N9]	8.82	5.89	-0.582	0.00675	0.0286603	yes	DOWN	Y	Y	Y	Y	N	7.49	11	7.91	3.75	6.08	7.57
TBIG005037	AT1G35310	MLP168	MLP-like protein 168 [Source:TAIR;Acc:AT1G35310]	8.35	5.42	-0.626	0.00235	0.0120324	yes	DOWN	Y	Y	Y	Y	N	5.86	11.78	8.48	4.62	6.33	5.73
TBIG005038	AT1G35320.L01	-	unknown protein; BEST Arabidopsis thaliana protein match is: unknown protein (TAIR:AT3G30160.1); Has 9 Blast hits to 9 proteins in 1 species: Archae - 0; Bacteria - 0; Metazoa - 0; Fungi - 0; Plants - 9; Viruses - 0; Other Eukaryotes - 0 (source: NC /.../nk). [Source:TAIR;Acc:AT1G35320]	25.8	17.2	-0.583	5e-05	0.000431943	yes	DOWN	Y	Y	Y	Y	N	25.08	30.48	23.04	13.63	20.07	18.47
TBIG005039	AT1G35350.L01	PHO1-H8	EXS (ERD1/XPR1/SYG1) family protein [Source:TAIR;Acc:AT1G35350]	9.92	7.44	-0.415	0.0058	0.0253678	yes	DOWN	Y	Y	Y	Y	N	11.44	9.24	9.02	7.71	5.57	8.72
TBIG001667	AT1G35420	CMBL	alpha/beta-Hydrolases superfamily protein [Source:TAIR;Acc:AT1G35420]	19.7	32.1	0.706	5e-05	0.000431943	yes	UP	Y	Y	Y	Y	N	16.54	20.78	24.65	35.58	32.97	30.47
TBIG001674	XLOC_001674	MYB6	Transcription repressor MYB6 [Source:SWISS;Acc:Q38851]	21.3	30.2	0.5	0.00085	0.00514972	yes	UP	Y	Y	Y	Y	N	18.56	23.45	21.97	28.61	34.03	27.19
TBIG005047	AT1G35560	TCP23	TCP family transcription factor [Source:TAIR;Acc:AT1G35560]	8.06	5.11	-0.657	5e-05	0.000431943	yes	DOWN	Y	Y	Y	Y	N	9.61	5.7	8.95	4.81	4.98	5.52
TBIG005048	AT1G35580.L01	CINV1	cytosolic invertase 1 [Source:TAIR;Acc:AT1G35580]	51.4	78.7	0.614	5e-05	0.000431943	yes	UP	Y	Y	Y	Y	N	56.94	51.3	49.44	81.51	77.58	79.27
TBIG001681	AT1G35660	EDRF1	unknown protein; FUNCTIONS IN: molecular_function unknown; INVOLVED IN: biological_process unknown; LOCATED IN: plasma membrane; EXPRESSED IN: 19 plant structures; EXPRESSED DURING: 11 growth stages; Has 309 Blast hits to 256 proteins in 99 species: /.../e - 0; Bacteria - 11; Metazoa - 192; Fungi - 12; Plants - 36; Viruses - 0; Other Eukaryotes - 58 (source: NCBI BLink). [Source:TAIR;Acc:AT1G3566…	6.13	8.01	0.385	0.005	0.022485	yes	UP	Y	Y	Y	Y	N	7.07	5.37	6.04	8.18	7.04	8.67
TBIG001682	AT1G35670	ATCDPK2	calcium-dependent protein kinase 2 [Source:TAIR;Acc:AT1G35670]	14.2	24.4	0.784	5e-05	0.000431943	yes	UP	Y	Y	Y	Y	N	15.25	14.27	14	25.07	24.56	24.51
TBIG001683	AT1G35680	RPL21	Ribosomal protein L21 [Source:TAIR;Acc:AT1G35680]	114	159	0.477	0.0001	0.00080931	yes	UP	Y	Y	Y	Y	N	83.97	135.27	126.37	159.23	166.66	149.06
TBIG005060	AT1G35910	TPPD	Haloacid dehalogenase-like hydrolase (HAD) superfamily protein [Source:TAIR;Acc:AT1G35910]	1.42	0.814	-0.8	0.00575	0.0251831	yes	DOWN	Y	Y	Y	Y	N	1.22	1.6	1.49	0.69	1.05	0.71
TBIG005063	AT1G36070.L01	YGI3_SCHPO	Transducin/WD40 repeat-like superfamily protein [Source:TAIR;Acc:AT1G36070]	8.13	11.5	0.502	0.0009	0.00540389	yes	UP	Y	Y	Y	Y	N	8.59	7.94	7.88	12.39	11.1	10.75
TBIG001696	AT1G36280	purB	L-Aspartase-like family protein [Source:TAIR;Acc:AT1G36280]	21.2	14.7	-0.536	0.00015	0.00115492	yes	DOWN	Y	Y	Y	Y	N	22.24	19.89	21.5	13.93	13.43	16.16
TBIG001697	AT1G36310	Alkbh8	S-adenosyl-L-methionine-dependent methyltransferases superfamily protein [Source:TAIR;Acc:AT1G36310]	37.1	26.7	-0.478	0.00015	0.00115492	yes	DOWN	Y	Y	Y	Y	N	37.17	40.28	35.06	25.13	27.07	27.73
TBIG005069	AT1G36370.L01	SHM7	serine hydroxymethyltransferase 7 [Source:TAIR;Acc:AT1G36370]	50.7	83.6	0.723	5e-05	0.000431943	yes	UP	Y	Y	Y	Y	N	43.24	47.7	61.96	94	66.7	88.46
TBIG005072	AT1G36622	-	unknown protein; LOCATED IN: endomembrane system; BEST Arabidopsis thaliana protein match is: unknown protein (TAIR:AT1G36640.1); Has 12 Blast hits to 12 proteins in 2 species: Archae - 0; Bacteria - 0; Metazoa - 0; Fungi - 0; Plants - 12; Viruses - /.../her Eukaryotes - 0 (source: NCBI BLink). [Source:TAIR;Acc:AT1G36622]	3.94	1.89	-1.06	0.00285	0.0141425	yes	DOWN	Y	Y	Y	Y	Y	4.34	3.57	3.83	1.77	2.49	1.33
TBIG005075	AT1G36730.L01	eIF-5 1	Translation initiation factor IF2/IF5 [Source:TAIR;Acc:AT1G36730]	140	98.1	-0.511	0.00025	0.00180899	yes	DOWN	Y	Y	Y	Y	N	150.48	138.15	138.94	95.69	98.68	102.8
TBIG001707	AT1G36940	-	unknown protein; Has 21 Blast hits to 21 proteins in 8 species: Archae - 0; Bacteria - 0; Metazoa - 0; Fungi - 0; Plants - 21; Viruses - 0; Other Eukaryotes - 0 (source: NCBI BLink). [Source:TAIR;Acc:AT1G36940]	1.19	2.76	1.22	5e-05	0.000431943	yes	UP	Y	Y	Y	Y	Y	1.03	1.47	1.06	2.77	3.58	1.86
TBIG001709	AT1G36980	Tmem50a	unknown protein; CONTAINS InterPro DOMAIN/s: Uncharacterised protein family UPF0220 (InterPro:IPR007919); Has 424 Blast hits to 424 proteins in 159 species: Archae - 0; Bacteria - 0; Metazoa - 228; Fungi - 120; Plants - 62; Viruses - 0; Other Eukary /.../ 14 (source: NCBI BLink). [Source:TAIR;Acc:AT1G36980]	41.7	61.1	0.55	0.0002	0.00148925	yes	UP	Y	Y	Y	Y	N	32.02	52.19	41.41	54.56	69.79	57.05
TBIG001714	AT1G37130.L01	NIA2	nitrate reductase 2 [Source:TAIR;Acc:AT1G37130]	512	1040	1.02	5e-05	0.000431943	yes	UP	Y	Y	Y	Y	Y	616.34	506.63	437.75	983.29	979.7	1151.95
TBIG005092	AT1G41880.L01	RPL35AB	Ribosomal protein L35Ae family protein [Source:TAIR;Acc:AT1G41880]	241	181	-0.41	0.00215	0.0111908	yes	DOWN	Y	Y	Y	Y	N	203.85	332.7	209.7	138.55	242.44	179.45
TBIG005095	AT1G42440	tsr1	FUNCTIONS IN: molecular_function unknown; INVOLVED IN: ribosome biogenesis; LOCATED IN: nucleus; EXPRESSED IN: 22 plant structures; EXPRESSED DURING: 13 growth stages; CONTAINS InterPro DOMAIN/s: AARP2CN (InterPro:IPR012948), Protein of unknown func /.../UF663 (InterPro:IPR007034); BEST Arabidopsis thaliana protein match is: P-loop containing nucleoside triphosphate hydrolases superfamily protein…	71.6	49.7	-0.527	0.00025	0.00180899	yes	DOWN	Y	Y	Y	Y	N	76	70.53	68.33	44.81	50.25	53.09
TBIG001726	AT1G42550	PMI1	plastid movement impaired1 [Source:TAIR;Acc:AT1G42550]	21.6	32.3	0.576	5e-05	0.000431943	yes	UP	Y	Y	Y	Y	N	20.31	23.56	23.57	34.32	33.52	31.36
TBIG001731	AT1G42970.L01	GAPB	glyceraldehyde-3-phosphate dehydrogenase B subunit [Source:TAIR;Acc:AT1G42970]	326	440	0.432	0.0031	0.0151743	yes	UP	Y	Y	Y	Y	N	270.05	312.44	413.33	490.93	434.62	398.31
TBIG001740	AT1G43160	RAP2.6	related to AP2 6 [Source:TAIR;Acc:AT1G43160]	21.9	14.7	-0.572	0.00025	0.00180899	yes	DOWN	Y	Y	Y	Y	N	21.81	24.25	19.32	10.66	14.58	18.31
TBIG005107	AT1G43580	-	Sphingomyelin synthetase family protein [Source:TAIR;Acc:AT1G43580]	19.4	24.8	0.359	0.00955	0.0380905	yes	UP	Y	Y	Y	Y	N	16.76	21.4	20.62	24.58	26.86	22.95
TBIG005108	XLOC_005108	-	-	2.68	1.16	-1.21	5e-05	0.000431943	yes	DOWN	Y	Y	Y	Y	Y	2.53	3.09	2.63	1.22	1.13	1.15
TBIG005109	AT1G43620.L01	UGT80B1	UDP-Glycosyltransferase superfamily protein [Source:TAIR;Acc:AT1G43620]	16.6	12.9	-0.366	0.00805	0.0332308	yes	DOWN	Y	Y	Y	Y	N	15.94	16.13	17.49	13.28	12.91	11.93
TBIG005113	AT1G43650.L01	WTR7_ARATH	nodulin MtN21 /EamA-like transporter family protein [Source:TAIR;Acc:AT1G43650]	1.55	2.79	0.85	0.0005	0.00327041	yes	UP	Y	Y	Y	Y	N	1.76	1.81	1.07	2.35	3.01	2.83
TBIG001749	AT1G43670.L01	FBPase	Inositol monophosphatase family protein [Source:TAIR;Acc:AT1G43670]	40.7	63.3	0.636	5e-05	0.000431943	yes	UP	Y	Y	Y	Y	N	32.07	44.6	47.47	64.68	71.15	54.02
TBIG001758	AT1G43800.L01	S-ACP-DES6	Plant stearoyl-acyl-carrier-protein desaturase family protein [Source:TAIR;Acc:AT1G43800]	38.3	331	3.11	5e-05	0.000431943	yes	UP	Y	Y	Y	Y	Y	52.19	42.61	23.21	293.45	367.52	345.31
TBIG005121	AT1G43860.L01	SBDS	sequence-specific DNA binding transcription factors [Source:TAIR;Acc:AT1G43860]	32.5	23.5	-0.468	0.00045	0.00300288	yes	DOWN	Y	Y	Y	Y	N	32.77	31.46	34.32	22.89	22.6	24.83
TBIG005122	AT1G43910	BCS1_SCHPO	P-loop containing nucleoside triphosphate hydrolases superfamily protein [Source:TAIR;Acc:AT1G43910]	38.1	24.6	-0.63	0.0009	0.00540389	yes	DOWN	Y	Y	Y	Y	N	43.54	31.64	41.42	22.89	20.53	31.17
TBIG005124	AT1G43980	PCMP-E58	Tetratricopeptide repeat (TPR)-like superfamily protein [Source:TAIR;Acc:AT1G43980]	1.74	0.957	-0.861	0.0005	0.00327041	yes	DOWN	Y	Y	Y	Y	N	1.85	1.37	1.97	0.94	0.98	0.92
TBIG005125	AT1G44000	-	unknown protein; BEST Arabidopsis thaliana protein match is: unknown protein (TAIR:AT4G11911.1); Has 216 Blast hits to 212 proteins in 76 species: Archae - 0; Bacteria - 96; Metazoa - 0; Fungi - 0; Plants - 118; Viruses - 0; Other Eukaryotes - 2 (so /.../NCBI BLink). [Source:TAIR;Acc:AT1G44000]	14.8	24.2	0.712	5e-05	0.000431943	yes	UP	Y	Y	Y	Y	N	12.08	14.03	18.34	22.31	26.39	23.12
TBIG005131	AT1G44100.L01	AAP5	amino acid permease 5 [Source:TAIR;Acc:AT1G44100]	42.1	22.3	-0.919	5e-05	0.000431943	yes	DOWN	Y	Y	Y	Y	N	47.91	35.33	41.83	21.15	19.98	24.3
TBIG005139	AT1G44446	CH1	Pheophorbide a oxygenase family protein with Rieske [2Fe-2S] domain [Source:TAIR;Acc:AT1G44446]	20	40.2	1.01	5e-05	0.000431943	yes	UP	Y	Y	Y	Y	Y	19.19	15.01	26.21	46.43	38.27	34.98
TBIG005144	AT1G44770.L01	-	unknown protein; BEST Arabidopsis thaliana protein match is: unknown protein (TAIR:AT5G49710.3); Has 81 Blast hits to 81 proteins in 17 species: Archae - 0; Bacteria - 0; Metazoa - 0; Fungi - 0; Plants - 81; Viruses - 0; Other Eukaryotes - 0 (source /.../ BLink). [Source:TAIR;Acc:AT1G44770]	11.4	20.8	0.861	5e-05	0.000431943	yes	UP	Y	Y	Y	Y	N	11.45	12.68	10.76	20.12	22.76	19.74
TBIG005146	AT1G44800	WTR8_ARATH	nodulin MtN21 /EamA-like transporter family protein [Source:TAIR;Acc:AT1G44800]	126	89.9	-0.49	0.0002	0.00148925	yes	DOWN	Y	Y	Y	Y	N	138.24	125.79	120.51	75.23	93.43	102.61
TBIG001776	AT1G44820	Acy1	Peptidase M20/M25/M40 family protein [Source:TAIR;Acc:AT1G44820]	12.3	16.8	0.45	0.002	0.0105339	yes	UP	Y	Y	Y	Y	N	12.29	12.34	11.89	17.8	17.06	14.71
TBIG001783	AT1G44960	Y305_SYNY3	SNARE associated Golgi protein family [Source:TAIR;Acc:AT1G44960]	16.1	12.2	-0.4	0.0113	0.0433991	yes	DOWN	Y	Y	N	Y	N	16.56	15.9	15.46	11.52	11.2	13.01
TBIG005151	AT1G45010	Tmem136	TRAM, LAG1 and CLN8 (TLC) lipid-sensing domain containing protein [Source:TAIR;Acc:AT1G45010]	15.1	8.1	-0.901	5e-05	0.000431943	yes	DOWN	Y	Y	Y	Y	N	14.5	17.32	13.62	7.6	9.04	7.47
TBIG001790	AT1G45130	BGAL5	beta-galactosidase 5 [Source:TAIR;Acc:AT1G45130]	33.5	48.7	0.541	5e-05	0.000431943	yes	UP	Y	Y	Y	Y	N	36.17	33.8	32.04	48.75	51.75	46.21
TBIG001794	AT1G45191.L01	BGLU1	Glycosyl hydrolase superfamily protein [Source:TAIR;Acc:AT1G45191]	9.6	5	-0.942	5e-05	0.000431943	yes	DOWN	Y	Y	Y	Y	N	10.83	7.78	10.49	4.05	5.41	5.56
TBIG005162	AT1G45332.L01	MEFG1	Translation elongation factor EFG/EF2 protein [Source:TAIR;Acc:AT1G45332]	40.5	30.1	-0.431	0.0011	0.00640718	yes	DOWN	Y	Y	Y	Y	N	44.1	39.46	39.64	26.81	29.45	34.11
TBIG005164	AT1G45616	AtRLP6	receptor like protein 6 [Source:TAIR;Acc:AT1G45616]	8.02	1.72	-2.23	5e-05	0.000431943	yes	DOWN	Y	Y	Y	Y	Y	10.18	5.18	8.6	0.95	1.12	2.99
TBIG001803	AT1G45688	-	unknown protein; FUNCTIONS IN: molecular_function unknown; INVOLVED IN: biological_process unknown; LOCATED IN: plasma membrane; EXPRESSED IN: 22 plant structures; EXPRESSED DURING: 13 growth stages; BEST Arabidopsis thaliana protein match is: unkno /.../tein (TAIR:AT5G42860.1); Has 35333 Blast hits to 34131 proteins in 2444 species: Archae - 798; Bacteria - 22429; Metazoa - 974; Fungi - 991; Pla…	123	87.3	-0.496	0.0002	0.00148925	yes	DOWN	Y	Y	Y	Y	N	124.7	125.1	119.36	87.49	86.08	85.81
TBIG001804	AT1G45976	SBP1	S-ribonuclease binding protein 1 [Source:TAIR;Acc:AT1G45976]	13.8	20.9	0.6	0.0001	0.00080931	yes	UP	Y	Y	Y	Y	N	13.81	14.13	14.29	19	23.16	21.54
TBIG005170	AT1G47056.L01	VFB1	VIER F-box proteine 1 [Source:TAIR;Acc:AT1G47056]	8.49	12.4	0.543	0.00065	0.00408284	yes	UP	Y	Y	Y	Y	N	8.06	9.2	8.32	12.86	12.16	11.77
TBIG005171	AT1G47128	RD21	Granulin repeat cysteine protease family protein [Source:TAIR;Acc:AT1G47128]	200	266	0.415	0.00315	0.0153611	yes	UP	Y	Y	Y	Y	N	186.74	210.49	220.74	280.53	263.25	267.03
TBIG006789	XLOC_006789	-	-	4.69	1.87	-1.33	0.00025	0.00180899	yes	DOWN	Y	Y	Y	Y	Y	6.19	5.02	2.95	1.38	2.15	2.06
TBIG005172	AT1G47200	WPP2	WPP domain protein 2 [Source:TAIR;Acc:AT1G47200]	77.4	55.4	-0.481	0.00055	0.00355564	yes	DOWN	Y	Y	Y	Y	N	60.15	101.66	67.48	50.37	68.75	44.71
TBIG001809	AT1G47210.L01	CYCA3_2	cyclin-dependent protein kinase 3;2 [Source:TAIR;Acc:AT1G47210]	16.4	20.9	0.349	0.0133	0.0492446	yes	UP	Y	Y	N	Y	N	15.91	14.11	19.02	20.31	22.17	19.37
TBIG001814	AT1G47270.L01	TLP6	tubby like protein 6 [Source:TAIR;Acc:AT1G47270]	8.21	12.2	0.567	0.00015	0.00115492	yes	UP	Y	Y	Y	Y	N	8.13	8.13	8.26	13.36	10.94	11.7
TBIG001816	AT1G47278.L01	-	unknown protein; FUNCTIONS IN: molecular_function unknown; INVOLVED IN: biological_process unknown; LOCATED IN: cellular_component unknown; Has 37 Blast hits to 37 proteins in 14 species: Archae - 0; Bacteria - 0; Metazoa - 0; Fungi - 0; Plants - 36 /.../ses - 0; Other Eukaryotes - 1 (source: NCBI BLink). [Source:TAIR;Acc:AT1G47278]	47.7	36.6	-0.382	0.0112	0.0431171	yes	DOWN	Y	Y	N	Y	N	39.74	61.14	42.32	27.91	47.1	34.29
TBIG001824	AT1G47400	-	unknown protein; BEST Arabidopsis thaliana protein match is: unknown protein (TAIR:AT1G47395.1); Has 11 Blast hits to 11 proteins in 2 species: Archae - 0; Bacteria - 0; Metazoa - 0; Fungi - 0; Plants - 11; Viruses - 0; Other Eukaryotes - 0 (source: /.../BLink). [Source:TAIR;Acc:AT1G47400]	0.898	2.99	1.74	0.0033	0.0159805	yes	UP	Y	Y	Y	Y	Y	1.23	1.26	0.2	1.95	3.88	3.25
TBIG001829	AT1G47500.L01	ATRBP47C'	RNA-binding protein 47C' [Source:TAIR;Acc:AT1G47500]	47.5	30.8	-0.623	5e-05	0.000431943	yes	DOWN	Y	Y	Y	Y	N	48.61	49.75	43.93	29.16	29.39	32.47
TBIG005193	AT1G47720.L01	OSB1	Primosome PriB/single-strand DNA-binding [Source:TAIR;Acc:AT1G47720]	4.68	2.96	-0.657	0.0024	0.012253	yes	DOWN	Y	Y	Y	Y	N	4.67	4.41	4.66	2.54	3.04	3.11
TBIG005203	AT1G47960.L01	C/VIF1	cell wall / vacuolar inhibitor of fructosidase 1 [Source:TAIR;Acc:AT1G47960]	9.64	14.1	0.544	0.0005	0.00327041	yes	UP	Y	Y	Y	Y	N	7.85	13.91	7.04	12.03	17.52	12.27
TBIG001856	AT1G47970	-	unknown protein; FUNCTIONS IN: molecular_function unknown; INVOLVED IN: biological_process unknown; LOCATED IN: cytosol; EXPRESSED IN: 21 plant structures; EXPRESSED DURING: 11 growth stages; Has 93717 Blast hits to 40765 proteins in 1891 species: A /.../- 1046; Bacteria - 16276; Metazoa - 26677; Fungi - 16127; Plants - 6028; Viruses - 1519; Other Eukaryotes - 26044 (source: NCBI BLink). [Source:…	80.3	61.1	-0.393	0.00265	0.0133163	yes	DOWN	Y	Y	Y	Y	N	70.04	102.36	87.01	55.93	78.59	60.13
TBIG005205	AT1G48000	MYB112	myb domain protein 112 [Source:TAIR;Acc:AT1G48000]	6	2.76	-1.12	5e-05	0.000431943	yes	DOWN	Y	Y	Y	Y	Y	5.6	7.37	5.13	1.61	3.1	3.65
TBIG005210	AT1G48070	-	Thioredoxin superfamily protein [Source:TAIR;Acc:AT1G48070]	0.42	0	#NAME?	0.00025	0.00180899	yes	DOWN	Y	Y	Y	Y	Y	0.27	0.64	0.36	0	0	0
TBIG005213	AT1G48120.L01	PPP7L_ARATH	hydrolases;protein serine/threonine phosphatases [Source:TAIR;Acc:AT1G48120]	7.08	5.05	-0.487	0.00115	0.00665264	yes	DOWN	Y	Y	Y	Y	N	8.31	5.95	7.19	4.94	4.86	5.35
TBIG005220	AT1G48260.L01	CIPK17	CBL-interacting protein kinase 17 [Source:TAIR;Acc:AT1G48260]	1.5	2.33	0.633	0.0067	0.0284977	yes	UP	Y	Y	Y	Y	N	1.54	1.26	1.75	2.09	2.62	2.3
TBIG001871	AT1G48300	-	unknown protein; FUNCTIONS IN: molecular_function unknown; INVOLVED IN: biological_process unknown; LOCATED IN: endomembrane system; EXPRESSED IN: 24 plant structures; EXPRESSED DURING: 15 growth stages; Has 96 Blast hits to 87 proteins in 37 specie /.../hae - 0; Bacteria - 2; Metazoa - 12; Fungi - 2; Plants - 65; Viruses - 0; Other Eukaryotes - 15 (source: NCBI BLink). [Source:TAIR;Acc:AT1G48300]	54.8	115	1.06	5e-05	0.000431943	yes	UP	Y	Y	Y	Y	Y	54.97	53.05	62.67	116.88	116.09	117.96
TBIG001874	AT1G48350	RPL18	Ribosomal L18p/L5e family protein [Source:TAIR;Acc:AT1G48350]	158	242	0.611	5e-05	0.000431943	yes	UP	Y	Y	Y	Y	N	115.53	207.12	158.38	239.9	273.76	210.25
TBIG001876	AT1G48370.L01	YSL8	YELLOW STRIPE like 8 [Source:TAIR;Acc:AT1G48370]	25	16.1	-0.629	5e-05	0.000431943	yes	DOWN	Y	Y	Y	Y	N	28.33	24.94	22.46	14.93	16.35	17.15
TBIG005227	AT1G48420.L01	D-CDES	D-cysteine desulfhydrase [Source:TAIR;Acc:AT1G48420]	67.7	96.8	0.516	0.00065	0.00408284	yes	UP	Y	Y	Y	Y	N	65.41	66.59	68.75	101.04	94.02	90.59
TBIG005228	AT1G48430.L01	DHBK	Dihydroxyacetone kinase [Source:TAIR;Acc:AT1G48430]	11.3	16.8	0.577	5e-05	0.000431943	yes	UP	Y	Y	Y	Y	N	11.93	10.22	11.31	15.61	17.8	16.05
TBIG001878	AT1G48460	-	unknown protein; FUNCTIONS IN: molecular_function unknown; INVOLVED IN: biological_process unknown; LOCATED IN: chloroplast envelope; EXPRESSED IN: 21 plant structures; EXPRESSED DURING: 13 growth stages; BEST Arabidopsis thaliana protein match is: /.../n protein (TAIR:AT5G63040.1); Has 60 Blast hits to 60 proteins in 14 species: Archae - 0; Bacteria - 0; Metazoa - 0; Fungi - 0; Plants - 60; Viru…	22.2	16.3	-0.446	0.0019	0.0100891	yes	DOWN	Y	Y	Y	Y	N	20.34	23.57	22.09	13.92	16.63	17.46
TBIG001883	AT1G48520.L01	GATB	GLU-ADT subunit B [Source:TAIR;Acc:AT1G48520]	28.8	38	0.401	0.0021	0.0109746	yes	UP	Y	Y	Y	Y	N	27.55	28.07	31.11	42.43	34.4	36.31
TBIG005238	AT1G48630.L01	RACK1B_AT	receptor for activated C kinase 1B [Source:TAIR;Acc:AT1G48630]	218	165	-0.407	0.00155	0.00854277	yes	DOWN	Y	Y	Y	Y	N	217.68	233.28	227.6	151.68	167.64	184.45
TBIG005249	AT1G48850.L01	EMB1144	chorismate synthase, putative / 5-enolpyruvylshikimate-3-phosphate phospholyase, putative [Source:TAIR;Acc:AT1G48850]	139	97.1	-0.515	0.0004	0.00270915	yes	DOWN	Y	Y	Y	Y	N	152.74	129.8	135.85	93.98	89.37	106.2
TBIG001900	AT1G48920.L01	ATNUC-L1	nucleolin like 1 [Source:TAIR;Acc:AT1G48920]	759	468	-0.698	5e-05	0.000431943	yes	DOWN	Y	Y	Y	Y	N	807.39	744.04	796.51	437.52	478.91	527.61
TBIG005253	AT1G48930.L01	AtGH9C1	glycosyl hydrolase 9C1 [Source:TAIR;Acc:AT1G48930]	12.9	9.97	-0.377	0.0087	0.0353667	yes	DOWN	Y	Y	Y	Y	N	14.92	14.25	9.81	7.13	12.24	10.39
TBIG005257	AT1G49000	-	unknown protein; FUNCTIONS IN: molecular_function unknown; INVOLVED IN: biological_process unknown; LOCATED IN: chloroplast; EXPRESSED IN: stem; BEST Arabidopsis thaliana protein match is: unknown protein (TAIR:AT3G18560.1); Has 105 Blast hits to 10 /.../eins in 13 species: Archae - 0; Bacteria - 0; Metazoa - 0; Fungi - 0; Plants - 105; Viruses - 0; Other Eukaryotes - 0 (source: NCBI BLink). [Sou…	5.44	2.98	-0.87	0.0003	0.00211729	yes	DOWN	Y	Y	Y	Y	N	6.26	5.99	4.23	3.44	3.49	2.06
TBIG001905	AT1G49010	DIVARICATA	Duplicated homeodomain-like superfamily protein [Source:TAIR;Acc:AT1G49010]	7.42	11.3	0.604	0.00075	0.00460839	yes	UP	Y	Y	Y	Y	N	5.26	8.39	9.25	12.03	12.92	9.08
TBIG001907	XLOC_001907	PCR6	Protein PLANT CADMIUM RESISTANCE 6 [Source:SWISS;Acc:Q9M9A5]	3.74	6.98	0.899	0.00045	0.00300288	yes	UP	Y	Y	Y	Y	N	3.72	3.65	3.84	6.96	7.44	6.3
TBIG001908	AT1G49050	ASP1	Eukaryotic aspartyl protease family protein [Source:TAIR;Acc:AT1G49050]	15.1	21.2	0.49	0.0004	0.00270915	yes	UP	Y	Y	Y	Y	N	16.91	14.13	14.25	19.57	20.52	22.9
TBIG005261	AT1G49130	COL8	B-box type zinc finger protein with CCT domain [Source:TAIR;Acc:AT1G49130]	11.2	34.3	1.62	5e-05	0.000431943	yes	UP	Y	Y	Y	Y	Y	7.47	9.06	17.57	41.77	30.62	30.15
TBIG005262	AT1G49140	NDBAA_ARATH	Complex I subunit NDUFS6 [Source:TAIR;Acc:AT1G49140]	133	167	0.333	0.01265	0.0473239	yes	UP	Y	Y	N	Y	N	103.89	184.02	122.07	140.64	212.64	153.9
TBIG001913	AT1G49200	ATL75	RING/U-box superfamily protein [Source:TAIR;Acc:AT1G49200]	0.917	3.87	2.08	5e-05	0.000431943	yes	UP	Y	Y	Y	Y	Y	0.98	1.01	0.76	5.04	3.87	2.51
TBIG001914	AT1G49210	ATL76	RING/U-box superfamily protein [Source:TAIR;Acc:AT1G49210]	0.346	1.4	2.02	0.0006	0.00382179	yes	UP	Y	Y	Y	Y	Y	0.34	0.4	0.3	1.77	1.44	0.94
TBIG001916	AT1G49230	ATL78	RING/U-box superfamily protein [Source:TAIR;Acc:AT1G49230]	4.05	2.17	-0.902	0.00055	0.00355564	yes	DOWN	Y	Y	Y	Y	N	3.1	5.92	3.03	1.7	2.39	2.28
TBIG001917	AT1G49240	ACT8	actin 8 [Source:TAIR;Acc:AT1G49240]	156	223	0.509	0.00015	0.00115492	yes	UP	Y	Y	Y	Y	N	168.59	150.41	155.35	228.65	214.31	222.25
TBIG001921	AT1G49300.L01	ATRAB7	RAB GTPase homolog G3E [Source:TAIR;Acc:AT1G49300]	37.5	48.6	0.375	0.00585	0.0255292	yes	UP	Y	Y	Y	Y	N	33.35	43.72	37.87	45.09	56.54	45.39
TBIG001922	AT1G49320	ATUSPL1	unknown seed protein like 1 [Source:TAIR;Acc:AT1G49320]	2.94	4.57	0.636	0.00265	0.0133163	yes	UP	Y	Y	Y	Y	N	2.66	3.04	3.26	4.86	4.67	4.21
TBIG005269	XLOC_005269	CSPL4_ARATH	CASP-like protein At1g49405 [Source:SWISS;Acc:Q3ECT8]	35.4	19.4	-0.871	5e-05	0.000431943	yes	DOWN	Y	Y	Y	Y	N	25.58	43.46	35.05	14.84	22.74	19.41
TBIG001930	AT1G49450	mhkB	Transducin/WD40 repeat-like superfamily protein [Source:TAIR;Acc:AT1G49450]	4.35	2.53	-0.781	0.00015	0.00115492	yes	DOWN	Y	Y	Y	Y	N	4.15	4.18	4.98	2.68	2.65	2.35
TBIG005272	AT1G49480.L01	RTV1	related to vernalization1 1 [Source:TAIR;Acc:AT1G49480]	18.7	23.9	0.353	0.0091	0.0366409	yes	UP	Y	Y	Y	Y	N	17.46	19.72	18.98	22.39	24.13	24.5
TBIG005273	AT1G49490	PEX2	Leucine-rich repeat (LRR) family protein [Source:TAIR;Acc:AT1G49490]	1.07	2.01	0.904	0.0001	0.00080931	yes	UP	Y	Y	Y	Y	N	0.81	1.57	0.74	1.92	2.12	1.75
TBIG005274	AT1G49500	-	unknown protein; FUNCTIONS IN: molecular_function unknown; INVOLVED IN: biological_process unknown; LOCATED IN: endomembrane system; EXPRESSED IN: 19 plant structures; EXPRESSED DURING: 10 growth stages; BEST Arabidopsis thaliana protein match is: u /.../ protein (TAIR:AT3G19030.1); Has 24 Blast hits to 24 proteins in 2 species: Archae - 0; Bacteria - 0; Metazoa - 0; Fungi - 0; Plants - 24; Virus…	8.78	23.5	1.42	5e-05	0.000431943	yes	UP	Y	Y	Y	Y	Y	4.58	13.93	7.13	20.48	31.59	16.29
TBIG005279	AT1G49630.L01	ATPREP2	presequence protease 2 [Source:TAIR;Acc:AT1G49630]	17.2	23.9	0.47	0.00025	0.00180899	yes	UP	Y	Y	Y	Y	N	17.14	17.33	17.85	25.35	21.72	24.38
TBIG001948	AT1G49860.L01	ATGSTF14	glutathione S-transferase (class phi) 14 [Source:TAIR;Acc:AT1G49860]	6.09	9.9	0.7	5e-05	0.000431943	yes	UP	Y	Y	Y	Y	N	7.38	7.53	3.31	6.8	13.69	9.29
TBIG001950	AT1G49890.L01	QWRF2	Family of unknown function (DUF566) [Source:TAIR;Acc:AT1G49890]	11.6	16.5	0.512	0.0005	0.00327041	yes	UP	Y	Y	Y	Y	N	11.89	10.71	12.32	17.32	16.84	15.29
TBIG005300	AT1G50030.L01	TOR	target of rapamycin [Source:TAIR;Acc:AT1G50030]	24.6	31.5	0.357	0.0088	0.0356912	yes	UP	Y	Y	Y	Y	N	27.71	23.67	22.55	33.9	27.57	31.77
TBIG001960	AT1G50060	PR-1B	CAP (Cysteine-rich secretory proteins, Antigen 5, and Pathogenesis-related 1 protein) superfamily protein [Source:TAIR;Acc:AT1G50060]	13.5	9.03	-0.585	0.00235	0.0120324	yes	DOWN	Y	Y	Y	Y	N	13.15	14.34	13.17	6.46	10.42	9.85
TBIG005303	AT1G50110.L01	BCAT6	D-aminoacid aminotransferase-like PLP-dependent enzymes superfamily protein [Source:TAIR;Acc:AT1G50110]	34.6	13.5	-1.36	5e-05	0.000431943	yes	DOWN	Y	Y	Y	Y	Y	38.68	34.98	31.35	11.89	13.77	15.05
TBIG001964	AT1G50180	DRL4_ARATH	NB-ARC domain-containing disease resistance protein [Source:TAIR;Acc:AT1G50180]	1.32	0.722	-0.873	0.0006	0.00382179	yes	DOWN	Y	Y	Y	Y	N	1.75	0.96	1.32	0.99	0.64	0.54
TBIG005308	AT1G50250.L01	FTSH1	FTSH protease 1 [Source:TAIR;Acc:AT1G50250]	42.9	64.2	0.581	5e-05	0.000431943	yes	UP	Y	Y	Y	Y	N	39.61	42.4	49.48	72.27	58.49	63.37
TBIG001966	AT1G50270	PCMP-E42	Pentatricopeptide repeat (PPR) superfamily protein [Source:TAIR;Acc:AT1G50270]	3.31	1.85	-0.84	0.0009	0.00540389	yes	DOWN	Y	Y	Y	Y	N	3.56	3.06	3.44	1.86	1.68	2.03
TBIG001972	AT1G50400	TOM40-2	Eukaryotic porin family protein [Source:TAIR;Acc:AT1G50400]	3.78	1.98	-0.934	0.00015	0.00115492	yes	DOWN	Y	Y	Y	Y	N	4.2	4.08	3.28	1.6	1.65	2.72
TBIG001976	AT1G50480.L01	THFS	10-formyltetrahydrofolate synthetase [Source:TAIR;Acc:AT1G50480]	135	208	0.621	5e-05	0.000431943	yes	UP	Y	Y	Y	Y	N	128.81	122.32	158.47	229.66	185.27	205.89
TBIG005325	AT1G50590.L01	F11F12.9	RmlC-like cupins superfamily protein [Source:TAIR;Acc:AT1G50590]	1.46	2.45	0.749	0.0062	0.0267153	yes	UP	Y	Y	Y	Y	N	1.25	2.07	1.14	2.08	2.78	2.54
TBIG001987	AT1G50732	-	unknown protein. [Source:TAIR;Acc:AT1G50732]	2.97	5.13	0.789	0.00775	0.0322246	yes	UP	Y	Y	Y	Y	N	1.55	3.37	3.77	4.92	6.13	3.92
TBIG001990	AT1G50840.L01	POLGAMMA2	polymerase gamma 2 [Source:TAIR;Acc:AT1G50840]	49.8	39.1	-0.349	0.0118	0.0449032	yes	DOWN	Y	Y	N	Y	N	52.53	45.76	51.89	38.62	35.79	42.42
TBIG002006	AT1G51060	HTA10	histone H2A 10 [Source:TAIR;Acc:AT1G51060]	104	76.7	-0.438	0.00115	0.00665264	yes	DOWN	Y	Y	Y	Y	N	83.39	133.29	95.27	66.64	96.3	64.94
TBIG005352	AT1G51170	OXI1	Protein kinase superfamily protein [Source:TAIR;Acc:AT1G51170]	9.49	6.89	-0.461	0.0039	0.0183476	yes	DOWN	Y	Y	Y	Y	N	10.07	8.42	10.32	5.63	7.98	7.17
TBIG002017	AT1G51270.L01	PVA14	structural molecules;transmembrane receptors;structural molecules [Source:TAIR;Acc:AT1G51270]	1.85	3.13	0.756	0.00025	0.00180899	yes	UP	Y	Y	Y	Y	N	2.09	2.06	1.5	3.04	3.07	3.35
TBIG002022	AT1G51355	-	unknown protein; FUNCTIONS IN: molecular_function unknown; INVOLVED IN: biological_process unknown; LOCATED IN: chloroplast; BEST Arabidopsis thaliana protein match is: unknown protein (TAIR:AT3G20898.1); Has 52 Blast hits to 52 proteins in 9 specie /.../hae - 0; Bacteria - 0; Metazoa - 2; Fungi - 0; Plants - 50; Viruses - 0; Other Eukaryotes - 0 (source: NCBI BLink). [Source:TAIR;Acc:AT1G51355]	1.41	0.657	-1.11	0.006	0.0260089	yes	DOWN	Y	Y	Y	Y	Y	1.05	1.51	1.59	0.61	0.67	0.66
TBIG002024	AT1G51380.L01	RH34	DEA(D/H)-box RNA helicase family protein [Source:TAIR;Acc:AT1G51380]	17.2	7.13	-1.27	5e-05	0.000431943	yes	DOWN	Y	Y	Y	Y	Y	18.23	18.51	15.7	5.81	7.1	8.73
TBIG002025	XLOC_002025	NIFU5	NifU-like protein 5, mitochondrial [Source:SWISS;Acc:Q9C8J2]	40.9	89.4	1.13	5e-05	0.000431943	yes	UP	Y	Y	Y	Y	Y	26.05	54.59	43.73	83.48	116.77	68.92
TBIG005362	AT1G51420.L01	ATSPP1	sucrose-phosphatase 1 [Source:TAIR;Acc:AT1G51420]	16.1	21.7	0.429	0.0022	0.0114144	yes	UP	Y	Y	Y	Y	N	18.14	15.79	15.6	17.96	24.59	23.73
TBIG005365	AT1G51500	CER5	ABC-2 type transporter family protein [Source:TAIR;Acc:AT1G51500]	57.4	72.3	0.334	0.0112	0.0431171	yes	UP	Y	Y	N	Y	N	60.38	52.9	61.34	74.28	73.28	70.38
TBIG002038	AT1G51610	MTPC4	Cation efflux family protein [Source:TAIR;Acc:AT1G51610]	33.8	25.1	-0.43	0.00105	0.00614905	yes	DOWN	Y	Y	Y	Y	N	32.65	27.87	39.51	25.84	24.76	23.18
TBIG002039	AT1G51620.L01	RLK6_ARATH	Protein kinase superfamily protein [Source:TAIR;Acc:AT1G51620]	7.43	3.05	-1.29	5e-05	0.000431943	yes	DOWN	Y	Y	Y	Y	Y	8.46	8.34	5.43	4.75	2.39	1.83
TBIG002041	AT1G51660	ATMKK4	mitogen-activated protein kinase kinase 4 [Source:TAIR;Acc:AT1G51660]	23.1	10.6	-1.13	5e-05	0.000431943	yes	DOWN	Y	Y	Y	Y	Y	26.84	21.29	21.34	9.72	10.49	11.26
TBIG002042	AT1G51670	-	unknown protein; BEST Arabidopsis thaliana protein match is: unknown protein (TAIR:AT1G48180.1); Has 37 Blast hits to 37 proteins in 2 species: Archae - 0; Bacteria - 0; Metazoa - 0; Fungi - 0; Plants - 37; Viruses - 0; Other Eukaryotes - 0 (source: /.../BLink). [Source:TAIR;Acc:AT1G51670]	1.39	0.405	-1.78	0.0002	0.00148925	yes	DOWN	Y	Y	Y	Y	Y	1.59	1.68	1.03	0.49	0.37	0.37
TBIG005372	AT1G51680	4CL1	4-coumarate:CoA ligase 1 [Source:TAIR;Acc:AT1G51680]	209	115	-0.859	5e-05	0.000431943	yes	DOWN	Y	Y	Y	Y	N	254.86	180.92	190.81	121.34	101.78	117.84
TBIG002044	AT1G51700	ADOF1	DOF zinc finger protein 1 [Source:TAIR;Acc:AT1G51700]	14.3	5.02	-1.51	5e-05	0.000431943	yes	DOWN	Y	Y	Y	Y	Y	17.41	13.63	12.41	5.6	5.45	4.09
TBIG002047	AT1G51745.L01	Y1745_ARATH	Tudor/PWWP/MBT superfamily protein [Source:TAIR;Acc:AT1G51745]	8.1	10.6	0.382	0.007	0.0295606	yes	UP	Y	Y	Y	Y	N	8.05	8.52	8.23	10.48	11.13	10.36
TBIG005375	AT1G51790.L01	Y1518_ARATH	Leucine-rich repeat protein kinase family protein [Source:TAIR;Acc:AT1G51790]	17.2	9.41	-0.869	5e-05	0.000431943	yes	DOWN	Y	Y	Y	Y	N	22.18	14.39	15.19	13.74	6.34	7.81
TBIG002051	AT1G51800.L01	RLK6_ARATH	Leucine-rich repeat protein kinase family protein [Source:TAIR;Acc:AT1G51800]	66.6	30.2	-1.14	5e-05	0.000431943	yes	DOWN	Y	Y	Y	Y	Y	90.26	53.1	57.43	46.17	18.64	24.36
TBIG005376	AT1G51805.L01	F19C24.23	Leucine-rich repeat protein kinase family protein [Source:TAIR;Acc:AT1G51805]	26.1	18.7	-0.476	0.00025	0.00180899	yes	DOWN	Y	Y	Y	Y	N	28.76	25.32	24.43	18.91	18.34	18.64
TBIG005378	AT1G51820	F19C24.23	Leucine-rich repeat protein kinase family protein [Source:TAIR;Acc:AT1G51820]	10.9	3.95	-1.47	5e-05	0.000431943	yes	DOWN	Y	Y	Y	Y	Y	14.01	9.92	8.99	6.5	2.08	3.05
TBIG005379	XLOC_005379	F19C24.23	Probable LRR receptor-like serine/threonine-protein kinase At1g51820 [Source:SWISS;Acc:C0LGG3]	23	37.8	0.714	5e-05	0.000431943	yes	UP	Y	Y	Y	Y	N	29.18	21.85	17.9	36.91	36.68	38.07
TBIG005380	AT1G51850.L01	F19C24.23	Leucine-rich repeat protein kinase family protein [Source:TAIR;Acc:AT1G51850]	64.5	24.5	-1.4	5e-05	0.000431943	yes	DOWN	Y	Y	Y	Y	Y	83.31	55.28	55.71	34.26	16.96	21.26
TBIG005382	AT1G51870.L01	Y1518_ARATH	protein kinase family protein [Source:TAIR;Acc:AT1G51870]	0.731	1.69	1.21	5e-05	0.000431943	yes	UP	Y	Y	Y	Y	Y	0.92	0.76	0.52	1.66	1.82	1.56
TBIG005383	AT1G51880.L01	RHS6	root hair specific 6 [Source:TAIR;Acc:AT1G51880]	0.485	0.969	0.998	0.00025	0.00180899	yes	UP	Y	Y	Y	Y	N	0.7	0.44	0.33	0.67	0.97	1.3
TBIG005384	AT1G51890.L01	Y5189_ARATH	Leucine-rich repeat protein kinase family protein [Source:TAIR;Acc:AT1G51890]	11.6	7.66	-0.604	5e-05	0.000431943	yes	DOWN	Y	Y	Y	Y	N	16.87	9.34	8.79	9.53	5.79	7.37
TBIG005392	AT1G52000.L01	MB12_ARATH	Mannose-binding lectin superfamily protein [Source:TAIR;Acc:AT1G52000]	10.8	15.1	0.49	0.00015	0.00115492	yes	UP	Y	Y	Y	Y	N	11.99	7.35	13.48	14.18	14.49	16.85
TBIG005393	AT1G52030	MBP2	myrosinase-binding protein 2 [Source:TAIR;Acc:AT1G52030]	1.77	0.981	-0.853	0.0004	0.00270915	yes	DOWN	Y	Y	Y	Y	N	2.09	1.23	2.08	0.87	0.76	1.32
TBIG005395	AT1G52050	MB21_ARATH	Mannose-binding lectin superfamily protein [Source:TAIR;Acc:AT1G52050]	4.91	2.95	-0.734	0.0005	0.00327041	yes	DOWN	Y	Y	Y	Y	N	4.81	4.95	5.28	2.51	3.77	2.68
TBIG005398	AT1G52100.L01	MB21_ARATH	Mannose-binding lectin superfamily protein [Source:TAIR;Acc:AT1G52100]	6.92	22.5	1.7	5e-05	0.000431943	yes	UP	Y	Y	Y	Y	Y	6.49	5.16	9.66	23.07	25.65	19.38
TBIG006794	XLOC_006794	-	-	1.33	0.124	-3.42	0.00055	0.00355564	yes	DOWN	Y	Y	Y	Y	Y	2.02	0.88	1.09	0.17	0.14	0.06
TBIG005401	AT1G52130.L01	MB21_ARATH	Mannose-binding lectin superfamily protein [Source:TAIR;Acc:AT1G52130]	0.234	0.821	1.81	0.0001	0.00080931	yes	UP	Y	Y	Y	Y	Y	0.3	0.2	0.2	0.52	0.91	1.06
TBIG005402	AT1G52140	-	unknown protein; BEST Arabidopsis thaliana protein match is: unknown protein (TAIR:AT3G16330.1); Has 114 Blast hits to 114 proteins in 15 species: Archae - 0; Bacteria - 0; Metazoa - 0; Fungi - 0; Plants - 114; Viruses - 0; Other Eukaryotes - 0 (sou /.../CBI BLink). [Source:TAIR;Acc:AT1G52140]	5.01	8.59	0.777	0.0001	0.00080931	yes	UP	Y	Y	Y	Y	N	5.41	5.21	4.31	6.73	10.05	8.64
TBIG005404	AT1G52160	TRZ3	tRNAse Z3 [Source:TAIR;Acc:AT1G52160]	17.6	11.5	-0.617	5e-05	0.000431943	yes	DOWN	Y	Y	Y	Y	N	18.54	15.44	18.44	11.43	10.69	11.8
TBIG002061	AT1G52190.L01	PTR6_ARATH	Major facilitator superfamily protein [Source:TAIR;Acc:AT1G52190]	11.7	46.1	1.98	5e-05	0.000431943	yes	UP	Y	Y	Y	Y	Y	8.76	10.72	14.88	55.94	42.21	37.84
TBIG005407	AT1G52200	PCR8	PLAC8 family protein [Source:TAIR;Acc:AT1G52200]	53.6	34.8	-0.624	5e-05	0.000431943	yes	DOWN	Y	Y	Y	Y	N	60.31	58.23	42.69	38.91	33.06	31.56
TBIG005408	AT1G52220	CURT1C	FUNCTIONS IN: molecular_function unknown; INVOLVED IN: biological_process unknown; LOCATED IN: chloroplast thylakoid membrane, chloroplast; EXPRESSED IN: 23 plant structures; EXPRESSED DURING: 13 growth stages; BEST Arabidopsis thaliana protein matc /.../photosystem I P subunit (TAIR:AT2G46820.2); Has 291 Blast hits to 291 proteins in 50 species: Archae - 0; Bacteria - 90; Metazoa - 0; Fungi - 0;…	70.2	116	0.725	5e-05	0.000431943	yes	UP	Y	Y	Y	Y	N	46.91	67	90.1	123.52	124.13	91.58
TBIG002062	AT1G52230	PSAH2	photosystem I subunit H2 [Source:TAIR;Acc:AT1G52230]	415	540	0.381	0.0054	0.0238595	yes	UP	Y	Y	Y	Y	N	276.06	480.27	478.91	513.96	653.95	425.23
TBIG005412	AT1G52300.L01	RPL37B	Zinc-binding ribosomal protein family protein [Source:TAIR;Acc:AT1G52300]	364	285	-0.352	0.0088	0.0356912	yes	DOWN	Y	Y	Y	Y	N	281.24	529.91	306.32	227.09	375.11	263.89
TBIG005414	AT1G52340	ABA2	NAD(P)-binding Rossmann-fold superfamily protein [Source:TAIR;Acc:AT1G52340]	14.8	19.2	0.378	0.0119	0.0451426	yes	UP	Y	Y	N	Y	N	13.71	17.32	14.37	17.42	21.58	19.08
TBIG005415	AT1G52342	-	unknown protein; FUNCTIONS IN: molecular_function unknown; INVOLVED IN: biological_process unknown; LOCATED IN: cellular_component unknown; Has 30201 Blast hits to 17322 proteins in 780 species: Archae - 12; Bacteria - 1396; Metazoa - 17338; Fungi - /.../ Plants - 5037; Viruses - 0; Other Eukaryotes - 2996 (source: NCBI BLink). [Source:TAIR;Acc:AT1G52342]	3.36	6.98	1.06	0.00065	0.00408284	yes	UP	Y	Y	Y	Y	Y	2.11	4.36	3.5	6.67	9.01	4.83
TBIG002070	AT1G52400.L01	BGL1	beta glucosidase 18 [Source:TAIR;Acc:AT1G52400]	134	98.9	-0.443	0.0006	0.00382179	yes	DOWN	Y	Y	Y	Y	N	172.47	109.97	125.86	101.29	86.64	108.58
TBIG005418	AT1G52430.L01	-	Ubiquitin carboxyl-terminal hydrolase-related protein [Source:TAIR;Acc:AT1G52430]	1.16	0.69	-0.742	0.00175	0.00942107	yes	DOWN	Y	Y	Y	Y	N	1.32	0.98	1.18	0.63	0.74	0.7
TBIG005419	AT1G52450.L01	-	Ubiquitin carboxyl-terminal hydrolase-related protein [Source:TAIR;Acc:AT1G52450]	2.06	1.48	-0.48	0.00725	0.0304513	yes	DOWN	Y	Y	Y	Y	N	2.38	1.94	1.85	1.39	1.31	1.69
TBIG005424	AT1G52560	HSP26.5	HSP20-like chaperones superfamily protein [Source:TAIR;Acc:AT1G52560]	0.935	1.73	0.89	0.0091	0.0366409	yes	UP	Y	Y	Y	Y	N	0.5	1.35	0.96	1.27	1.58	2.37
TBIG002086	AT1G52690	LEA 76	Late embryogenesis abundant protein (LEA) family protein [Source:TAIR;Acc:AT1G52690]	25.1	9.28	-1.44	5e-05	0.000431943	yes	DOWN	Y	Y	Y	Y	Y	18.44	36.19	21.72	6.79	13.62	7.81
TBIG005432	AT1G52700.L01	LYPLA2	alpha/beta-Hydrolases superfamily protein [Source:TAIR;Acc:AT1G52700]	12.3	5.54	-1.15	5e-05	0.000431943	yes	DOWN	Y	Y	Y	Y	Y	13.77	12.48	11.21	4.66	5.58	6.55
TBIG005433	AT1G52710	CX5BL_ARATH	Rubredoxin-like superfamily protein [Source:TAIR;Acc:AT1G52710]	9.2	13.9	0.599	0.00175	0.00942107	yes	UP	Y	Y	Y	Y	N	7.79	11.3	8.9	11.36	19.54	11.11
TBIG002090	AT1G52760.L01	LysoPL2	lysophospholipase 2 [Source:TAIR;Acc:AT1G52760]	85.5	64.9	-0.399	0.00225	0.011612	yes	DOWN	Y	Y	Y	Y	N	88.37	90.2	80.28	60.02	67.33	66.87
TBIG002093	AT1G52800	AOP1.2	2-oxoglutarate (2OG) and Fe(II)-dependent oxygenase superfamily protein [Source:TAIR;Acc:AT1G52800]	2.83	1.31	-1.12	0.00035	0.00241417	yes	DOWN	Y	Y	Y	Y	Y	3.16	2.89	2.58	1.19	1.39	1.36
TBIG005440	AT1G52855	-	unknown protein; BEST Arabidopsis thaliana protein match is: unknown protein (TAIR:AT3G15534.1); Has 35333 Blast hits to 34131 proteins in 2444 species: Archae - 798; Bacteria - 22429; Metazoa - 974; Fungi - 991; Plants - 531; Viruses - 0; Other Euk /.../s - 9610 (source: NCBI BLink). [Source:TAIR;Acc:AT1G52855]	2.72	1.44	-0.915	0.01235	0.0464515	yes	DOWN	Y	Y	N	Y	N	2.61	3.22	2.29	1.4	1.45	1.41
TBIG002096	AT1G52870.L01	PXMP2	Peroxisomal membrane 22 kDa (Mpv17/PMP22) family protein [Source:TAIR;Acc:AT1G52870]	17.1	26.4	0.622	5e-05	0.000431943	yes	UP	Y	Y	Y	Y	N	15.66	18.06	18.09	30.7	24.75	23.39
TBIG005442	AT1G52890	ANAC019	NAC domain containing protein 19 [Source:TAIR;Acc:AT1G52890]	9.75	7.21	-0.436	0.0111	0.0428338	yes	DOWN	Y	Y	N	Y	N	12.15	8.47	8.87	11.65	3.8	6.04
TBIG002097	AT1G52905	-	unknown protein; BEST Arabidopsis thaliana protein match is: unknown protein (TAIR:AT1G27565.1); Has 35333 Blast hits to 34131 proteins in 2444 species: Archae - 798; Bacteria - 22429; Metazoa - 974; Fungi - 991; Plants - 531; Viruses - 0; Other Euk /.../s - 9610 (source: NCBI BLink). [Source:TAIR;Acc:AT1G52905]	35.4	23.1	-0.616	0.0003	0.00211729	yes	DOWN	Y	Y	Y	Y	N	28.53	44.63	28.16	17.27	30.33	18.87
TBIG002099	AT1G52930	brix1	Ribosomal RNA processing Brix domain protein [Source:TAIR;Acc:AT1G52930]	104	62	-0.746	5e-05	0.000431943	yes	DOWN	Y	Y	Y	Y	N	104.7	115.65	94.3	50.7	65.05	69.72
TBIG002100	AT1G52940.L01	PAP5	purple acid phosphatase 5 [Source:TAIR;Acc:AT1G52940]	7.09	3.91	-0.86	5e-05	0.000431943	yes	DOWN	Y	Y	Y	Y	N	9.09	8.88	3.19	1.24	5.41	4.9
TBIG002107	AT1G53070	LECRK71	Legume lectin family protein [Source:TAIR;Acc:AT1G53070]	17.5	10.5	-0.734	5e-05	0.000431943	yes	DOWN	Y	Y	Y	Y	N	14.06	16.24	21.09	10.81	11.81	8.24
TBIG002108	AT1G53080	LECRK72	Legume lectin family protein [Source:TAIR;Acc:AT1G53080]	0.222	0.744	1.74	0.0092	0.0369823	yes	UP	Y	Y	Y	Y	Y	0.36	0.07	0.24	0.85	0.85	0.5
TBIG005454	AT1G53130	GRI	Stigma-specific Stig1 family protein [Source:TAIR;Acc:AT1G53130]	9.36	5.21	-0.846	0.0078	0.0324118	yes	DOWN	Y	Y	Y	Y	N	9.76	10.97	7.69	4.12	6.49	5.17
TBIG002114	AT1G53163	-	unknown protein; FUNCTIONS IN: molecular_function unknown; INVOLVED IN: biological_process unknown; LOCATED IN: cellular_component unknown; BEST Arabidopsis thaliana protein match is: unknown protein (TAIR:AT3G15250.1); Has 315 Blast hits to 216 pro /.../in 74 species: Archae - 0; Bacteria - 86; Metazoa - 43; Fungi - 52; Plants - 27; Viruses - 1; Other Eukaryotes - 106 (source: NCBI BLink). [Sour…	0.299	0.712	1.25	0.0101	0.0398273	yes	UP	Y	Y	N	Y	Y	0.44	0.36	0.11	0.61	1.08	0.47
TBIG005455	AT1G53170	ATERF-8	ethylene response factor 8 [Source:TAIR;Acc:AT1G53170]	5.1	8.74	0.778	5e-05	0.000431943	yes	UP	Y	Y	Y	Y	N	4.43	6.84	4.48	11.05	8.38	7.22
TBIG002117	AT1G53190	BB	RING/U-box superfamily protein [Source:TAIR;Acc:AT1G53190]	11.4	18.5	0.693	5e-05	0.000431943	yes	UP	Y	Y	Y	Y	N	11.58	11.56	11.06	17.91	17.52	19.23
TBIG002118	AT1G53210.L01	-	sodium/calcium exchanger family protein / calcium-binding EF hand family protein [Source:TAIR;Acc:AT1G53210]	113	171	0.592	5e-05	0.000431943	yes	UP	Y	Y	Y	Y	N	108.34	115.36	117.31	178.1	168.64	161.61
TBIG002119	AT1G53250.L01	-	unknown protein; BEST Arabidopsis thaliana protein match is: unknown protein (TAIR:AT1G53800.1); Has 11909 Blast hits to 7704 proteins in 757 species: Archae - 51; Bacteria - 1338; Metazoa - 4550; Fungi - 987; Plants - 464; Viruses - 24; Other Eukar /.../- 4495 (source: NCBI BLink). [Source:TAIR;Acc:AT1G53250]	4.13	6.34	0.617	0.0006	0.00382179	yes	UP	Y	Y	Y	Y	N	3.56	5.06	4	6.31	6.73	6.24
TBIG005464	AT1G53310.L01	ATPPC1	phosphoenolpyruvate carboxylase 1 [Source:TAIR;Acc:AT1G53310]	389	270	-0.527	0.00115	0.00665264	yes	DOWN	Y	Y	Y	Y	N	454.42	344.06	388.31	272.28	248.01	292.47
TBIG002127	AT1G53400.L01	ubtd2	Ubiquitin domain-containing protein [Source:TAIR;Acc:AT1G53400]	13.7	21	0.617	5e-05	0.000431943	yes	UP	Y	Y	Y	Y	N	12.87	14.55	13.45	17.65	25.05	19.34
TBIG002129	AT1G53470	MSL4	mechanosensitive channel of small conductance-like 4 [Source:TAIR;Acc:AT1G53470]	24.6	18.3	-0.427	0.00155	0.00854277	yes	DOWN	Y	Y	Y	Y	N	26.26	25.3	24.06	17.14	19.69	18.99
TBIG002132	AT1G53540	HSP17.6C	HSP20-like chaperones superfamily protein [Source:TAIR;Acc:AT1G53540]	0.902	1.89	1.07	0.00605	0.0261674	yes	UP	Y	Y	Y	Y	Y	0.98	1.13	0.72	1.23	2.17	2.51
TBIG005477	AT1G53560.L01	R18AL_ARATH	Ribosomal protein L18ae family [Source:TAIR;Acc:AT1G53560]	8.11	16.9	1.06	5e-05	0.000431943	yes	UP	Y	Y	Y	Y	Y	5.25	10.21	8.47	14.98	21.34	13.4
TBIG005485	AT1G53645.L01	-	hydroxyproline-rich glycoprotein family protein [Source:TAIR;Acc:AT1G53645]	45.9	33.3	-0.465	0.0004	0.00270915	yes	DOWN	Y	Y	Y	Y	N	46.18	49.12	44.11	31.32	34.39	34.5
TBIG002140	XLOC_002140	GSTU28	Glutathione S-transferase U28 [Source:SWISS;Acc:Q9C8M3]	23.8	32.1	0.433	0.00545	0.0240259	yes	UP	Y	Y	Y	Y	N	18.57	25.84	28.52	33.19	35.23	27.96
TBIG002144	AT1G53730.L01	SRF6	STRUBBELIG-receptor family 6 [Source:TAIR;Acc:AT1G53730]	23.6	30.2	0.358	0.00615	0.0265292	yes	UP	Y	Y	Y	Y	N	21.57	22.39	26.41	31.2	26.79	31.3
TBIG005492	AT1G53770.L01	-	O-fucosyltransferase family protein [Source:TAIR;Acc:AT1G53770]	8.2	11.7	0.513	0.0007	0.0043492	yes	UP	Y	Y	Y	Y	N	8.37	7.16	9.03	12.39	11.47	10.92
TBIG002148	AT1G53840	ATPME1	pectin methylesterase 1 [Source:TAIR;Acc:AT1G53840]	37.6	56	0.574	5e-05	0.000431943	yes	UP	Y	Y	Y	Y	N	37.28	37.5	38.31	52.32	56.87	58.06
TBIG005497	AT1G53887	-	unknown protein; FUNCTIONS IN: molecular_function unknown; INVOLVED IN: biological_process unknown; LOCATED IN: cellular_component unknown; Has 30201 Blast hits to 17322 proteins in 780 species: Archae - 12; Bacteria - 1396; Metazoa - 17338; Fungi - /.../ Plants - 5037; Viruses - 0; Other Eukaryotes - 2996 (source: NCBI BLink). [Source:TAIR;Acc:AT1G53887]	8.9	5.08	-0.81	0.0043	0.019893	yes	DOWN	Y	Y	Y	Y	N	7.16	8.88	10.27	3.39	6.47	5.1
TBIG002156	AT1G53920.L01	GLIP5	GDSL-motif lipase 5 [Source:TAIR;Acc:AT1G53920]	17.1	8.31	-1.04	5e-05	0.000431943	yes	DOWN	Y	Y	Y	Y	Y	18.95	15.8	15.93	7.45	8.58	8.42
TBIG002157	AT1G53940	GLIP2	GDSL-motif lipase 2 [Source:TAIR;Acc:AT1G53940]	0.329	1.19	1.85	5e-05	0.000431943	yes	UP	Y	Y	Y	Y	Y	0.44	0.21	0.33	0.92	1.74	0.89
TBIG005502	AT1G54000	GDL18_ARATH	GDSL-like Lipase/Acylhydrolase superfamily protein [Source:TAIR;Acc:AT1G54000]	90.4	59.3	-0.608	5e-05	0.000431943	yes	DOWN	Y	Y	Y	Y	N	107.1	84.4	75.82	43.28	67.01	62.06
TBIG005506	AT1G54050.L01	HSP17.4B	HSP20-like chaperones superfamily protein [Source:TAIR;Acc:AT1G54050]	3.82	7.58	0.987	5e-05	0.000431943	yes	UP	Y	Y	Y	Y	N	3.81	3.41	4.52	6.9	7.02	9.14
TBIG002167	AT1G54120	-	unknown protein; BEST Arabidopsis thaliana protein match is: unknown protein (TAIR:AT3G14060.1); Has 23 Blast hits to 23 proteins in 7 species: Archae - 0; Bacteria - 0; Metazoa - 0; Fungi - 0; Plants - 23; Viruses - 0; Other Eukaryotes - 0 (source: /.../BLink). [Source:TAIR;Acc:AT1G54120]	3.4	6.79	1	0.0007	0.0043492	yes	UP	Y	Y	Y	Y	N	3.39	4.56	2.29	6.89	9.32	4.07
TBIG002171	AT1G54200	-	unknown protein; BEST Arabidopsis thaliana protein match is: unknown protein (TAIR:AT3G13980.1); Has 1084 Blast hits to 581 proteins in 136 species: Archae - 0; Bacteria - 72; Metazoa - 212; Fungi - 78; Plants - 102; Viruses - 0; Other Eukaryotes - /.../ource: NCBI BLink). [Source:TAIR;Acc:AT1G54200]	4.56	3.17	-0.524	0.00945	0.0377767	yes	DOWN	Y	Y	Y	Y	N	4.54	4.09	4.76	3.28	3.12	2.84
TBIG002178	AT1G54270	EIF4A-2	eif4a-2 [Source:TAIR;Acc:AT1G54270]	185	131	-0.49	0.0001	0.00080931	yes	DOWN	Y	Y	Y	Y	N	188.99	186.63	187.05	130.2	129.35	137.35
TBIG005519	XLOC_005519	gemin2	Gem-associated protein 2 [Source:SWISS;Acc:O42260]	31.1	23.5	-0.407	0.0106	0.0413717	yes	DOWN	Y	Y	N	Y	N	33.19	32.24	29.35	23.34	23.94	23.58
TBIG005524	AT1G54500	rub	Rubredoxin-like superfamily protein [Source:TAIR;Acc:AT1G54500]	47.3	63.5	0.425	0.00185	0.00986667	yes	UP	Y	Y	Y	Y	N	29.71	58.8	51.65	64.6	70.7	51.26
TBIG005526	AT1G54540	-	Late embryogenesis abundant (LEA) hydroxyproline-rich glycoprotein family [Source:TAIR;Acc:AT1G54540]	6.68	3.96	-0.755	0.00065	0.00408284	yes	DOWN	Y	Y	Y	Y	N	5.66	8.08	6.24	3.8	4.06	3.85
TBIG005528	AT1G54570.L01	Y1457_ARATH	Esterase/lipase/thioesterase family protein [Source:TAIR;Acc:AT1G54570]	79.8	34.5	-1.21	5e-05	0.000431943	yes	DOWN	Y	Y	Y	Y	Y	87.38	82.8	71.12	30.73	30.83	41.73
TBIG002190	AT1G54575	-	unknown protein; Has 35333 Blast hits to 34131 proteins in 2444 species: Archae - 798; Bacteria - 22429; Metazoa - 974; Fungi - 991; Plants - 531; Viruses - 0; Other Eukaryotes - 9610 (source: NCBI BLink). [Source:TAIR;Acc:AT1G54575]	113	55.2	-1.03	5e-05	0.000431943	yes	DOWN	Y	Y	Y	Y	Y	91.28	154.91	87.01	42.11	59.29	61.18
TBIG005535	AT1G54690	HTA3	gamma histone variant H2AX [Source:TAIR;Acc:AT1G54690]	37.6	26.8	-0.489	0.0015	0.00830953	yes	DOWN	Y	Y	Y	Y	N	31.08	44.96	34.38	22.34	31.48	24.39
TBIG002196	AT1G54740	-	Protein of unknown function (DUF3049) [Source:TAIR;Acc:AT1G54740]	10.8	17.5	0.7	5e-05	0.000431943	yes	UP	Y	Y	Y	Y	N	8.38	12	13.19	19.38	18.31	15.93
TBIG002198	AT1G54770.L01	fcf2	Fcf2 pre-rRNA processing protein [Source:TAIR;Acc:AT1G54770]	26.2	17.8	-0.564	5e-05	0.000431943	yes	DOWN	Y	Y	Y	Y	N	25.26	27.98	26.2	15.87	19.17	18.15
TBIG002199	AT1G54780.L01	TLP18.3	thylakoid lumen 18.3 kDa protein [Source:TAIR;Acc:AT1G54780]	55.2	97.8	0.824	5e-05	0.000431943	yes	UP	Y	Y	Y	Y	N	41.14	49.76	72.02	110.04	95.27	82.04
TBIG002204	AT1G54890	-	Late embryogenesis abundant (LEA) protein-related [Source:TAIR;Acc:AT1G54890]	8.86	5.92	-0.581	0.00105	0.00614905	yes	DOWN	Y	Y	Y	Y	N	11.55	8.33	7.22	5.17	6.81	6.06
TBIG002208	AT1G54970	ATPRP1	proline-rich protein 1 [Source:TAIR;Acc:AT1G54970]	17.4	9.19	-0.924	5e-05	0.000431943	yes	DOWN	Y	Y	Y	Y	N	21.52	18.17	12.63	6.84	12.2	8.11
TBIG002209	AT1G54990	AXR4	alpha/beta-Hydrolases superfamily protein [Source:TAIR;Acc:AT1G54990]	37.1	28.4	-0.384	0.00335	0.0161904	yes	DOWN	Y	Y	Y	Y	N	36.78	37.36	37.59	26.82	29.4	28.98
TBIG002210	AT1G55000	F14C21.53	peptidoglycan-binding LysM domain-containing protein [Source:TAIR;Acc:AT1G55000]	13.3	27	1.02	5e-05	0.000431943	yes	UP	Y	Y	Y	Y	Y	13.67	13.51	12.85	27.11	25.73	27.34
TBIG002212	AT1G55020	LOX1	lipoxygenase 1 [Source:TAIR;Acc:AT1G55020]	96.3	66.1	-0.543	0.0001	0.00080931	yes	DOWN	Y	Y	Y	Y	N	120.86	81.13	90.93	58.37	60.2	80.85
TBIG002213	AT1G55040.L01	VAR3	zinc finger (Ran-binding) family protein [Source:TAIR;Acc:AT1G55040]	8.26	5.68	-0.54	0.00035	0.00241417	yes	DOWN	Y	Y	Y	Y	N	9.06	7.89	8.26	5.43	5.42	6.44
TBIG005549	AT1G55152	-	unknown protein; FUNCTIONS IN: molecular_function unknown; INVOLVED IN: biological_process unknown; LOCATED IN: chloroplast; Has 30201 Blast hits to 17322 proteins in 780 species: Archae - 12; Bacteria - 1396; Metazoa - 17338; Fungi - 3422; Plants - /.../ Viruses - 0; Other Eukaryotes - 2996 (source: NCBI BLink). [Source:TAIR;Acc:AT1G55152]	5.2	7.72	0.57	0.00555	0.024417	yes	UP	Y	Y	Y	Y	N	3.97	6.71	4.59	6.23	9.56	6.69
TBIG005551	AT1G55200.L01	Y4407_SELML	Protein kinase protein with adenine nucleotide alpha hydrolases-like domain [Source:TAIR;Acc:AT1G55200]	7.3	3.83	-0.928	5e-05	0.000431943	yes	DOWN	Y	Y	Y	Y	N	7.85	6.81	7.58	3.51	3.5	4.6
TBIG002225	AT1G55205	-	unknown protein; FUNCTIONS IN: molecular_function unknown; INVOLVED IN: biological_process unknown; LOCATED IN: chloroplast; BEST Arabidopsis thaliana protein match is: unknown protein (TAIR:AT3G13674.1); Has 137 Blast hits to 137 proteins in 11 spe /.../Archae - 0; Bacteria - 0; Metazoa - 0; Fungi - 0; Plants - 137; Viruses - 0; Other Eukaryotes - 0 (source: NCBI BLink). [Source:TAIR;Acc:AT1G552…	10	5.42	-0.888	0.00025	0.00180899	yes	DOWN	Y	Y	Y	Y	N	8.18	12.08	9.12	3.65	6.54	5.57
TBIG005553	AT1G55210	F7A10.7	Disease resistance-responsive (dirigent-like protein) family protein [Source:TAIR;Acc:AT1G55210]	105	52	-1.02	5e-05	0.000431943	yes	DOWN	Y	Y	Y	Y	Y	106.04	109.14	101.4	52.49	48.72	53.64
TBIG002227	AT1G55240	-	Family of unknown function (DUF716) [Source:TAIR;Acc:AT1G55240]	2.75	1.35	-1.02	0.0004	0.00270915	yes	DOWN	Y	Y	Y	Y	Y	2.27	3.56	2.3	1.34	1	1.64
TBIG005568	AT1G55490.L01	CPN60B	chaperonin 60 beta [Source:TAIR;Acc:AT1G55490]	241	310	0.364	0.0119	0.0451426	yes	UP	Y	Y	N	Y	N	234.22	243.3	257.73	314.5	285.26	332.11
TBIG002238	AT1G55500.L01	ECT4	evolutionarily conserved C-terminal region 4 [Source:TAIR;Acc:AT1G55500]	59.5	43.3	-0.461	0.0003	0.00211729	yes	DOWN	Y	Y	Y	Y	N	63.08	54.48	61.87	40.88	40.23	47.91
TBIG005570	XLOC_005570	RING1	E3 ubiquitin-protein ligase RING1 [Source:SWISS;Acc:P0CH30]	26.3	33.8	0.361	0.0076	0.0317297	yes	UP	Y	Y	Y	Y	N	26.69	24.93	27.21	33.67	33.38	33.71
TBIG002241	AT1G55550.L01	Kifc3	P-loop containing nucleoside triphosphate hydrolases superfamily protein [Source:TAIR;Acc:AT1G55550]	2.18	1.44	-0.597	0.0015	0.00830953	yes	DOWN	Y	Y	Y	Y	N	2.62	1.92	2.06	1.6	1.22	1.51
TBIG005573	AT1G55590	ATB	RNI-like superfamily protein [Source:TAIR;Acc:AT1G55590]	8.59	12	0.484	0.00125	0.00712738	yes	UP	Y	Y	Y	Y	N	9.7	8.17	8.08	11.36	12.56	11.96
TBIG005579	AT1G55670	PSAG	photosystem I subunit G [Source:TAIR;Acc:AT1G55670]	544	818	0.589	5e-05	0.000431943	yes	UP	Y	Y	Y	Y	N	375.32	576.36	626.46	864.39	901.57	621.92
TBIG005580	XLOC_005580	YGI3_SCHPO	Uncharacterized WD repeat-containing protein C2A9.03 [Source:SWISS;Acc:Q9Y7K5]	75.7	56.6	-0.418	0.0018	0.0096582	yes	DOWN	Y	Y	Y	Y	N	74.7	73.48	80.16	58.01	55.68	55.83
TBIG005585	AT1G55740	AtSIP1	seed imbibition 1 [Source:TAIR;Acc:AT1G55740]	28.6	17.5	-0.704	5e-05	0.000431943	yes	DOWN	Y	Y	Y	Y	N	30.73	29.68	25.88	15.33	17.52	19.24
TBIG002248	XLOC_002248	UKL3	Uridine kinase-like protein 3 [Source:SWISS;Acc:Q8VYB2]	22.6	29.6	0.387	0.005	0.022485	yes	UP	Y	Y	Y	Y	N	24.47	20.94	22.6	27.74	29.18	31.22
TBIG002250	AT1G55850	ATCSLE1	cellulose synthase like E1 [Source:TAIR;Acc:AT1G55850]	45.9	100	1.13	0.00025	0.00180899	yes	UP	Y	Y	Y	Y	Y	49.15	43.96	48.03	101.6	100.44	103.28
TBIG002252	AT1G55890	PPR82_ARATH	Tetratricopeptide repeat (TPR)-like superfamily protein [Source:TAIR;Acc:AT1G55890]	25.7	18.3	-0.492	0.00045	0.00300288	yes	DOWN	Y	Y	Y	Y	N	25.34	27.15	25.17	16.42	19.52	18.74
TBIG002253	AT1G55900	TIM50	Haloacid dehalogenase-like hydrolase (HAD) superfamily protein [Source:TAIR;Acc:AT1G55900]	32.3	20.7	-0.644	5e-05	0.000431943	yes	DOWN	Y	Y	Y	Y	N	33.88	30.45	33.37	19.43	20.86	21.52
TBIG002254	XLOC_002254	ZIP11	Zinc transporter 11 [Source:SWISS;Acc:Q94EG9]	18.7	9.62	-0.958	5e-05	0.000431943	yes	DOWN	Y	Y	Y	Y	N	20.29	17.44	18.15	8.56	10.3	9.79
TBIG002259	AT1G56020	-	unknown protein; BEST Arabidopsis thaliana protein match is: unknown protein (TAIR:AT3G12970.1); Has 3011 Blast hits to 958 proteins in 192 species: Archae - 0; Bacteria - 193; Metazoa - 479; Fungi - 286; Plants - 158; Viruses - 8; Other Eukaryotes /.../ (source: NCBI BLink). [Source:TAIR;Acc:AT1G56020]	6.64	4.45	-0.579	0.0012	0.00689274	yes	DOWN	Y	Y	Y	Y	N	6.74	6.8	6.24	4.18	4.51	4.43
TBIG005606	AT1G56090.L01	Unc45a	Tetratricopeptide repeat (TPR)-like superfamily protein [Source:TAIR;Acc:AT1G56090]	4.87	7	0.524	0.003	0.0147441	yes	UP	Y	Y	Y	Y	N	4.82	5.18	4.96	7.14	6.67	7.38
TBIG005608	AT1G56110	NOP56	homolog of nucleolar protein NOP56 [Source:TAIR;Acc:AT1G56110]	266	161	-0.725	5e-05	0.000431943	yes	DOWN	Y	Y	Y	Y	N	296.43	268.12	254.71	138.49	167.53	186.79
TBIG002267	AT1G56200	emb1303	embryo defective 1303 [Source:TAIR;Acc:AT1G56200]	69.3	87.9	0.342	0.0123	0.0462992	yes	UP	Y	Y	N	Y	N	49.98	97.57	64.67	81.52	109.31	76.02
TBIG002269	AT1G56220.L01	-	Dormancy/auxin associated family protein [Source:TAIR;Acc:AT1G56220]	123	297	1.27	5e-05	0.000431943	yes	UP	Y	Y	Y	Y	Y	82.72	149.35	121.74	303.76	328.94	225.69
TBIG005620	AT1G56280.L01	ATDI19	drought-induced 19 [Source:TAIR;Acc:AT1G56280]	119	193	0.695	5e-05	0.000431943	yes	UP	Y	Y	Y	Y	N	115.66	135.55	108.45	191.35	203.11	182.24
TBIG002278	AT1G56430	ATNAS4	nicotianamine synthase 4 [Source:TAIR;Acc:AT1G56430]	14.5	8.41	-0.784	5e-05	0.000431943	yes	DOWN	Y	Y	Y	Y	N	17.32	14.02	12.53	5.99	10.02	9.31
TBIG002282	AT1G56510	WRR4	Disease resistance protein (TIR-NBS-LRR class) [Source:TAIR;Acc:AT1G56510]	2.88	4.6	0.674	5e-05	0.000431943	yes	UP	Y	Y	Y	Y	N	2.68	3.23	2.8	5.54	3.66	4.53
TBIG005634	AT1G56580.L01	SVB	Protein of unknown function, DUF538 [Source:TAIR;Acc:AT1G56580]	233	157	-0.569	0.0001	0.00080931	yes	DOWN	Y	Y	Y	Y	N	193.29	295.31	216.39	131.39	184.24	157.39
TBIG002288	AT1G56600.L01	AtGolS2	galactinol synthase 2 [Source:TAIR;Acc:AT1G56600]	3.69	5.7	0.627	0.00205	0.0107479	yes	UP	Y	Y	Y	Y	N	3.49	5.45	2.19	5.3	6.28	5.37
TBIG005637	AT1G56650	PAP1	production of anthocyanin pigment 1 [Source:TAIR;Acc:AT1G56650]	23.4	2.22	-3.4	5e-05	0.000431943	yes	DOWN	Y	Y	Y	Y	Y	28.63	18.87	23.69	1.64	2.25	2.79
TBIG002291	AT1G56660.L01	-	unknown protein; Has 665200 Blast hits to 205811 proteins in 4684 species: Archae - 3320; Bacteria - 107592; Metazoa - 249086; Fungi - 76753; Plants - 38542; Viruses - 3008; Other Eukaryotes - 186899 (source: NCBI BLink). [Source:TAIR;Acc:AT1G56660]	26.2	14.3	-0.877	5e-05	0.000431943	yes	DOWN	Y	Y	Y	Y	N	25.89	32.61	24.1	11.92	17.08	16.88
TBIG005639	AT1G56710	F21D18.17	Pectin lyase-like superfamily protein [Source:TAIR;Acc:AT1G56710]	0.984	0.465	-1.08	0.00155	0.00854277	yes	DOWN	Y	Y	Y	Y	Y	1.28	0.98	0.7	0.44	0.37	0.58
TBIG005640	AT1G56720.L01	Y5185_ARATH	Protein kinase superfamily protein [Source:TAIR;Acc:AT1G56720]	4.77	9.49	0.993	5e-05	0.000431943	yes	UP	Y	Y	Y	Y	N	4.69	4.56	5.37	10.52	9.13	9.13
TBIG002294	AT1G57560.L01	AtMYB50	myb domain protein 50 [Source:TAIR;Acc:AT1G57560]	2.99	1.96	-0.606	0.0119	0.0451426	yes	DOWN	Y	Y	N	Y	N	3.7	2.45	2.75	1.31	2.41	2.08
TBIG005643	AT1G57590	Notum	Pectinacetylesterase family protein [Source:TAIR;Acc:AT1G57590]	7.65	4.05	-0.916	5e-05	0.000431943	yes	DOWN	Y	Y	Y	Y	N	7.21	7.36	8.08	3.42	4.29	4.22
TBIG005660	AT1G57990	ATPUP18	purine permease 18 [Source:TAIR;Acc:AT1G57990]	17.6	22.7	0.373	0.0082	0.0337356	yes	UP	Y	Y	Y	Y	N	16.23	22.98	13.82	23.17	21.53	22.99
TBIG005663	AT1G58030.L01	CAT2	cationic amino acid transporter 2 [Source:TAIR;Acc:AT1G58030]	29	54.5	0.912	5e-05	0.000431943	yes	UP	Y	Y	Y	Y	N	28.17	28.49	28.37	55.75	51.5	51.27
TBIG005664	AT1G58037	-	Cysteine/Histidine-rich C1 domain family protein [Source:TAIR;Acc:AT1G58037]	0.474	0.193	-1.29	0.00805	0.0332308	yes	DOWN	Y	Y	Y	Y	Y	0.4	0.55	0.47	0.18	0.27	0.13
TBIG002317	AT1G58170	T18I24.8	Disease resistance-responsive (dirigent-like protein) family protein [Source:TAIR;Acc:AT1G58170]	6.85	2.4	-1.51	5e-05	0.000431943	yes	DOWN	Y	Y	Y	Y	Y	6.56	7.7	6.07	2.18	2.29	2.62
TBIG005670	AT1G58180.L01	ATBCA6	beta carbonic anhydrase 6 [Source:TAIR;Acc:AT1G58180]	7.1	9.86	0.473	0.0047	0.0213181	yes	UP	Y	Y	Y	Y	N	5.69	8.2	7.11	10.38	10.14	8.56
TBIG002318	AT1G58190.L01	RLP9	receptor like protein 9 [Source:TAIR;Acc:AT1G58190]	2.09	2.93	0.485	0.0091	0.0366409	yes	UP	Y	Y	Y	Y	N	2.68	1.95	1.6	3.04	2.99	2.58
TBIG005671	AT1G58200.L01	MSL3	MSCS-like 3 [Source:TAIR;Acc:AT1G58200]	11.4	24.1	1.08	5e-05	0.000431943	yes	UP	Y	Y	Y	Y	Y	9.82	11.24	13.26	27.87	21.72	22.06
TBIG005673	AT1G58235	-	unknown protein; Has 3 Blast hits to 3 proteins in 1 species: Archae - 0; Bacteria - 0; Metazoa - 0; Fungi - 0; Plants - 3; Viruses - 0; Other Eukaryotes - 0 (source: NCBI BLink). [Source:TAIR;Acc:AT1G58235]	10.3	18.8	0.865	5e-05	0.000431943	yes	UP	Y	Y	Y	Y	N	10.46	10.04	10.08	19.87	18.67	16.49
TBIG005678	AT1G58270	ZW9	TRAF-like family protein [Source:TAIR;Acc:AT1G58270]	137	86.2	-0.668	5e-05	0.000431943	yes	DOWN	Y	Y	Y	Y	N	131.46	151.56	128.79	76.66	95.93	84.72
TBIG005680	AT1G58280	-	Phosphoglycerate mutase family protein [Source:TAIR;Acc:AT1G58280]	32.3	23.9	-0.434	0.0012	0.00689274	yes	DOWN	Y	Y	Y	Y	N	37.47	35.6	23.47	18.78	26.88	25.26
TBIG005681	AT1G58290.L01	HEMA1	Glutamyl-tRNA reductase family protein [Source:TAIR;Acc:AT1G58290]	109	155	0.503	0.00025	0.00180899	yes	UP	Y	Y	Y	Y	N	101.79	85.65	141.35	173.21	144.64	143.5
TBIG005684	AT1G58350.L01	ZW18	Putative serine esterase family protein [Source:TAIR;Acc:AT1G58350]	16.4	21.4	0.38	0.00395	0.0185336	yes	UP	Y	Y	Y	Y	N	17.74	14.35	16.92	23.05	19.57	20.55
TBIG002327	AT1G58360	AAP1	amino acid permease 1 [Source:TAIR;Acc:AT1G58360]	92.5	69.3	-0.418	0.00165	0.00899966	yes	DOWN	Y	Y	Y	Y	N	88.5	98.84	88.2	65.83	71.68	67.07
TBIG002329	AT1G58380	XW6	Ribosomal protein S5 family protein [Source:TAIR;Acc:AT1G58380]	101	70.4	-0.521	5e-05	0.000431943	yes	DOWN	Y	Y	Y	Y	N	99.35	121.31	92.98	62.46	75.95	76.77
TBIG002330	AT1G58420	-	Uncharacterised conserved protein UCP031279 [Source:TAIR;Acc:AT1G58420]	4.48	2.12	-1.08	0.00015	0.00115492	yes	DOWN	Y	Y	Y	Y	Y	4.45	4.5	4.71	2.11	2.03	2.28
TBIG002343	AT1G59510	CF9	Carbohydrate-binding protein [Source:TAIR;Acc:AT1G59510]	1.87	0.904	-1.05	0.0003	0.00211729	yes	DOWN	Y	Y	Y	Y	Y	1.96	1.77	1.87	0.87	0.73	1.08
TBIG002348	AT1G59580.L01	ATMPK2	mitogen-activated protein kinase homolog 2 [Source:TAIR;Acc:AT1G59580]	18.2	24.1	0.404	0.0038	0.0179553	yes	UP	Y	Y	Y	Y	N	19.61	16.1	19.02	25.21	24.58	22.09
TBIG002349	AT1G59590	ZCF37	ZCF37 [Source:TAIR;Acc:AT1G59590]	2.74	4.56	0.731	0.00075	0.00460839	yes	UP	Y	Y	Y	Y	N	3.05	2.09	3.02	4	5.86	3.48
TBIG002353	AT1G59660.L01	NUP98	Nucleoporin autopeptidase [Source:TAIR;Acc:AT1G59660]	8.04	11.9	0.564	0.0001	0.00080931	yes	UP	Y	Y	Y	Y	N	8.96	7.26	8.04	11.16	10.72	13.45
TBIG002356	AT1G59700	ATGSTU16	glutathione S-transferase TAU 16 [Source:TAIR;Acc:AT1G59700]	8.78	14.5	0.727	5e-05	0.000431943	yes	UP	Y	Y	Y	Y	N	7.44	9.98	8.76	14.56	14.63	13.94
TBIG002359	AT1G59740.L01	PTR16_ARATH	Major facilitator superfamily protein [Source:TAIR;Acc:AT1G59740]	30.9	14.3	-1.11	5e-05	0.000431943	yes	DOWN	Y	Y	Y	Y	Y	34.28	28.89	30.08	13.35	13.01	16.54
TBIG002360	AT1G59750.L01	ARF1	auxin response factor 1 [Source:TAIR;Acc:AT1G59750]	31.5	40.8	0.374	0.00445	0.020475	yes	UP	Y	Y	Y	Y	N	33.35	32.59	29.22	44.09	38.16	39.39
TBIG005712	AT1G59830	PP2A-1	protein phosphatase 2A-2 [Source:TAIR;Acc:AT1G59830]	24.7	32.4	0.394	0.0042	0.0195138	yes	UP	Y	Y	Y	Y	N	24.4	25.39	25.13	34.22	32.04	30.69
TBIG002371	AT1G59900.L01	AT-E1 ALPHA	pyruvate dehydrogenase complex E1 alpha subunit [Source:TAIR;Acc:AT1G59900]	99	133	0.423	0.00245	0.0124527	yes	UP	Y	Y	Y	Y	N	91.55	99.41	106.21	139.86	124.93	129.28
TBIG005719	AT1G59940.L01	ARR3	response regulator 3 [Source:TAIR;Acc:AT1G59940]	2.1	1.3	-0.691	0.01325	0.0491156	yes	DOWN	Y	Y	N	Y	N	2.75	2.03	1.65	1.41	2.11	0.46
TBIG002373	AT1G59980.L01	ATDJC39	ARG1-like 2 [Source:TAIR;Acc:AT1G59980]	3.03	5.42	0.841	5e-05	0.000431943	yes	UP	Y	Y	Y	Y	N	3.17	3.08	2.92	5.31	5.54	5.47
TBIG005724	AT1G60010	-	unknown protein; FUNCTIONS IN: molecular_function unknown; INVOLVED IN: N-terminal protein myristoylation; LOCATED IN: cellular_component unknown; EXPRESSED IN: 22 plant structures; EXPRESSED DURING: 13 growth stages; BEST Arabidopsis thaliana prote /.../ch is: unknown protein (TAIR:AT1G10530.1); Has 185 Blast hits to 185 proteins in 18 species: Archae - 0; Bacteria - 0; Metazoa - 0; Fungi - 3; P…	19.3	28.5	0.562	0.00035	0.00241417	yes	UP	Y	Y	Y	Y	N	18.02	20.73	20.36	28.83	30.99	26.49
TBIG005725	AT1G60030.L01	ATNAT7	nucleobase-ascorbate transporter 7 [Source:TAIR;Acc:AT1G60030]	3.1	2.02	-0.621	0.00175	0.00942107	yes	DOWN	Y	Y	Y	Y	N	3.11	2.94	3.2	2.12	1.85	1.98
TBIG005729	AT1G60080.L01	EXOSC8	3'-5'-exoribonuclease family protein [Source:TAIR;Acc:AT1G60080]	15	10.5	-0.509	0.0007	0.0043492	yes	DOWN	Y	Y	Y	Y	N	15.92	14.93	14.34	8.96	11.72	10.76
TBIG005730	AT1G60140.L01	ATTPS10	trehalose phosphate synthase [Source:TAIR;Acc:AT1G60140]	20.2	57	1.5	5e-05	0.000431943	yes	UP	Y	Y	Y	Y	Y	20.18	20.62	20.12	55.85	57.32	57.27
TBIG005731	AT1G60160.L01	POT12	Potassium transporter family protein [Source:TAIR;Acc:AT1G60160]	11.5	26	1.18	5e-05	0.000431943	yes	UP	Y	Y	Y	Y	Y	11.64	9.58	13.46	28.6	22.16	26.84
TBIG002380	AT1G60190.L01	PUB19	ARM repeat superfamily protein [Source:TAIR;Acc:AT1G60190]	1.95	7.03	1.85	5e-05	0.000431943	yes	UP	Y	Y	Y	Y	Y	1.72	2.09	2.14	10.25	5.1	5.8
TBIG005736	AT1G60260.L01	BGLU5	beta glucosidase 5 [Source:TAIR;Acc:AT1G60260]	2.45	4.53	0.886	5e-05	0.000431943	yes	UP	Y	Y	Y	Y	N	2.39	2.18	2.86	4.42	4.85	4.29
TBIG005747	AT1G60450	AtGolS7	galactinol synthase 7 [Source:TAIR;Acc:AT1G60450]	0.222	0.645	1.54	0.01335	0.0494016	yes	UP	Y	Y	N	Y	Y	0.24	0.45	0	0.31	1.02	0.63
TBIG005748	AT1G60470	AtGolS4	galactinol synthase 4 [Source:TAIR;Acc:AT1G60470]	17.5	10.5	-0.742	5e-05	0.000431943	yes	DOWN	Y	Y	Y	Y	N	12.15	26.65	13.59	8.87	10.22	12
TBIG005750	AT1G60550.L01	ECHID	enoyl-CoA hydratase/isomerase D [Source:TAIR;Acc:AT1G60550]	23.2	33.8	0.547	5e-05	0.000431943	yes	UP	Y	Y	Y	Y	N	19.18	22.2	28.3	35.04	33	32.89
TBIG005753	AT1G60600	ABC4	UbiA prenyltransferase family protein [Source:TAIR;Acc:AT1G60600]	12.8	18.4	0.532	0.00025	0.00180899	yes	UP	Y	Y	Y	Y	N	10.6	12.26	14.82	19.69	17.34	17.06
TBIG005754	AT1G60610.L01	BRG3	SBP (S-ribonuclease binding protein) family protein [Source:TAIR;Acc:AT1G60610]	4.95	7.46	0.591	0.0007	0.0043492	yes	UP	Y	Y	Y	Y	N	5.58	4.83	4.43	7.49	7.67	7.11
TBIG005755	AT1G60630.L01	Y1063_ARATH	Leucine-rich repeat protein kinase family protein [Source:TAIR;Acc:AT1G60630]	4.64	7.09	0.613	0.0001	0.00080931	yes	UP	Y	Y	Y	Y	N	5.73	3.91	4.41	6.45	7.54	7.47
TBIG005756	AT1G60640	-	unknown protein; Has 42416 Blast hits to 22533 proteins in 1340 species: Archae - 32; Bacteria - 6461; Metazoa - 16431; Fungi - 3749; Plants - 1747; Viruses - 284; Other Eukaryotes - 13712 (source: NCBI BLink). [Source:TAIR;Acc:AT1G60640]	48.2	24.5	-0.976	5e-05	0.000431943	yes	DOWN	Y	Y	Y	Y	N	51.79	50.21	46.55	20.71	25.81	29.17
TBIG005757	AT1G60660	B5 _5	cytochrome B5-like protein [Source:TAIR;Acc:AT1G60660]	33.2	23.9	-0.477	0.00335	0.0161904	yes	DOWN	Y	Y	Y	Y	N	26.33	43.72	31.21	18.74	30.87	22.2
TBIG002397	AT1G60740	PRXIID	Thioredoxin superfamily protein [Source:TAIR;Acc:AT1G60740]	3.45	6.88	0.994	0.0001	0.00080931	yes	UP	Y	Y	Y	Y	N	3.35	4.21	2.79	4.77	8.76	7.15
TBIG005761	AT1G60750.L01	AKR6_ARATH	NAD(P)-linked oxidoreductase superfamily protein [Source:TAIR;Acc:AT1G60750]	0.546	4.16	2.93	5e-05	0.000431943	yes	UP	Y	Y	Y	Y	Y	0.58	0.64	0.43	4.07	5.66	2.81
TBIG005766	AT1G60800.L01	NIK3	NSP-interacting kinase 3 [Source:TAIR;Acc:AT1G60800]	17.1	21.8	0.347	0.00835	0.0342153	yes	UP	Y	Y	Y	Y	N	15.6	16.46	19.88	22.23	21.57	21.46
TBIG005769	AT1G60850.L01	ATRPAC42	DNA-directed RNA polymerase family protein [Source:TAIR;Acc:AT1G60850]	33.9	22.2	-0.611	5e-05	0.000431943	yes	DOWN	Y	Y	Y	Y	N	33.1	33.49	33.4	19.4	20.89	24.81
TBIG005771	AT1G60890	PIP5K8	Phosphatidylinositol-4-phosphate 5-kinase family protein [Source:TAIR;Acc:AT1G60890]	49.4	27.2	-0.861	5e-05	0.000431943	yes	DOWN	Y	Y	Y	Y	N	51.77	47.21	50.58	28.8	26.39	26.27
TBIG005775	AT1G60960.L01	IRT3	iron regulated transporter 3 [Source:TAIR;Acc:AT1G60960]	10.2	15.3	0.58	0.0001	0.00080931	yes	UP	Y	Y	Y	Y	N	11.02	11.04	8.81	12.88	15.83	16.83
TBIG005783	AT1G61080.L01	C17L7.1	Hydroxyproline-rich glycoprotein family protein [Source:TAIR;Acc:AT1G61080]	0.375	0.675	0.849	0.00185	0.00986667	yes	UP	Y	Y	Y	Y	N	0.42	0.45	0.24	0.49	0.79	0.71
TBIG002415	AT1G61120.L01	TPS04	terpene synthase 04 [Source:TAIR;Acc:AT1G61120]	0.74	0.276	-1.42	5e-05	0.000431943	yes	DOWN	Y	Y	Y	Y	Y	1.19	0.64	0.39	0.24	0.21	0.38
TBIG005791	AT1G61140.L01	EDA16	SNF2 domain-containing protein / helicase domain-containing protein / zinc finger protein-related [Source:TAIR;Acc:AT1G61140]	16.6	12.8	-0.371	0.00515	0.0229949	yes	DOWN	Y	Y	Y	Y	N	18.85	15.56	15.31	13.13	11.74	13.1
TBIG005801	AT1G61380.L01	SD1-29	S-domain-1 29 [Source:TAIR;Acc:AT1G61380]	37.9	19.2	-0.979	5e-05	0.000431943	yes	DOWN	Y	Y	Y	Y	N	43.22	36.4	33.88	23.41	15.82	17.67
TBIG002434	AT1G61520	LHCA3	photosystem I light harvesting complex gene 3 [Source:TAIR;Acc:AT1G61520]	632	1130	0.843	5e-05	0.000431943	yes	UP	Y	Y	Y	Y	N	519.16	625.51	821.09	1284.24	1162.71	994.98
TBIG005808	AT1G61560.L01	MLO6	Seven transmembrane MLO family protein [Source:TAIR;Acc:AT1G61560]	10.3	15.5	0.597	5e-05	0.000431943	yes	UP	Y	Y	Y	Y	N	13.76	9.47	7.68	14.71	15.11	16.63
TBIG005811	AT1G61570	TIM13	translocase of the inner mitochondrial membrane 13 [Source:TAIR;Acc:AT1G61570]	120	70.9	-0.757	5e-05	0.000431943	yes	DOWN	Y	Y	Y	Y	N	96.47	170.88	102.75	44.61	103.68	67.95
TBIG005812	AT1G61580	RPL3B	R-protein L3 B [Source:TAIR;Acc:AT1G61580]	72.1	29.9	-1.27	5e-05	0.000431943	yes	DOWN	Y	Y	Y	Y	Y	77.39	73.8	73.68	23.65	32.74	36.54
TBIG005813	AT1G61590	Y5102_ARATH	Protein kinase superfamily protein [Source:TAIR;Acc:AT1G61590]	7.42	13.3	0.845	5e-05	0.000431943	yes	UP	Y	Y	Y	Y	N	8.35	8.23	5.72	12.03	15.19	12.65
TBIG002438	AT1G61610	Y1661_ARATH	S-locus lectin protein kinase family protein [Source:TAIR;Acc:AT1G61610]	0.49	0.268	-0.868	0.0076	0.0317297	yes	DOWN	Y	Y	Y	Y	N	0.61	0.38	0.5	0.29	0.15	0.37
TBIG005814	AT1G61640	abkC	Protein kinase superfamily protein [Source:TAIR;Acc:AT1G61640]	15.3	10.5	-0.543	0.00015	0.00115492	yes	DOWN	Y	Y	Y	Y	N	16.32	13.95	15.82	10.01	9.77	11.55
TBIG005818	AT1G61690	sst4	phosphoinositide binding [Source:TAIR;Acc:AT1G61690]	16.6	22.2	0.419	0.0013	0.00738436	yes	UP	Y	Y	Y	Y	N	17.28	16.67	16.75	23.46	21.21	22.61
TBIG005821	AT1G61730	MDA1_ARATH	DNA-binding storekeeper protein-related transcriptional regulator [Source:TAIR;Acc:AT1G61730]	39.5	23.4	-0.752	5e-05	0.000431943	yes	DOWN	Y	Y	Y	Y	N	41.59	39.51	37.82	24.62	22.78	22.37
TBIG002446	AT1G61795	T13M11.16	PAK-box/P21-Rho-binding family protein [Source:TAIR;Acc:AT1G61795]	5.53	2.76	-1	5e-05	0.000431943	yes	DOWN	Y	Y	Y	Y	Y	5.18	5.58	5.58	2.57	3.02	2.58
TBIG002447	AT1G61800	GPT2	glucose-6-phosphate/phosphate translocator 2 [Source:TAIR;Acc:AT1G61800]	571	81.1	-2.82	5e-05	0.000431943	yes	DOWN	Y	Y	Y	Y	Y	671.31	504.61	522.43	58.71	73.83	105.7
TBIG002451	AT1G61850.L01	Pnpla8	phospholipases;galactolipases [Source:TAIR;Acc:AT1G61850]	25.9	33.3	0.364	0.0063	0.0270982	yes	UP	Y	Y	Y	Y	N	28.59	22.09	27.24	36.24	30.02	32.72
TBIG005827	AT1G61870	PPR336	pentatricopeptide repeat 336 [Source:TAIR;Acc:AT1G61870]	55.4	31.4	-0.821	5e-05	0.000431943	yes	DOWN	Y	Y	Y	Y	N	58.73	52.94	54.25	29.36	30.07	33.83
TBIG005828	AT1G61890	TT12	MATE efflux family protein [Source:TAIR;Acc:AT1G61890]	54.6	28.4	-0.942	5e-05	0.000431943	yes	DOWN	Y	Y	Y	Y	N	62.36	49.44	50.78	27.62	27.02	29.02
TBIG002453	AT1G61930	-	Protein of unknown function, DUF584 [Source:TAIR;Acc:AT1G61930]	9.46	2.48	-1.93	5e-05	0.000431943	yes	DOWN	Y	Y	Y	Y	Y	10.76	9.77	9.08	2.06	2.41	3.24
TBIG002455	AT1G61960	-	Mitochondrial transcription termination factor family protein [Source:TAIR;Acc:AT1G61960]	4.02	2.74	-0.551	0.00405	0.0188981	yes	DOWN	Y	Y	Y	Y	N	4.46	3.33	4.36	2.87	2.57	2.75
TBIG005837	AT1G62110.L01	-	Mitochondrial transcription termination factor family protein [Source:TAIR;Acc:AT1G62110]	4.81	3.31	-0.54	0.0041	0.0191085	yes	DOWN	Y	Y	Y	Y	N	5.58	4.3	4.69	2.69	3.66	3.65
TBIG005839	AT1G62150	-	Mitochondrial transcription termination factor family protein [Source:TAIR;Acc:AT1G62150]	8.14	5.15	-0.662	5e-05	0.000431943	yes	DOWN	Y	Y	Y	Y	N	8.44	7.58	8.37	5.07	5.11	5.12
TBIG005841	AT1G62200	PTR17_ARATH	Major facilitator superfamily protein [Source:TAIR;Acc:AT1G62200]	13.8	22.2	0.681	5e-05	0.000431943	yes	UP	Y	Y	Y	Y	N	16.4	12.61	12.61	21.26	20.99	23.53
TBIG005846	AT1G62290	APA2	Saposin-like aspartyl protease family protein [Source:TAIR;Acc:AT1G62290]	14.4	19.8	0.463	0.001	0.00590777	yes	UP	Y	Y	Y	Y	N	13.75	13.3	16.7	22.5	17.83	18.92
TBIG002474	AT1G62350.L01	F2401.37	Pentatricopeptide repeat (PPR) superfamily protein [Source:TAIR;Acc:AT1G62350]	5.2	3.08	-0.755	0.00275	0.0137127	yes	DOWN	Y	Y	Y	Y	N	4.89	4.08	6.83	2.6	3.15	3.44
TBIG002475	AT1G62370	-	RING/U-box superfamily protein [Source:TAIR;Acc:AT1G62370]	7.9	5.07	-0.64	0.00545	0.0240259	yes	DOWN	Y	Y	Y	Y	N	9.1	6.46	9.23	4.04	5.67	6.28
TBIG002481	AT1G62480.L01	-	Vacuolar calcium-binding protein-related [Source:TAIR;Acc:AT1G62480]	62.4	119	0.927	5e-05	0.000431943	yes	UP	Y	Y	Y	Y	N	44.52	82.35	66.14	133.9	129.23	96.78
TBIG002482	AT1G62500	TPRP-F1	Bifunctional inhibitor/lipid-transfer protein/seed storage 2S albumin superfamily protein [Source:TAIR;Acc:AT1G62500]	4.42	6.73	0.605	0.00105	0.00614905	yes	UP	Y	Y	Y	Y	N	3.86	5.48	4.01	6.12	6.87	7.05
TBIG005860	AT1G62510	14KD_DAUCA	Bifunctional inhibitor/lipid-transfer protein/seed storage 2S albumin superfamily protein [Source:TAIR;Acc:AT1G62510]	3.33	5.02	0.592	0.0107	0.0416784	yes	UP	Y	Y	N	Y	N	2.16	3.31	4.22	7.22	4.62	2.83
TBIG002484	AT1G62540.L01	FMO GS-OX2	flavin-monooxygenase glucosinolate S-oxygenase 2 [Source:TAIR;Acc:AT1G62540]	14.3	8.12	-0.816	5e-05	0.000431943	yes	DOWN	Y	Y	Y	Y	N	15.43	13.92	13.67	5.24	8.93	9.97
TBIG002485	AT1G62560.L01	FMO GS-OX3	flavin-monooxygenase glucosinolate S-oxygenase 3 [Source:TAIR;Acc:AT1G62560]	39	28	-0.48	0.0007	0.0043492	yes	DOWN	Y	Y	Y	Y	N	41.13	35.71	40.61	29.12	24.61	29.52
TBIG002486	AT1G62570	FMO GS-OX4	flavin-monooxygenase glucosinolate S-oxygenase 4 [Source:TAIR;Acc:AT1G62570]	74.9	57.9	-0.372	0.0047	0.0213181	yes	DOWN	Y	Y	Y	Y	N	72.27	83	71.13	52.41	59.78	59.86
TBIG002487	AT1G62580.L01	GSXL7_ARATH	Flavin-binding monooxygenase family protein [Source:TAIR;Acc:AT1G62580]	4.78	2.68	-0.837	0.0129	0.048056	yes	DOWN	Y	Y	N	Y	N	5.45	4.54	4.47	1.83	2.69	3.52
TBIG002490	AT1G62630.L01	F23N19.1	Disease resistance protein (CC-NBS-LRR class) family [Source:TAIR;Acc:AT1G62630]	2.34	3.57	0.605	0.00045	0.00300288	yes	UP	Y	Y	Y	Y	N	2.22	1.83	3.07	4.02	3.46	3.21
TBIG005868	AT1G62710	BETA-VPE	beta vacuolar processing enzyme [Source:TAIR;Acc:AT1G62710]	58.7	25.9	-1.18	5e-05	0.000431943	yes	DOWN	Y	Y	Y	Y	Y	69.23	61.26	49.36	19.93	27.56	31.53
TBIG002495	AT1G62790.L01	-	Bifunctional inhibitor/lipid-transfer protein/seed storage 2S albumin superfamily protein [Source:TAIR;Acc:AT1G62790]	203	107	-0.926	5e-05	0.000431943	yes	DOWN	Y	Y	Y	Y	N	183.32	247.29	169.77	88.98	117.21	107.33
TBIG005879	AT1G62870	-	unknown protein; BEST Arabidopsis thaliana protein match is: unknown protein (TAIR:AT1G12380.1); Has 351 Blast hits to 343 proteins in 42 species: Archae - 2; Bacteria - 0; Metazoa - 27; Fungi - 5; Plants - 299; Viruses - 0; Other Eukaryotes - 18 (s /.../ NCBI BLink). [Source:TAIR;Acc:AT1G62870]	3.84	2.39	-0.686	0.0003	0.00211729	yes	DOWN	Y	Y	Y	Y	N	3.96	3.63	3.95	2.33	2.32	2.47
TBIG002498	XLOC_002498	-	-	9.05	21.9	1.27	5e-05	0.000431943	yes	UP	Y	Y	Y	Y	Y	8.94	9.81	8.19	8	9.46	47.48
TBIG002534	AT1G63530.L01	-	BEST Arabidopsis thaliana protein match is: hydroxyproline-rich glycoprotein family protein (TAIR:AT1G63540.1); Has 10212 Blast hits to 4024 proteins in 434 species: Archae - 1; Bacteria - 1259; Metazoa - 3608; Fungi - 2247; Plants - 291; Viruses - /.../her Eukaryotes - 2716 (source: NCBI BLink). [Source:TAIR;Acc:AT1G63530]	6.14	10.4	0.755	5e-05	0.000431943	yes	UP	Y	Y	Y	Y	N	6.72	5.45	5.93	11.66	8.11	10.19
TBIG005914	AT1G63610.L01	-	unknown protein; FUNCTIONS IN: molecular_function unknown; INVOLVED IN: biological_process unknown; LOCATED IN: chloroplast; EXPRESSED IN: 22 plant structures; EXPRESSED DURING: 13 growth stages; BEST Arabidopsis thaliana protein match is: unknown p /.../ (TAIR:AT2G14910.1); Has 537 Blast hits to 411 proteins in 100 species: Archae - 0; Bacteria - 231; Metazoa - 0; Fungi - 0; Plants - 94; Viruses…	19.5	29.5	0.596	0.0002	0.00148925	yes	UP	Y	Y	Y	Y	N	15.27	20.01	22.42	30.53	27.75	28.27
TBIG002542	AT1G63650	EGL3	basic helix-loop-helix (bHLH) DNA-binding superfamily protein [Source:TAIR;Acc:AT1G63650]	3.87	2.76	-0.488	0.0073	0.030648	yes	DOWN	Y	Y	Y	Y	N	4.11	3.59	4.06	2.29	3.16	2.85
TBIG005916	AT1G63660	guaA	GMP synthase (glutamine-hydrolyzing), putative / glutamine amidotransferase, putative [Source:TAIR;Acc:AT1G63660]	54.7	42.9	-0.351	0.0072	0.0302739	yes	DOWN	Y	Y	Y	Y	N	58.73	54.28	52.76	36.73	45.13	46.74
TBIG002544	XLOC_002544	F2P3.8	Putative disease resistance protein At4g11170 [Source:SWISS;Acc:O82500]	6.69	8.78	0.392	0.01075	0.0418564	yes	UP	Y	Y	N	Y	N	7.58	5.99	6.96	9.66	8.36	8.45
TBIG005922	AT1G63800.L01	UBC5	ubiquitin-conjugating enzyme 5 [Source:TAIR;Acc:AT1G63800]	6.66	15.9	1.25	5e-05	0.000431943	yes	UP	Y	Y	Y	Y	Y	6.6	7.53	5.84	16.21	16	14.8
TBIG005923	AT1G63810.L01	nol6	CONTAINS InterPro DOMAIN/s: Nrap protein (InterPro:IPR005554); Has 396 Blast hits to 382 proteins in 182 species: Archae - 3; Bacteria - 2; Metazoa - 142; Fungi - 146; Plants - 43; Viruses - 0; Other Eukaryotes - 60 (source: NCBI BLink). [Source:TAIR;Acc:AT1G63810]	43.7	30.9	-0.5	0.00015	0.00115492	yes	DOWN	Y	Y	Y	Y	N	47.37	40.36	43.49	28.23	28.81	34.9
TBIG005924	AT1G63820	COL3	CCT motif family protein [Source:TAIR;Acc:AT1G63820]	3.59	2.39	-0.586	0.00675	0.0286603	yes	DOWN	Y	Y	Y	Y	N	3.99	3.68	2.81	2.31	2.8	1.84
TBIG005927	AT1G63860.L01	F2P3.8	Disease resistance protein (TIR-NBS-LRR class) family [Source:TAIR;Acc:AT1G63860]	7.36	5.23	-0.494	0.00075	0.00460839	yes	DOWN	Y	Y	Y	Y	N	7.53	6.83	7.81	6.12	4.06	5.38
TBIG002549	AT1G63930	ROH1	from the Czech 'roh' meaning 'corner' [Source:TAIR;Acc:AT1G63930]	1.68	1.09	-0.623	0.01095	0.0424062	yes	DOWN	Y	Y	N	Y	N	1.84	1.78	1.56	0.96	1.47	0.95
TBIG002560	XLOC_002560	PP103_ARATH	Pentatricopeptide repeat-containing protein At1g64100 [Source:SWISS;Acc:Q9SH60]	18.5	13.4	-0.468	0.0121	0.0457675	yes	DOWN	Y	Y	N	Y	N	15.37	26.54	15.38	10.95	17.2	12.81
TBIG005939	AT1G64110.L01	atad1a	P-loop containing nucleoside triphosphate hydrolases superfamily protein [Source:TAIR;Acc:AT1G64110]	15.5	8.75	-0.825	5e-05	0.000431943	yes	DOWN	Y	Y	Y	Y	N	15.2	17.25	15.02	8.79	9.77	8.04
TBIG005940	AT1G64142	CPuORF23	conserved peptide upstream open reading frame 23 [Source:TAIR;Acc:AT1G64142]	95.5	58.7	-0.703	5e-05	0.000431943	yes	DOWN	Y	Y	Y	Y	N	108.39	91.71	91.78	57.84	55.4	64.46
TBIG005941	AT1G64150.L01	GDT11_ARATH	Uncharacterized protein family (UPF0016) [Source:TAIR;Acc:AT1G64150]	10.8	14.7	0.451	0.00325	0.0157737	yes	UP	Y	Y	Y	Y	N	9.03	10.31	12.82	16.19	13.77	13.76
TBIG002562	AT1G64160	DIR5	Disease resistance-responsive (dirigent-like protein) family protein [Source:TAIR;Acc:AT1G64160]	4.58	2.15	-1.09	5e-05	0.000431943	yes	DOWN	Y	Y	Y	Y	Y	6.14	3.79	3.8	1.88	1.9	2.61
TBIG005942	AT1G64170.L01	ATCHX16	cation/H+ exchanger 16 [Source:TAIR;Acc:AT1G64170]	19.4	9.2	-1.07	5e-05	0.000431943	yes	DOWN	Y	Y	Y	Y	Y	23.31	13.92	21.14	13.24	6.63	7.58
TBIG002566	AT1G64230	UBC28	ubiquitin-conjugating enzyme 28 [Source:TAIR;Acc:AT1G64230]	100	146	0.54	5e-05	0.000431943	yes	UP	Y	Y	Y	Y	N	86.27	117.03	100.33	137.53	166.63	132.75
TBIG005947	AT1G64280.L01	NPR1	regulatory protein (NPR1) [Source:TAIR;Acc:AT1G64280]	15.7	21.8	0.471	0.0004	0.00270915	yes	UP	Y	Y	Y	Y	N	17.14	14.68	15.68	22.37	20.64	21.99
TBIG002571	AT1G64330	-	myosin heavy chain-related [Source:TAIR;Acc:AT1G64330]	25.5	19.5	-0.385	0.0032	0.0155737	yes	DOWN	Y	Y	Y	Y	N	26.76	26.16	26.28	19.85	18.97	21.33
TBIG005950	AT1G64380	ERF061	Integrase-type DNA-binding superfamily protein [Source:TAIR;Acc:AT1G64380]	2.11	1.26	-0.744	0.00195	0.0103124	yes	DOWN	Y	Y	Y	Y	N	2.19	2.07	2.06	1.45	1.01	1.3
TBIG002579	AT1G64405	-	unknown protein; Has 13 Blast hits to 13 proteins in 7 species: Archae - 0; Bacteria - 0; Metazoa - 0; Fungi - 0; Plants - 13; Viruses - 0; Other Eukaryotes - 0 (source: NCBI BLink). [Source:TAIR;Acc:AT1G64405]	11.5	7.38	-0.644	0.00395	0.0185336	yes	DOWN	Y	Y	Y	Y	N	13.03	12.72	9.82	5.8	9.59	7.39
TBIG005952	AT1G64450	bag	Glycine-rich protein family [Source:TAIR;Acc:AT1G64450]	5.81	3.55	-0.712	0.00025	0.00180899	yes	DOWN	Y	Y	Y	Y	N	5.43	5.9	5.8	3.82	3.18	3.38
TBIG005953	AT1G64460	PI4KG2	Protein kinase superfamily protein [Source:TAIR;Acc:AT1G64460]	5.96	10.5	0.818	5e-05	0.000431943	yes	UP	Y	Y	Y	Y	N	7.26	5.65	5.21	9.83	12.67	9.23
TBIG005954	AT1G64470	PI4KG2	Ubiquitin-like superfamily protein [Source:TAIR;Acc:AT1G64470]	15.8	23.1	0.547	0.0003	0.00211729	yes	UP	Y	Y	Y	Y	N	16.35	16.66	14.94	23.98	22.51	22.98
TBIG002581	AT1G64490	MDA3_ARATH	DEK, chromatin associated protein [Source:TAIR;Acc:AT1G64490]	25.8	18.1	-0.512	0.0034	0.016363	yes	DOWN	Y	Y	Y	Y	N	23.81	30.04	26.82	14.34	22.68	18.93
TBIG005956	AT1G64510	RPS6	Translation elongation factor EF1B/ribosomal protein S6 family protein [Source:TAIR;Acc:AT1G64510]	83	121	0.548	5e-05	0.000431943	yes	UP	Y	Y	Y	Y	N	66.42	86.17	100.44	135.59	117.48	111.79
TBIG002588	AT1G64590	TIC32	NAD(P)-binding Rossmann-fold superfamily protein [Source:TAIR;Acc:AT1G64590]	8.09	5.35	-0.598	0.0009	0.00540389	yes	DOWN	Y	Y	Y	Y	N	6.74	9.04	8.73	6.44	4.97	4.64
TBIG002589	AT1G64600.L01	Mettl17	methyltransferases;copper ion binding [Source:TAIR;Acc:AT1G64600]	16.1	9.96	-0.69	5e-05	0.000431943	yes	DOWN	Y	Y	Y	Y	N	16.58	17.67	15.66	7.75	10.76	12.16
TBIG002594	XLOC_002594	BLT	Protein BRANCHLESS TRICHOME [Source:SWISS;Acc:F4I878]	30.1	43.3	0.524	0.00035	0.00241417	yes	UP	Y	Y	Y	Y	N	23.6	36.95	33.79	45.68	48.74	38.05
TBIG005966	AT1G64720.L01	CP5	Polyketide cyclase/dehydrase and lipid transport superfamily protein [Source:TAIR;Acc:AT1G64720]	99.3	343	1.79	5e-05	0.000431943	yes	UP	Y	Y	Y	Y	Y	90.12	95.27	114.55	350.94	358.22	320.86
TBIG005968	AT1G64760	Beta-1,3-glucanase 8	O-Glycosyl hydrolases family 17 protein [Source:TAIR;Acc:AT1G64760]	15.4	10.2	-0.6	0.00015	0.00115492	yes	DOWN	Y	Y	Y	Y	N	16.21	13.65	16.64	11.82	8.66	9.75
TBIG002602	AT1G64860.L01	SIGA	sigma factor A [Source:TAIR;Acc:AT1G64860]	29.2	40.5	0.473	0.0004	0.00270915	yes	UP	Y	Y	Y	Y	N	27.11	22.24	39.74	44.88	38.74	38.58
TBIG002604	AT1G64880.L01	rpsE	Ribosomal protein S5 family protein [Source:TAIR;Acc:AT1G64880]	95.1	62.6	-0.603	5e-05	0.000431943	yes	DOWN	Y	Y	Y	Y	N	97.96	96.69	100.89	58.06	65.6	69.78
TBIG002605	AT1G64890	FBT7_ARATH	Major facilitator superfamily protein [Source:TAIR;Acc:AT1G64890]	9.77	7.39	-0.401	0.0107	0.0416784	yes	DOWN	Y	Y	N	Y	N	10.75	8.65	9.65	7.54	7.78	6.53
TBIG002606	AT1G64900	CYP89A2	cytochrome P450, family 89, subfamily A, polypeptide 2 [Source:TAIR;Acc:AT1G64900]	104	39.7	-1.39	5e-05	0.000431943	yes	DOWN	Y	Y	Y	Y	Y	118.42	91.54	113.58	36.35	37.28	49.04
TBIG002613	AT1G65030	pak1ip1	Transducin/WD40 repeat-like superfamily protein [Source:TAIR;Acc:AT1G65030]	46.9	29.2	-0.685	5e-05	0.000431943	yes	DOWN	Y	Y	Y	Y	N	47.67	46.64	44.55	24.99	28.88	31.6
TBIG005981	AT1G65060	4CL3	4-coumarate:CoA ligase 3 [Source:TAIR;Acc:AT1G65060]	36.3	8.47	-2.1	5e-05	0.000431943	yes	DOWN	Y	Y	Y	Y	Y	44.55	29.07	35.34	6.83	8.6	9.72
TBIG005982	AT1G65070.L01	mutS2	DNA mismatch repair protein MutS, type 2 [Source:TAIR;Acc:AT1G65070]	9.36	12.8	0.451	0.00135	0.00761948	yes	UP	Y	Y	Y	Y	N	9.49	9.36	9.29	13.27	12.53	12.24
TBIG005986	AT1G65150	UBP12	TRAF-like family protein [Source:TAIR;Acc:AT1G65150]	9.7	6.69	-0.537	0.0012	0.00689274	yes	DOWN	Y	Y	Y	Y	N	11.11	9.44	8.95	6.63	5.84	7.73
TBIG002621	AT1G65230.L01	-	Uncharacterized conserved protein (DUF2358) [Source:TAIR;Acc:AT1G65230]	10.3	21.1	1.03	5e-05	0.000431943	yes	UP	Y	Y	Y	Y	Y	7.08	11.06	12.19	23.35	21.56	16.71
TBIG002623	AT1G65260.L01	PTAC4	plastid transcriptionally active 4 [Source:TAIR;Acc:AT1G65260]	70.9	92.5	0.384	0.00855	0.0348588	yes	UP	Y	Y	Y	Y	N	60.32	70.09	80.6	101.42	89.45	82.22
TBIG005991	AT1G65290	mtACP2	mitochondrial acyl carrier protein 2 [Source:TAIR;Acc:AT1G65290]	188	148	-0.342	0.00995	0.0393474	yes	DOWN	Y	Y	Y	Y	N	158.57	219.23	179.24	120.33	171.81	145.38
TBIG002627	AT1G65310	ATXTH17	xyloglucan endotransglucosylase/hydrolase 17 [Source:TAIR;Acc:AT1G65310]	3.28	5.48	0.741	0.0004	0.00270915	yes	UP	Y	Y	Y	Y	N	3.13	3.14	3.53	5.09	5.92	5.21
TBIG002632	AT1G65390	ATPP2-A5	phloem protein 2 A5 [Source:TAIR;Acc:AT1G65390]	9.72	3.5	-1.47	5e-05	0.000431943	yes	DOWN	Y	Y	Y	Y	Y	10.11	9.48	9.41	5.34	1.98	2.99
TBIG006002	AT1G65481.L01	-	unknown protein; FUNCTIONS IN: molecular_function unknown; INVOLVED IN: biological_process unknown; LOCATED IN: endomembrane system. [Source:TAIR;Acc:AT1G65481]	3.47	1.24	-1.49	0.0007	0.0043492	yes	DOWN	Y	Y	Y	Y	Y	4.3	3.33	2.62	1.97	0.67	1
TBIG002638	AT1G65486.L01	-	unknown protein; FUNCTIONS IN: molecular_function unknown; INVOLVED IN: biological_process unknown; LOCATED IN: endomembrane system; BEST Arabidopsis thaliana protein match is: unknown protein (TAIR:AT1G65490.1); Has 30201 Blast hits to 17322 protei /.../780 species: Archae - 12; Bacteria - 1396; Metazoa - 17338; Fungi - 3422; Plants - 5037; Viruses - 0; Other Eukaryotes - 2996 (source: NCBI BLin…	19.6	5.55	-1.82	5e-05	0.000431943	yes	DOWN	Y	Y	Y	Y	Y	10.18	27.45	20.86	5.39	6.27	4.71
TBIG002639	AT1G65490	-	unknown protein; FUNCTIONS IN: molecular_function unknown; INVOLVED IN: biological_process unknown; LOCATED IN: endomembrane system; EXPRESSED IN: 22 plant structures; EXPRESSED DURING: 13 growth stages; BEST Arabidopsis thaliana protein match is: u /.../ protein (TAIR:AT1G65486.1); Has 23 Blast hits to 23 proteins in 2 species: Archae - 0; Bacteria - 0; Metazoa - 0; Fungi - 0; Plants - 23; Virus…	19.5	10.1	-0.946	5e-05	0.000431943	yes	DOWN	Y	Y	Y	Y	N	15.32	26.78	16.21	9.1	13.71	7.19
TBIG002640	AT1G65500	-	unknown protein; FUNCTIONS IN: molecular_function unknown; INVOLVED IN: biological_process unknown; LOCATED IN: endomembrane system; EXPRESSED IN: 14 plant structures; EXPRESSED DURING: 9 growth stages; BEST Arabidopsis thaliana protein match is: un /.../protein (TAIR:AT1G65486.1); Has 23 Blast hits to 23 proteins in 2 species: Archae - 0; Bacteria - 0; Metazoa - 0; Fungi - 0; Plants - 23; Viruse…	70.6	20.7	-1.77	5e-05	0.000431943	yes	DOWN	Y	Y	Y	Y	Y	58.94	91.58	62.38	20.45	22.85	18.09
TBIG002643	AT1G65590	HEXO3	beta-hexosaminidase 3 [Source:TAIR;Acc:AT1G65590]	8.72	13.2	0.596	0.0001	0.00080931	yes	UP	Y	Y	Y	Y	N	8.97	8.14	8.87	12.89	12.97	13.02
TBIG002647	AT1G65730	YSL7	YELLOW STRIPE like 7 [Source:TAIR;Acc:AT1G65730]	5.53	3.03	-0.868	5e-05	0.000431943	yes	DOWN	Y	Y	Y	Y	N	7.46	4.98	4.16	2.54	3.05	3.38
TBIG002649	AT1G65790	ARK1	receptor kinase 1 [Source:TAIR;Acc:AT1G65790]	0.988	0.506	-0.965	0.0003	0.00211729	yes	DOWN	Y	Y	Y	Y	N	1.09	0.73	1.16	0.54	0.51	0.47
TBIG002652	AT1G65840.L01	ATPAO4	polyamine oxidase 4 [Source:TAIR;Acc:AT1G65840]	132	72.6	-0.866	5e-05	0.000431943	yes	DOWN	Y	Y	Y	Y	N	157.99	116.17	117.28	68.29	63.8	81.02
TBIG006022	AT1G65845	-	unknown protein; FUNCTIONS IN: molecular_function unknown; INVOLVED IN: biological_process unknown; LOCATED IN: endomembrane system; Has 9 Blast hits to 9 proteins in 2 species: Archae - 0; Bacteria - 0; Metazoa - 0; Fungi - 0; Plants - 9; Viruses - /.../her Eukaryotes - 0 (source: NCBI BLink). [Source:TAIR;Acc:AT1G65845]	29.6	16.8	-0.814	5e-05	0.000431943	yes	DOWN	Y	Y	Y	Y	N	25.84	31.17	28.95	17.96	19.16	11.81
TBIG006025	AT1G65890	AAE12	acyl activating enzyme 12 [Source:TAIR;Acc:AT1G65890]	2.35	0.729	-1.69	5e-05	0.000431943	yes	DOWN	Y	Y	Y	Y	Y	2.53	1.85	2.75	0.89	0.58	0.71
TBIG006028	AT1G65920	UVR8	Regulator of chromosome condensation (RCC1) family with FYVE zinc finger domain [Source:TAIR;Acc:AT1G65920]	9.15	7.13	-0.36	0.0097	0.0385702	yes	DOWN	Y	Y	Y	Y	N	10.3	8.03	9.3	7.43	6.47	7.4
TBIG002656	AT1G65930.L01	cICDH	cytosolic NADP+-dependent isocitrate dehydrogenase [Source:TAIR;Acc:AT1G65930]	311	487	0.646	5e-05	0.000431943	yes	UP	Y	Y	Y	Y	N	326.58	281.86	322	491.57	451.83	496.74
TBIG006036	AT1G66070.L01	eif3j	Translation initiation factor eIF3 subunit [Source:TAIR;Acc:AT1G66070]	41.9	27	-0.633	5e-05	0.000431943	yes	DOWN	Y	Y	Y	Y	N	37.51	46.32	39.95	23.14	29.17	27.42
TBIG006038	AT1G66100	THN24_ARATH	Plant thionin [Source:TAIR;Acc:AT1G66100]	1.8	0.472	-1.93	0.00355	0.0169467	yes	DOWN	Y	Y	Y	Y	Y	1.93	2.17	1.29	0.26	0.57	0.57
TBIG002666	AT1G66150.L01	TMK1	transmembrane kinase 1 [Source:TAIR;Acc:AT1G66150]	33.8	43.1	0.349	0.00665	0.0283221	yes	UP	Y	Y	Y	Y	N	32.2	34.05	36.4	48.63	38.16	41.99
TBIG002667	AT1G66160	ATCMPG1	CYS, MET, PRO, and GLY protein 1 [Source:TAIR;Acc:AT1G66160]	15.7	9.13	-0.783	5e-05	0.000431943	yes	DOWN	Y	Y	Y	Y	N	20.3	13	14.93	10.59	7.63	9.47
TBIG002668	AT1G66180	PCS1	Eukaryotic aspartyl protease family protein [Source:TAIR;Acc:AT1G66180]	65.8	96.2	0.548	5e-05	0.000431943	yes	UP	Y	Y	Y	Y	N	60.6	73.21	62.45	98.82	98.35	87.77
TBIG002670	AT1G66230	MYB20	myb domain protein 20 [Source:TAIR;Acc:AT1G66230]	1.3	2.4	0.885	0.0013	0.00738436	yes	UP	Y	Y	Y	Y	N	1.38	1.22	1.37	2.63	2.18	2.43
TBIG006049	AT1G66270	BGLU21	Glycosyl hydrolase superfamily protein [Source:TAIR;Acc:AT1G66270]	186	108	-0.79	5e-05	0.000431943	yes	DOWN	Y	Y	Y	Y	N	211.31	196.67	152.76	80.1	121.08	120.35
TBIG006050	AT1G66280.L01	BGLU22	Glycosyl hydrolase superfamily protein [Source:TAIR;Acc:AT1G66280]	142	81.6	-0.797	5e-05	0.000431943	yes	DOWN	Y	Y	Y	Y	N	165.16	135.27	126.61	61.76	83.17	99.28
TBIG006055	AT1G66330	-	senescence-associated family protein [Source:TAIR;Acc:AT1G66330]	8.11	13.1	0.691	5e-05	0.000431943	yes	UP	Y	Y	Y	Y	N	7.86	7.56	9.29	13.29	13.62	12.48
TBIG002678	AT1G66390	ATMYB90	myb domain protein 90 [Source:TAIR;Acc:AT1G66390]	4.03	0.198	-4.35	5e-05	0.000431943	yes	DOWN	Y	Y	Y	Y	Y	4.05	4.62	3.22	0.1	0.07	0.4
TBIG006056	AT1G66400	CML23	calmodulin like 23 [Source:TAIR;Acc:AT1G66400]	10.7	5.6	-0.929	5e-05	0.000431943	yes	DOWN	Y	Y	Y	Y	N	13.53	8.7	9.48	4.07	8.26	4.3
TBIG002684	AT1G66470	RHD6	ROOT HAIR DEFECTIVE6 [Source:TAIR;Acc:AT1G66470]	4.79	2.69	-0.833	5e-05	0.000431943	yes	DOWN	Y	Y	Y	Y	N	4.65	5.04	4.62	2.24	2.5	3.25
TBIG006060	AT1G66480.L01	Y1648_ARATH	plastid movement impaired 2 [Source:TAIR;Acc:AT1G66480]	7.58	4.93	-0.62	0.00185	0.00986667	yes	DOWN	Y	Y	Y	Y	N	9.46	6.89	6.46	4.02	4.62	6.11
TBIG006062	AT1G66500	pcf-11	Pre-mRNA cleavage complex II [Source:TAIR;Acc:AT1G66500]	7.26	4.03	-0.847	0.0001	0.00080931	yes	DOWN	Y	Y	Y	Y	N	7.65	6.68	7.45	4.14	3.64	4.2
TBIG006065	AT1G66570	ATSUC7	sucrose-proton symporter 7 [Source:TAIR;Acc:AT1G66570]	0.151	0.685	2.18	0.0005	0.00327041	yes	UP	Y	Y	Y	Y	Y	0.29	0.09	0.08	0.57	0.82	0.69
TBIG002692	AT1G66600	WRKY63	ABA overly sensitive mutant 3 [Source:TAIR;Acc:AT1G66600]	0.507	1.36	1.42	0.0027	0.0135049	yes	UP	Y	Y	Y	Y	Y	0.68	0.53	0.3	1.11	1.44	1.47
TBIG006073	AT1G66700	PXMT1	S-adenosyl-L-methionine-dependent methyltransferases superfamily protein [Source:TAIR;Acc:AT1G66700]	3.16	1.8	-0.809	0.0007	0.0043492	yes	DOWN	Y	Y	Y	Y	N	4.48	2.63	2.39	1.5	1.64	2.21
TBIG002695	AT1G66730.L01	AtLIG6	DNA LIGASE 6 [Source:TAIR;Acc:AT1G66730]	7.49	11	0.557	5e-05	0.000431943	yes	UP	Y	Y	Y	Y	N	8.29	7.42	6.82	10.61	10.86	11.34
TBIG002699	AT1G66780.L01	DTXL5	MATE efflux family protein [Source:TAIR;Acc:AT1G66780]	0.814	0.333	-1.29	0.00315	0.0153611	yes	DOWN	Y	Y	Y	Y	Y	0.99	0.68	0.74	0.3	0.27	0.39
TBIG002700	AT1G66800	TKPR1	NAD(P)-binding Rossmann-fold superfamily protein [Source:TAIR;Acc:AT1G66800]	8.56	4.41	-0.955	5e-05	0.000431943	yes	DOWN	Y	Y	Y	Y	N	12.52	6.06	7.36	3.06	5.42	4.87
TBIG006078	AT1G66830.L01	Y1668_ARATH	Leucine-rich repeat protein kinase family protein [Source:TAIR;Acc:AT1G66830]	5.32	2.52	-1.08	0.00035	0.00241417	yes	DOWN	Y	Y	Y	Y	Y	6.58	4.02	5.24	3.3	2.17	1.96
TBIG002705	AT1G66890	-	FUNCTIONS IN: molecular_function unknown; INVOLVED IN: biological_process unknown; LOCATED IN: chloroplast; EXPRESSED IN: 22 plant structures; EXPRESSED DURING: 13 growth stages; BEST Arabidopsis thaliana protein match is: 50S ribosomal protein-rela /.../AIR:AT5G16200.1); Has 36 Blast hits to 36 proteins in 7 species: Archae - 0; Bacteria - 0; Metazoa - 0; Fungi - 0; Plants - 36; Viruses - 0; Oth…	5.9	8.95	0.602	0.0095	0.0379299	yes	UP	Y	Y	Y	Y	N	3.35	6.8	7.52	8.8	10.33	7.53
TBIG006084	AT1G66920.L01	Y1670_ARATH	Protein kinase superfamily protein [Source:TAIR;Acc:AT1G66920]	17.3	6.43	-1.43	5e-05	0.000431943	yes	DOWN	Y	Y	Y	Y	Y	19.77	14.28	18.31	9.21	3.8	6.1
TBIG006087	AT1G66970	SVL2	SHV3-like 2 [Source:TAIR;Acc:AT1G66970]	31.4	49.4	0.655	5e-05	0.000431943	yes	UP	Y	Y	Y	Y	N	34.17	25.13	33.45	45.87	51.75	46.77
TBIG006090	XLOC_006090	F15H18.11	Uncharacterized protein At1g18380 [Source:SWISS;Acc:Q5BQ05]	0.515	0.229	-1.17	0.0059	0.0256898	yes	DOWN	Y	Y	Y	Y	Y	0.56	0.61	0.37	0.15	0.23	0.31
TBIG006092	AT1G67050	-	unknown protein; BEST Arabidopsis thaliana protein match is: unknown protein (TAIR:AT5G38320.1); Has 617 Blast hits to 318 proteins in 80 species: Archae - 0; Bacteria - 16; Metazoa - 141; Fungi - 62; Plants - 128; Viruses - 2; Other Eukaryotes - 26 /.../rce: NCBI BLink). [Source:TAIR;Acc:AT1G67050]	5.34	7.87	0.56	0.002	0.0105339	yes	UP	Y	Y	Y	Y	N	4.8	5.12	5.62	7.55	8.04	7.31
TBIG006093	AT1G67080	ABA4	abscisic acid (aba)-deficient 4 [Source:TAIR;Acc:AT1G67080]	15.6	22.2	0.508	0.0011	0.00640718	yes	UP	Y	Y	Y	Y	N	12.78	16.46	17.39	23.76	22.65	19.23
TBIG002713	AT1G67100	LBD40	LOB domain-containing protein 40 [Source:TAIR;Acc:AT1G67100]	2.79	10.2	1.88	5e-05	0.000431943	yes	UP	Y	Y	Y	Y	Y	2.84	3.12	2.59	9.04	10.35	11.66
TBIG006095	AT1G67110	CYP735A2	cytochrome P450, family 735, subfamily A, polypeptide 2 [Source:TAIR;Acc:AT1G67110]	1.37	3.12	1.19	5e-05	0.000431943	yes	UP	Y	Y	Y	Y	Y	1.51	1.3	1.38	2.56	3.17	3.75
TBIG006096	AT1G67120.L01	mdn1	ATPases;nucleotide binding;ATP binding;nucleoside-triphosphatases;transcription factor binding [Source:TAIR;Acc:AT1G67120]	23.9	15.8	-0.598	0.0003	0.00211729	yes	DOWN	Y	Y	Y	Y	N	27.65	23.64	20.99	14.38	15.61	17.47
TBIG006103	AT1G67265	DVL3	ROTUNDIFOLIA like 21 [Source:TAIR;Acc:AT1G67265]	0	0.96	inf	5e-05	0.000431943	yes	UP	Y	Y	Y	Y	Y	0	0	0	0.86	1.58	0.48
TBIG006104	AT1G67270.L01	CDCA7L	Zinc-finger domain of monoamine-oxidase A repressor R1 protein [Source:TAIR;Acc:AT1G67270]	0.596	1.26	1.08	0.00035	0.00241417	yes	UP	Y	Y	Y	Y	Y	0.88	0.4	0.53	1.56	1.43	0.78
TBIG006108	AT1G67310.L01	CMTA4	Calmodulin-binding transcription activator protein with CG-1 and Ankyrin domains [Source:TAIR;Acc:AT1G67310]	18.1	25	0.464	0.00025	0.00180899	yes	UP	Y	Y	Y	Y	N	20.29	17.26	17.52	25.73	23.86	25.64
TBIG006110	AT1G67360	Y1736_ARATH	Rubber elongation factor protein (REF) [Source:TAIR;Acc:AT1G67360]	67.4	29.3	-1.2	5e-05	0.000431943	yes	DOWN	Y	Y	Y	Y	Y	69.04	76.68	59.3	21.8	33.94	32.89
TBIG006119	AT1G67510	Y1668_ARATH	Leucine-rich repeat protein kinase family protein [Source:TAIR;Acc:AT1G67510]	8.21	5.32	-0.627	5e-05	0.000431943	yes	DOWN	Y	Y	Y	Y	N	9.69	7.13	8.18	5.77	4.91	5.38
TBIG002732	AT1G67530.L01	PUB7	ARM repeat superfamily protein [Source:TAIR;Acc:AT1G67530]	6.71	9.03	0.429	0.00295	0.0145461	yes	UP	Y	Y	Y	Y	N	7.36	6.18	6.63	8.64	8.91	9.4
TBIG002735	AT1G67570	-	Protein of unknown function (DUF3537) [Source:TAIR;Acc:AT1G67570]	5.72	4.15	-0.463	0.00855	0.0348588	yes	DOWN	Y	Y	Y	Y	N	6.76	5.14	5.19	3.76	4.05	4.52
TBIG006122	AT1G67580.L01	CDKG-2	Protein kinase superfamily protein [Source:TAIR;Acc:AT1G67580]	22.5	29.9	0.411	0.0015	0.00830953	yes	UP	Y	Y	Y	Y	N	24.11	21.97	22.7	30.58	30.8	29.15
TBIG006123	AT1G67590	-	Remorin family protein [Source:TAIR;Acc:AT1G67590]	8.29	15	0.856	5e-05	0.000431943	yes	UP	Y	Y	Y	Y	N	7.43	9.95	9.1	14.2	17.9	15.2
TBIG002736	XLOC_002736	FB79_ARATH	Putative F-box protein At1g67623 [Source:SWISS;Acc:Q9FXC7]	14.8	8.68	-0.772	5e-05	0.000431943	yes	DOWN	Y	Y	Y	Y	N	13.86	17.65	12.51	7.72	10.5	7.48
TBIG002740	XLOC_002740	NLN	Neurolysin, mitochondrial [Source:SWISS;Acc:Q02038]	83.5	136	0.698	5e-05	0.000431943	yes	UP	Y	Y	Y	Y	N	63.62	92.41	97.92	147.93	136.26	120.98
TBIG006129	AT1G67740	PSBY	photosystem II BY [Source:TAIR;Acc:AT1G67740]	235	323	0.459	0.0004	0.00270915	yes	UP	Y	Y	Y	Y	N	169.44	248.06	261.05	305.11	381.36	252.09
TBIG006130	AT1G67760	TCP-1-epsilon	TCP-1/cpn60 chaperonin family protein [Source:TAIR;Acc:AT1G67760]	3.26	1.99	-0.707	0.01235	0.0464515	yes	DOWN	Y	Y	N	Y	N	2.92	3.43	3.38	1.29	2.18	2.49
TBIG002749	AT1G67850.L01	-	Protein of unknown function (DUF707) [Source:TAIR;Acc:AT1G67850]	9.58	6.1	-0.651	5e-05	0.000431943	yes	DOWN	Y	Y	Y	Y	N	10.58	9.63	8.69	5.67	6.28	6.31
TBIG006137	AT1G67860	-	unknown protein; BEST Arabidopsis thaliana protein match is: unknown protein (TAIR:AT1G67865.1); Has 13 Blast hits to 13 proteins in 2 species: Archae - 0; Bacteria - 0; Metazoa - 0; Fungi - 0; Plants - 13; Viruses - 0; Other Eukaryotes - 0 (source: /.../BLink). [Source:TAIR;Acc:AT1G67860]	14.7	23.3	0.661	0.002	0.0105339	yes	UP	Y	Y	Y	Y	N	11.57	23.85	9.02	22.82	30.59	16.1
TBIG006138	AT1G67865	-	unknown protein; BEST Arabidopsis thaliana protein match is: unknown protein (TAIR:AT1G67860.1); Has 13 Blast hits to 13 proteins in 2 species: Archae - 0; Bacteria - 0; Metazoa - 0; Fungi - 0; Plants - 13; Viruses - 0; Other Eukaryotes - 0 (source: /.../BLink). [Source:TAIR;Acc:AT1G67865]	7.58	13.7	0.855	0.00145	0.00809009	yes	UP	Y	Y	Y	Y	N	5.3	12.9	4.9	16.81	13.88	10.05
TBIG006139	AT1G67870.L01	-	glycine-rich protein [Source:TAIR;Acc:AT1G67870]	57.9	85.8	0.567	5e-05	0.000431943	yes	UP	Y	Y	Y	Y	N	51.33	80.28	47.49	80.36	103.59	78.82
TBIG006141	AT1G67910	-	unknown protein; FUNCTIONS IN: molecular_function unknown; INVOLVED IN: biological_process unknown; LOCATED IN: chloroplast; EXPRESSED IN: 21 plant structures; EXPRESSED DURING: 12 growth stages; BEST Arabidopsis thaliana protein match is: unknown p /.../ (TAIR:AT1G24577.1); Has 167 Blast hits to 167 proteins in 19 species: Archae - 0; Bacteria - 0; Metazoa - 0; Fungi - 0; Plants - 167; Viruses -…	3.41	10.3	1.59	5e-05	0.000431943	yes	UP	Y	Y	Y	Y	Y	1.73	4.24	4.21	7.53	13.71	9.38
TBIG002758	AT1G68000	ATPIS1	phosphatidylinositol synthase 1 [Source:TAIR;Acc:AT1G68000]	15.1	19.7	0.384	0.0128	0.0477749	yes	UP	Y	Y	N	Y	N	15.44	16.06	13.88	19.23	20.64	18.76
TBIG002759	AT1G68010.L01	HPR	hydroxypyruvate reductase [Source:TAIR;Acc:AT1G68010]	53.7	118	1.13	5e-05	0.000431943	yes	UP	Y	Y	Y	Y	Y	38.54	58.11	67.82	127.22	127.56	98.77
TBIG002760	AT1G68020	ATTPS6	UDP-Glycosyltransferase / trehalose-phosphatase family protein [Source:TAIR;Acc:AT1G68020]	13.5	26.6	0.98	5e-05	0.000431943	yes	UP	Y	Y	Y	Y	N	13.62	13.85	13.92	31.89	23.96	24.34
TBIG002765	AT1G68110	CAP12_ARATH	ENTH/ANTH/VHS superfamily protein [Source:TAIR;Acc:AT1G68110]	1.44	4.66	1.69	5e-05	0.000431943	yes	UP	Y	Y	Y	Y	Y	1.67	0.86	1.85	6.31	3.52	4.14
TBIG006150	AT1G68140.L01	-	Protein of unknown function (DUF1644) [Source:TAIR;Acc:AT1G68140]	27.1	35.6	0.393	0.00225	0.011612	yes	UP	Y	Y	Y	Y	N	28.36	30.42	24.38	33.16	37.39	37.86
TBIG002767	AT1G68150.L01	WRKY9	WRKY DNA-binding protein 9 [Source:TAIR;Acc:AT1G68150]	6.74	9.52	0.497	0.00315	0.0153611	yes	UP	Y	Y	Y	Y	N	6.99	7.8	5.89	9	10.55	9.58
TBIG002771	AT1G68190.L01	COLX_ARATH	B-box zinc finger family protein [Source:TAIR;Acc:AT1G68190]	2.33	17.3	2.89	5e-05	0.000431943	yes	UP	Y	Y	Y	Y	Y	1.07	2.06	3.84	21.32	17.37	12.36
TBIG002776	AT1G68238	-	unknown protein; FUNCTIONS IN: molecular_function unknown; INVOLVED IN: biological_process unknown; LOCATED IN: endomembrane system; Has 30201 Blast hits to 17322 proteins in 780 species: Archae - 12; Bacteria - 1396; Metazoa - 17338; Fungi - 3422; /.../ - 5037; Viruses - 0; Other Eukaryotes - 2996 (source: NCBI BLink). [Source:TAIR;Acc:AT1G68238]	8.81	16.6	0.914	0.00095	0.00565355	yes	UP	Y	Y	Y	Y	N	8.88	12.22	6.24	9.16	26.57	15.49
TBIG006163	AT1G68410.L01	AtPP2C15	Protein phosphatase 2C family protein [Source:TAIR;Acc:AT1G68410]	24.4	19.2	-0.349	0.0099	0.0391894	yes	DOWN	Y	Y	Y	Y	N	25.12	25.53	24.32	19.08	17.69	21.44
TBIG002786	AT1G68500	-	unknown protein; BEST Arabidopsis thaliana protein match is: unknown protein (TAIR:AT1G25422.1); Has 16 Blast hits to 16 proteins in 6 species: Archae - 0; Bacteria - 0; Metazoa - 0; Fungi - 0; Plants - 16; Viruses - 0; Other Eukaryotes - 0 (source: /.../BLink). [Source:TAIR;Acc:AT1G68500]	22.3	11.2	-0.992	5e-05	0.000431943	yes	DOWN	Y	Y	Y	Y	N	13.65	38.76	18.79	7.15	13.61	14.07
TBIG006169	AT1G68520	COL6	B-box type zinc finger protein with CCT domain [Source:TAIR;Acc:AT1G68520]	84.3	168	0.994	5e-05	0.000431943	yes	UP	Y	Y	Y	Y	N	68.98	94.86	104.82	196.84	167.7	156.75
TBIG006171	AT1G68530	CUT1	3-ketoacyl-CoA synthase 6 [Source:TAIR;Acc:AT1G68530]	204	275	0.43	0.0021	0.0109746	yes	UP	Y	Y	Y	Y	N	217.71	185.02	217.32	276.25	273.93	276.33
TBIG006172	AT1G68550.L01	ERF118	Integrase-type DNA-binding superfamily protein [Source:TAIR;Acc:AT1G68550]	23.1	15.2	-0.608	5e-05	0.000431943	yes	DOWN	Y	Y	Y	Y	N	23.4	22.39	23.75	14.73	14.2	16.17
TBIG002789	AT1G68570	PTR18_ARATH	Major facilitator superfamily protein [Source:TAIR;Acc:AT1G68570]	32.3	20.6	-0.646	5e-05	0.000431943	yes	DOWN	Y	Y	Y	Y	N	33.53	30.55	32.89	17.23	21.36	22.56
TBIG006174	AT1G68590	PSRP-3 1	Ribosomal protein PSRP-3/Ycf65 [Source:TAIR;Acc:AT1G68590]	93.3	123	0.399	0.00365	0.0173391	yes	UP	Y	Y	Y	Y	N	57.79	123.39	97.67	118.08	143.36	103.98
TBIG002792	AT1G68600	ALMT5	Aluminium activated malate transporter family protein [Source:TAIR;Acc:AT1G68600]	11.4	8.49	-0.43	0.0044	0.0202929	yes	DOWN	Y	Y	Y	Y	N	11.54	11.64	11	6.72	8.77	9.68
TBIG002803	AT1G68760	ATNUDT1	nudix hydrolase 1 [Source:TAIR;Acc:AT1G68760]	17.7	12.1	-0.545	0.00215	0.0111908	yes	DOWN	Y	Y	Y	Y	N	16.67	20.52	16.05	9.65	15.18	11.27
TBIG006181	AT1G68765	IDA	Putative membrane lipoprotein [Source:TAIR;Acc:AT1G68765]	2.13	0.832	-1.35	0.00655	0.0279881	yes	DOWN	Y	Y	Y	Y	Y	2.56	2.83	0.97	0.8	0.51	1.16
TBIG002805	AT1G68820.L01	rngB	Transmembrane Fragile-X-F-associated protein [Source:TAIR;Acc:AT1G68820]	17.2	24.4	0.508	0.0002	0.00148925	yes	UP	Y	Y	Y	Y	N	17.64	16.38	17.02	23.4	22.89	25.32
TBIG006186	AT1G68830	STN7	STT7 homolog STN7 [Source:TAIR;Acc:AT1G68830]	23	32.7	0.509	5e-05	0.000431943	yes	UP	Y	Y	Y	Y	N	19.74	20.88	28.19	35.94	31.24	29.72
TBIG006187	AT1G68850	PER11	Peroxidase superfamily protein [Source:TAIR;Acc:AT1G68850]	16.4	11.8	-0.469	0.00175	0.00942107	yes	DOWN	Y	Y	Y	Y	N	15.52	15.92	18	12.2	10.88	12.31
TBIG002810	AT1G68890.L01	PHYLLO	magnesium ion binding;thiamin pyrophosphate binding;hydro-lyases;catalytics;2-succinyl-5-enolpyruvyl-6-hydroxy-3-cyclohexene-1-carboxylic-acid synthases [Source:TAIR;Acc:AT1G68890]	14.4	22.3	0.627	5e-05	0.000431943	yes	UP	Y	Y	Y	Y	N	12.52	13.74	16.98	23.83	20.25	21.91
TBIG006194	AT1G68990.L01	MGP3	male gametophyte defective 3 [Source:TAIR;Acc:AT1G68990]	27.8	20.1	-0.463	0.0006	0.00382179	yes	DOWN	Y	Y	Y	Y	N	30.1	27.79	26.26	18.27	20.13	22.34
TBIG002817	AT1G69040.L01	ACR4	ACT domain repeat 4 [Source:TAIR;Acc:AT1G69040]	28.5	35.9	0.334	0.0132	0.0489488	yes	UP	Y	Y	N	Y	N	29.94	30.85	25.91	30.83	40.28	37.45
TBIG006196	AT1G69070.L01	Nop14	FUNCTIONS IN: molecular_function unknown; INVOLVED IN: biological_process unknown; LOCATED IN: cellular_component unknown; EXPRESSED IN: 23 plant structures; EXPRESSED DURING: 13 growth stages; CONTAINS InterPro DOMAIN/s: Nop14-like protein (InterPr /.../07276); Has 69842 Blast hits to 35213 proteins in 1572 species: Archae - 363; Bacteria - 20593; Metazoa - 20851; Fungi - 8010; Plants - 2912; Vi…	58.5	39.9	-0.551	0.0001	0.00080931	yes	DOWN	Y	Y	Y	Y	N	59.66	63.86	53.68	37.14	40.25	43.05
TBIG006200	AT1G69150	-	Cysteine/Histidine-rich C1 domain family protein [Source:TAIR;Acc:AT1G69150]	0.849	0.417	-1.03	0.0059	0.0256898	yes	DOWN	Y	Y	Y	Y	Y	1.2	0.72	0.61	0.34	0.33	0.55
TBIG002821	AT1G69160	-	unknown protein; BEST Arabidopsis thaliana protein match is: unknown protein (TAIR:AT3G13980.1); Has 173 Blast hits to 172 proteins in 54 species: Archae - 0; Bacteria - 0; Metazoa - 25; Fungi - 33; Plants - 84; Viruses - 2; Other Eukaryotes - 29 (s /.../ NCBI BLink). [Source:TAIR;Acc:AT1G69160]	5.2	7	0.429	0.0114	0.0437142	yes	UP	Y	Y	N	Y	N	4.22	5.8	6.02	7.3	7.38	6.63
TBIG006205	AT1G69240.L01	ATMES15	methyl esterase 15 [Source:TAIR;Acc:AT1G69240]	3.54	2.06	-0.783	0.00045	0.00300288	yes	DOWN	Y	Y	Y	Y	N	4.87	3.37	2.39	1.36	2.92	1.86
TBIG002824	AT1G69250	nxt3	Nuclear transport factor 2 (NTF2) family protein with RNA binding (RRM-RBD-RNP motifs) domain [Source:TAIR;Acc:AT1G69250]	41.4	28.6	-0.535	0.0001	0.00080931	yes	DOWN	Y	Y	Y	Y	N	43.57	37.21	42.28	25.53	28.85	30.02
TBIG006206	AT1G69270	RPK1	receptor-like protein kinase 1 [Source:TAIR;Acc:AT1G69270]	7.81	11.5	0.556	0.009	0.0363585	yes	UP	Y	Y	Y	Y	N	8.15	6.73	8.74	12.88	11.02	10.46
TBIG006208	AT1G69295	PDCB4	plasmodesmata callose-binding protein 4 [Source:TAIR;Acc:AT1G69295]	53.6	34.6	-0.632	5e-05	0.000431943	yes	DOWN	Y	Y	Y	Y	N	47.14	63.46	48.32	33.46	36.47	31.49
TBIG006209	AT1G69310.L01	WRKY57	WRKY DNA-binding protein 57 [Source:TAIR;Acc:AT1G69310]	14.8	10.9	-0.45	0.0034	0.016363	yes	DOWN	Y	Y	Y	Y	N	14.59	15.75	14.35	11.67	10.37	10.24
TBIG006210	AT1G69330	-	RING/U-box superfamily protein [Source:TAIR;Acc:AT1G69330]	10.7	7.87	-0.446	0.0075	0.0313997	yes	DOWN	Y	Y	Y	Y	N	10.16	12.31	9.56	7.06	8.73	7.46
TBIG006211	AT1G69360	-	Plant protein of unknown function (DUF863) [Source:TAIR;Acc:AT1G69360]	6.78	10.5	0.63	5e-05	0.000431943	yes	UP	Y	Y	Y	Y	N	7.46	5.73	7.3	11.42	9.55	10.38
TBIG006213	XLOC_006213	AGO7	Protein argonaute 7 [Source:SWISS;Acc:Q9C793]	26.5	33.5	0.341	0.0105	0.0410637	yes	UP	Y	Y	N	Y	N	29.7	22.45	26.96	32.59	31.7	34.34
TBIG006215	AT1G69480.L01	PHO1-H10	EXS (ERD1/XPR1/SYG1) family protein [Source:TAIR;Acc:AT1G69480]	7.49	3.96	-0.92	5e-05	0.000431943	yes	DOWN	Y	Y	Y	Y	N	8.77	7.67	6.41	4.07	3.31	4.56
TBIG002836	AT1G69490	NAP	NAC-like, activated by AP3/PI [Source:TAIR;Acc:AT1G69490]	1.96	3.77	0.945	0.0001	0.00080931	yes	UP	Y	Y	Y	Y	N	1.54	2.22	2.21	5.69	2.83	2.73
TBIG002844	AT1G69600	ZFHD1	zinc finger homeodomain 1 [Source:TAIR;Acc:AT1G69600]	3.31	5.13	0.631	0.00845	0.0345742	yes	UP	Y	Y	Y	Y	N	3.49	3.04	3.33	5.44	4.98	4.67
TBIG002845	AT1G69610	-	Protein of unknown function (DUF1666) [Source:TAIR;Acc:AT1G69610]	3.74	2.11	-0.827	5e-05	0.000431943	yes	DOWN	Y	Y	Y	Y	N	4.46	2.88	3.98	2.11	2	2.2
TBIG002846	AT1G69620	RPL34	ribosomal protein L34 [Source:TAIR;Acc:AT1G69620]	424	328	-0.368	0.00655	0.0279881	yes	DOWN	Y	Y	Y	Y	N	325.05	630.27	362.67	262.29	440.71	302.95
TBIG002851	AT1G69720	HO3	heme oxygenase 3 [Source:TAIR;Acc:AT1G69720]	1.33	0.73	-0.861	0.00515	0.0229949	yes	DOWN	Y	Y	Y	Y	N	1.55	1.42	1.03	0.66	0.69	0.84
TBIG006225	AT1G69730	WAKL9	Wall-associated kinase family protein [Source:TAIR;Acc:AT1G69730]	3.49	2.09	-0.742	0.00015	0.00115492	yes	DOWN	Y	Y	Y	Y	N	4.34	2.51	3.67	2.15	1.64	2.44
TBIG002852	AT1G69740	HEMB1	Aldolase superfamily protein [Source:TAIR;Acc:AT1G69740]	77.1	112	0.539	0.0001	0.00080931	yes	UP	Y	Y	Y	Y	N	71.21	76.71	84.48	124.83	101.69	106.82
TBIG006226	AT1G69760	-	unknown protein; BEST Arabidopsis thaliana protein match is: unknown protein (TAIR:AT1G26920.1); Has 51 Blast hits to 51 proteins in 15 species: Archae - 0; Bacteria - 2; Metazoa - 2; Fungi - 7; Plants - 29; Viruses - 0; Other Eukaryotes - 11 (sourc /.../I BLink). [Source:TAIR;Acc:AT1G69760]	25.2	13.9	-0.865	5e-05	0.000431943	yes	DOWN	Y	Y	Y	Y	N	23.25	28.04	22.15	10.68	14.68	15.01
TBIG002854	AT1G69780	ATHB13	Homeobox-leucine zipper protein family [Source:TAIR;Acc:AT1G69780]	13.2	21.3	0.694	5e-05	0.000431943	yes	UP	Y	Y	Y	Y	N	12.78	13.04	13.41	21.57	21.43	19.87
TBIG002860	AT1G69870	NRT1.7	nitrate transporter 1.7 [Source:TAIR;Acc:AT1G69870]	216	113	-0.936	5e-05	0.000431943	yes	DOWN	Y	Y	Y	Y	N	252.95	189.65	212.35	106.42	97.93	133.46
TBIG002861	AT1G69880.L01	ATH8	thioredoxin H-type 8 [Source:TAIR;Acc:AT1G69880]	112	58.7	-0.932	5e-05	0.000431943	yes	DOWN	Y	Y	Y	Y	N	119.01	131.33	88.85	36.51	55.29	83.7
TBIG006234	AT1G69890	-	Protein of unknown function (DUF569) [Source:TAIR;Acc:AT1G69890]	6.64	9.93	0.58	0.00065	0.00408284	yes	UP	Y	Y	Y	Y	N	8.06	7.06	5.27	9.27	10.63	10.2
TBIG006235	AT1G69900	-	Actin cross-linking protein [Source:TAIR;Acc:AT1G69900]	7.54	2.97	-1.34	5e-05	0.000431943	yes	DOWN	Y	Y	Y	Y	Y	7.63	7.54	7.8	4.06	2.27	2.64
TBIG006236	AT1G69920	ATGSTU12	glutathione S-transferase TAU 12 [Source:TAIR;Acc:AT1G69920]	3.42	1.54	-1.15	0.0001	0.00080931	yes	DOWN	Y	Y	Y	Y	Y	4.64	3.33	2.39	1.69	1.84	1.09
TBIG006237	AT1G69930	ATGSTU11	glutathione S-transferase TAU 11 [Source:TAIR;Acc:AT1G69930]	5.41	2.31	-1.22	5e-05	0.000431943	yes	DOWN	Y	Y	Y	Y	Y	8.86	3.74	3.64	2.61	1.63	2.62
TBIG006244	AT1G70000	StMYB1R-1	myb-like transcription factor family protein [Source:TAIR;Acc:AT1G70000]	12.2	6.13	-0.993	5e-05	0.000431943	yes	DOWN	Y	Y	Y	Y	N	12.36	13.23	11.44	4.93	5.86	7.79
TBIG006248	AT1G70130	LECRK52	Concanavalin A-like lectin protein kinase family protein [Source:TAIR;Acc:AT1G70130]	1.52	0.414	-1.87	5e-05	0.000431943	yes	DOWN	Y	Y	Y	Y	Y	1.34	1.2	2.05	0.41	0.23	0.6
TBIG006249	AT1G70140	ATFH8	formin 8 [Source:TAIR;Acc:AT1G70140]	10.5	6.2	-0.756	5e-05	0.000431943	yes	DOWN	Y	Y	Y	Y	N	12.44	10.13	9.12	6.28	6.06	6.23
TBIG002869	AT1G70150.L01	Zmynd15	zinc ion binding [Source:TAIR;Acc:AT1G70150]	6.89	9.75	0.5	0.0041	0.0191085	yes	UP	Y	Y	Y	Y	N	6.44	7.4	6.89	9.22	10.52	9.18
TBIG002870	AT1G70160.L01	-	unknown protein; FUNCTIONS IN: molecular_function unknown; INVOLVED IN: biological_process unknown; LOCATED IN: endomembrane system; EXPRESSED IN: 24 plant structures; EXPRESSED DURING: 15 growth stages; BEST Arabidopsis thaliana protein match is: u /.../ protein (TAIR:AT4G27020.1); Has 108 Blast hits to 108 proteins in 20 species: Archae - 0; Bacteria - 0; Metazoa - 0; Fungi - 0; Plants - 89; Vi…	50.6	72	0.509	5e-05	0.000431943	yes	UP	Y	Y	Y	Y	N	46.52	50.08	55.7	77.24	69.35	67.04
TBIG002872	AT1G70180.L01	-	Sterile alpha motif (SAM) domain-containing protein [Source:TAIR;Acc:AT1G70180]	17	21.9	0.366	0.00715	0.0300962	yes	UP	Y	Y	Y	Y	N	16.79	18.44	17	22.1	20.81	23.69
TBIG002873	AT1G70190	rplL	Ribosomal protein L7/L12, oligomerisation;Ribosomal protein L7/L12, C-terminal/adaptor protein ClpS-like [Source:TAIR;Acc:AT1G70190]	25.8	19	-0.437	0.00295	0.0145461	yes	DOWN	Y	Y	Y	Y	N	22.41	32.57	24.12	15.8	22.44	19.33
TBIG002874	AT1G70210.L01	CYCD1_1	CYCLIN D1;1 [Source:TAIR;Acc:AT1G70210]	7.45	9.87	0.406	0.00605	0.0261674	yes	UP	Y	Y	Y	Y	N	7.58	6.77	7.81	9.82	9.66	9.68
TBIG002875	AT1G70230	TBL27	TRICHOME BIREFRINGENCE-LIKE 27 [Source:TAIR;Acc:AT1G70230]	20	8.88	-1.17	5e-05	0.000431943	yes	DOWN	Y	Y	Y	Y	Y	20.99	18.46	22.19	9.45	8.82	8.82
TBIG002876	AT1G70250	Y5393_ARATH	receptor serine/threonine kinase, putative [Source:TAIR;Acc:AT1G70250]	7.74	5.88	-0.395	0.0081	0.0334018	yes	DOWN	Y	Y	Y	Y	N	8.5	7.59	7.25	6.23	5.89	5.43
TBIG002877	AT1G70270	-	unknown protein; BEST Arabidopsis thaliana protein match is: unknown protein (TAIR:AT1G23965.1); Has 20 Blast hits to 20 proteins in 7 species: Archae - 0; Bacteria - 0; Metazoa - 0; Fungi - 0; Plants - 20; Viruses - 0; Other Eukaryotes - 0 (source: /.../BLink). [Source:TAIR;Acc:AT1G70270]	3.91	0.832	-2.23	0.00045	0.00300288	yes	DOWN	Y	Y	Y	Y	Y	3.13	5.77	3	0.17	1.23	1.11
TBIG006255	AT1G70290.L01	ATTPS8	trehalose-6-phosphatase synthase S8 [Source:TAIR;Acc:AT1G70290]	16.7	71.2	2.09	5e-05	0.000431943	yes	UP	Y	Y	Y	Y	Y	13.19	19.78	18.03	82.27	60.16	70.78
TBIG006256	AT1G70300	KUP6	K+ uptake permease 6 [Source:TAIR;Acc:AT1G70300]	22	27.8	0.342	0.009	0.0363585	yes	UP	Y	Y	Y	Y	N	26.78	18.22	20.44	27.24	24.35	30.38
TBIG006257	AT1G70310	SPDS2	spermidine synthase 2 [Source:TAIR;Acc:AT1G70310]	134	102	-0.399	0.0028	0.0139335	yes	DOWN	Y	Y	Y	Y	N	131.67	130.82	144.4	95.13	101.74	108.34
TBIG006266	AT1G70420	-	Protein of unknown function (DUF1645) [Source:TAIR;Acc:AT1G70420]	3.69	5.62	0.605	0.00175	0.00942107	yes	UP	Y	Y	Y	Y	N	3.93	3.41	3.97	6.26	5.72	5.07
TBIG002880	AT1G70430.L01	fray2	Protein kinase superfamily protein [Source:TAIR;Acc:AT1G70430]	1.42	2.48	0.809	5e-05	0.000431943	yes	UP	Y	Y	Y	Y	N	1.22	1.4	1.57	2.76	2.27	2.25
TBIG006272	AT1G70530.L01	CRK3	cysteine-rich RLK (RECEPTOR-like protein kinase) 3 [Source:TAIR;Acc:AT1G70530]	19.4	36.2	0.9	5e-05	0.000431943	yes	UP	Y	Y	Y	Y	N	21.58	18.89	18.4	37.64	35.9	34.61
TBIG002890	AT1G70590.L01	F24J13.16	F-box family protein [Source:TAIR;Acc:AT1G70590]	9.23	12.8	0.47	0.00245	0.0124527	yes	UP	Y	Y	Y	Y	N	9.32	10.57	7.98	11.44	12.51	14.16
TBIG006273	AT1G70600.L01	RPL27AC	Ribosomal protein L18e/L15 superfamily protein [Source:TAIR;Acc:AT1G70600]	872	635	-0.457	0.00135	0.00761948	yes	DOWN	Y	Y	Y	Y	N	704.02	1252.24	741.63	507.88	764.48	656.06
TBIG002891	XLOC_002891	ABCB26	ABC transporter B family member 26, chloroplastic [Source:SWISS;Acc:Q8RY46]	34.1	45	0.398	0.00605	0.0261674	yes	UP	Y	Y	Y	Y	N	36.99	34.46	31.5	44.94	44.16	45.34
TBIG002896	AT1G70690	HWI1	Receptor-like protein kinase-related family protein [Source:TAIR;Acc:AT1G70690]	2.2	3.53	0.684	0.00195	0.0103124	yes	UP	Y	Y	Y	Y	N	1.68	2.6	2.3	3.41	4.1	2.98
TBIG002897	AT1G70700.L01	JAZ9	TIFY domain/Divergent CCT motif family protein [Source:TAIR;Acc:AT1G70700]	12.6	21.3	0.758	0.00025	0.00180899	yes	UP	Y	Y	Y	Y	N	13.09	12.36	11.13	14.87	24.16	20.99
TBIG002900	XLOC_002900	AGD12	ADP-ribosylation factor GTPase-activating protein AGD12 [Source:SWISS;Acc:Q9FVJ3]	28.4	11.7	-1.27	5e-05	0.000431943	yes	DOWN	Y	Y	Y	Y	Y	28.65	32.12	27.27	9.79	13.08	13.24
TBIG002901	AT1G70810	AGD12	Calcium-dependent lipid-binding (CaLB domain) family protein [Source:TAIR;Acc:AT1G70810]	106	36.3	-1.55	5e-05	0.000431943	yes	DOWN	Y	Y	Y	Y	Y	100.96	126.86	94.35	26.75	41.48	41.24
TBIG002902	AT1G70820.L01	algC	phosphoglucomutase, putative / glucose phosphomutase, putative [Source:TAIR;Acc:AT1G70820]	15.8	29.6	0.909	5e-05	0.000431943	yes	UP	Y	Y	Y	Y	N	13.08	15.61	19.89	33.66	30.05	26.16
TBIG006280	AT1G70830.L01	MLP28	MLP-like protein 28 [Source:TAIR;Acc:AT1G70830]	137	187	0.446	0.00345	0.0165586	yes	UP	Y	Y	Y	Y	N	112.8	165.78	150.74	161.15	252.16	167.05
TBIG006283	AT1G70860	MLP28	Polyketide cyclase/dehydrase and lipid transport superfamily protein [Source:TAIR;Acc:AT1G70860]	0.269	19.3	6.16	0.00945	0.0377767	yes	UP	Y	Y	Y	Y	Y	0.29	0.32	0.2	54.02	0.78	0.87
TBIG002904	AT1G70900.L01	-	unknown protein; BEST Arabidopsis thaliana protein match is: unknown protein (TAIR:AT1G23110.4); Has 57 Blast hits to 57 proteins in 14 species: Archae - 0; Bacteria - 0; Metazoa - 0; Fungi - 0; Plants - 57; Viruses - 0; Other Eukaryotes - 0 (source /.../ BLink). [Source:TAIR;Acc:AT1G70900]	37.9	28.2	-0.424	0.00175	0.00942107	yes	DOWN	Y	Y	Y	Y	N	39.42	39.85	33.67	25.2	28.3	30
TBIG002907	AT1G70940.L01	PIN3	Auxin efflux carrier family protein [Source:TAIR;Acc:AT1G70940]	39.4	69	0.807	5e-05	0.000431943	yes	UP	Y	Y	Y	Y	N	36.76	39.24	42.74	73.64	66.2	66.39
TBIG006291	AT1G71000	dnaJ	Chaperone DnaJ-domain superfamily protein [Source:TAIR;Acc:AT1G71000]	2.11	0.783	-1.43	0.008	0.0330805	yes	DOWN	Y	Y	Y	Y	Y	1.77	2.15	2.61	1.02	0.18	1.13
TBIG006293	AT1G71020	PUB10	ARM repeat superfamily protein [Source:TAIR;Acc:AT1G71020]	11.7	19.9	0.765	5e-05	0.000431943	yes	UP	Y	Y	Y	Y	N	12.14	10.25	12.81	23.19	17.96	18.03
TBIG006295	AT1G71040.L01	LPR2	Cupredoxin superfamily protein [Source:TAIR;Acc:AT1G71040]	34.3	23.4	-0.552	5e-05	0.000431943	yes	DOWN	Y	Y	Y	Y	N	39	29.76	33.89	21.08	20.95	26.92
TBIG002914	AT1G71100.L01	RSW10	Ribose 5-phosphate isomerase, type A protein [Source:TAIR;Acc:AT1G71100]	28.6	17.8	-0.689	5e-05	0.000431943	yes	DOWN	Y	Y	Y	Y	N	30.29	30.4	27.35	16.73	17.45	19.89
TBIG002915	AT1G71110	-	unknown protein; FUNCTIONS IN: molecular_function unknown; INVOLVED IN: biological_process unknown; LOCATED IN: endomembrane system; BEST Arabidopsis thaliana protein match is: unknown protein (TAIR:AT2G12400.1); Has 173 Blast hits to 169 proteins i /.../pecies: Archae - 0; Bacteria - 0; Metazoa - 3; Fungi - 0; Plants - 165; Viruses - 0; Other Eukaryotes - 5 (source: NCBI BLink). [Source:TAIR;Acc…	22.8	17.7	-0.361	0.0071	0.0299439	yes	DOWN	Y	Y	Y	Y	N	24.68	22.48	21.38	15.77	17.1	19.58
TBIG002917	AT1G71140	DTX1	MATE efflux family protein [Source:TAIR;Acc:AT1G71140]	12	8.06	-0.575	0.00035	0.00241417	yes	DOWN	Y	Y	Y	Y	N	12.11	11.37	12.64	8.12	6.64	9.11
TBIG006303	AT1G71210	PP113_ARATH	Pentatricopeptide repeat (PPR) superfamily protein [Source:TAIR;Acc:AT1G71210]	17.1	12.4	-0.462	0.0008	0.00487714	yes	DOWN	Y	Y	Y	Y	N	19.27	16.44	15.91	12.28	11.81	12.97
TBIG006308	AT1G71360.L01	slp1	Galactose-binding protein [Source:TAIR;Acc:AT1G71360]	11.4	7.71	-0.565	5e-05	0.000431943	yes	DOWN	Y	Y	Y	Y	N	11.57	11.34	12.64	8.13	7.59	7.97
TBIG006310	AT1G71380	ATGH9B3	cellulase 3 [Source:TAIR;Acc:AT1G71380]	1.89	1.19	-0.658	0.00585	0.0255292	yes	DOWN	Y	Y	Y	Y	N	2.2	1.79	1.63	0.81	1.05	1.63
TBIG006311	AT1G71410	Scyl2	ARM repeat superfamily protein [Source:TAIR;Acc:AT1G71410]	31.5	41	0.38	0.0033	0.0159805	yes	UP	Y	Y	Y	Y	N	32.09	32.55	29.96	41.08	41.27	39.08
TBIG002936	AT1G71500	-	Rieske (2Fe-2S) domain-containing protein [Source:TAIR;Acc:AT1G71500]	58.5	83.6	0.516	0.00015	0.00115492	yes	UP	Y	Y	Y	Y	N	45.86	68.44	62.83	86.44	88.8	76.32
TBIG002937	AT1G71520	ERF020	Integrase-type DNA-binding superfamily protein [Source:TAIR;Acc:AT1G71520]	1.34	2.67	0.993	0.0091	0.0366409	yes	UP	Y	Y	Y	Y	N	1.1	1.4	1.45	2.5	2.84	2.46
TBIG002941	AT1G71695.L01	PER12	Peroxidase superfamily protein [Source:TAIR;Acc:AT1G71695]	61.9	101	0.713	5e-05	0.000431943	yes	UP	Y	Y	Y	Y	N	54.57	63.71	67.4	100.2	110.96	90.08
TBIG002944	AT1G71720.L01	rps1A	Nucleic acid-binding proteins superfamily [Source:TAIR;Acc:AT1G71720]	19.4	28	0.529	0.01215	0.0458853	yes	UP	Y	Y	N	Y	N	15.75	24.71	19.62	29.24	29.77	26.04
TBIG002948	AT1G71800.L01	CSTF64	cleavage stimulating factor 64 [Source:TAIR;Acc:AT1G71800]	14.1	10.6	-0.407	0.00425	0.0197085	yes	DOWN	Y	Y	Y	Y	N	15.01	12.45	14.44	10.43	10.03	10.88
TBIG002951	AT1G71840	AAMP	transducin family protein / WD-40 repeat family protein [Source:TAIR;Acc:AT1G71840]	63.6	46.7	-0.444	0.00065	0.00408284	yes	DOWN	Y	Y	Y	Y	N	61.72	65.5	66.06	48.21	47.16	44.9
TBIG006324	AT1G71850	RPD1	Ubiquitin carboxyl-terminal hydrolase family protein [Source:TAIR;Acc:AT1G71850]	17.1	8.45	-1.01	5e-05	0.000431943	yes	DOWN	Y	Y	Y	Y	Y	17.59	17.28	17.03	6.76	8.97	9.83
TBIG002954	AT1G71880	SUC1	sucrose-proton symporter 1 [Source:TAIR;Acc:AT1G71880]	163	63.4	-1.36	5e-05	0.000431943	yes	DOWN	Y	Y	Y	Y	Y	192.23	138.3	156.17	65.18	48.69	73
TBIG002955	AT1G71890	SUC5	Major facilitator superfamily protein [Source:TAIR;Acc:AT1G71890]	1.84	0.922	-0.995	0.0003	0.00211729	yes	DOWN	Y	Y	Y	Y	N	1.58	1.44	2.51	1.34	0.82	0.6
TBIG002962	AT1G71980.L01	RNF13	Protease-associated (PA) RING/U-box zinc finger family protein [Source:TAIR;Acc:AT1G71980]	24.3	33.6	0.464	0.00035	0.00241417	yes	UP	Y	Y	Y	Y	N	24.07	23.19	25.21	33.37	34.67	31.2
TBIG002967	AT1G72050	TFIIIA	transcription factor IIIA [Source:TAIR;Acc:AT1G72050]	36.8	28.1	-0.39	0.0032	0.0155737	yes	DOWN	Y	Y	Y	Y	N	38.2	40.75	34.35	26.07	31.03	28.53
TBIG002973	AT1G72140.L01	PTR25_ARATH	Major facilitator superfamily protein [Source:TAIR;Acc:AT1G72140]	13.8	5.11	-1.43	5e-05	0.000431943	yes	DOWN	Y	Y	Y	Y	Y	14.96	13.15	12.91	4.08	3.84	7.13
TBIG002974	AT1G72150	PATL1	PATELLIN 1 [Source:TAIR;Acc:AT1G72150]	84	194	1.2	5e-05	0.000431943	yes	UP	Y	Y	Y	Y	Y	70.18	105.48	86.15	207.79	196.86	188.31
TBIG006335	AT1G72160.L01	PATL3	Sec14p-like phosphatidylinositol transfer family protein [Source:TAIR;Acc:AT1G72160]	60.2	86.2	0.52	5e-05	0.000431943	yes	UP	Y	Y	Y	Y	N	58.89	63.35	59.59	88.97	88.29	80.3
TBIG006337	AT1G72200	ATL11	RING/U-box superfamily protein [Source:TAIR;Acc:AT1G72200]	3.24	5.23	0.688	0.00025	0.00180899	yes	UP	Y	Y	Y	Y	N	3.63	2.92	3.19	4.27	6.16	5.1
TBIG006341	AT1G72280.L01	AERO1	endoplasmic reticulum oxidoreductins 1 [Source:TAIR;Acc:AT1G72280]	6.1	4.3	-0.506	0.00275	0.0137127	yes	DOWN	Y	Y	Y	Y	N	7.54	5.45	5.24	4.2	4.38	4.14
TBIG006342	AT1G72300.L01	PSYR1	Leucine-rich receptor-like protein kinase family protein [Source:TAIR;Acc:AT1G72300]	6.77	8.89	0.392	0.00495	0.022291	yes	UP	Y	Y	Y	Y	N	8.03	6.2	6.17	8.45	9.06	9.02
TBIG006343	AT1G72320.L01	APUM23	pumilio 23 [Source:TAIR;Acc:AT1G72320]	33.7	26.6	-0.342	0.01025	0.0402883	yes	DOWN	Y	Y	N	Y	N	34.98	32.78	33.73	25.45	25.42	28.56
TBIG002984	AT1G72330.L01	ALAAT2	alanine aminotransferase 2 [Source:TAIR;Acc:AT1G72330]	15.8	21.9	0.472	0.00075	0.00460839	yes	UP	Y	Y	Y	Y	N	16.39	14.65	16.49	19.69	20.09	25.55
TBIG002986	AT1G72360	HRE1	Integrase-type DNA-binding superfamily protein [Source:TAIR;Acc:AT1G72360]	9.67	19.9	1.04	5e-05	0.000431943	yes	UP	Y	Y	Y	Y	Y	11.13	10.97	7.49	16.5	25.84	18.57
TBIG006346	AT1G72410.L01	-	COP1-interacting protein-related [Source:TAIR;Acc:AT1G72410]	20.4	33.5	0.715	0.00015	0.00115492	yes	UP	Y	Y	Y	Y	N	22.12	18.53	21.16	36.35	30.39	33.8
TBIG006347	AT1G72416.L01	dnaJ	Chaperone DnaJ-domain superfamily protein [Source:TAIR;Acc:AT1G72416]	18.8	10.9	-0.792	5e-05	0.000431943	yes	DOWN	Y	Y	Y	Y	N	11.4	28.57	15.43	10.61	11.2	10.41
TBIG006349	AT1G72430	-	SAUR-like auxin-responsive protein family [Source:TAIR;Acc:AT1G72430]	26.5	45.2	0.772	5e-05	0.000431943	yes	UP	Y	Y	Y	Y	N	17.9	34.52	27.12	36.56	50.94	47.66
TBIG006350	AT1G72440.L01	EDA25	CCAAT-binding factor [Source:TAIR;Acc:AT1G72440]	74.7	48.2	-0.633	5e-05	0.000431943	yes	DOWN	Y	Y	Y	Y	N	82.92	66.97	76.19	45.75	46.18	52.77
TBIG006351	AT1G72450	JAZ6	jasmonate-zim-domain protein 6 [Source:TAIR;Acc:AT1G72450]	22.2	13.4	-0.734	5e-05	0.000431943	yes	DOWN	Y	Y	Y	Y	N	25.73	21.75	18.81	12.05	12.64	14.83
TBIG002989	AT1G72470	ATEXO70D1	exocyst subunit exo70 family protein D1 [Source:TAIR;Acc:AT1G72470]	15	11.6	-0.372	0.0072	0.0302739	yes	DOWN	Y	Y	Y	Y	N	16.85	12.82	15.43	12.02	10.2	12.34
TBIG006353	AT1G72490	-	unknown protein; BEST Arabidopsis thaliana protein match is: unknown protein (TAIR:AT1G17400.1); Has 75 Blast hits to 75 proteins in 21 species: Archae - 0; Bacteria - 0; Metazoa - 3; Fungi - 4; Plants - 58; Viruses - 0; Other Eukaryotes - 10 (sourc /.../I BLink). [Source:TAIR;Acc:AT1G72490]	0.972	1.51	0.636	0.01215	0.0458853	yes	UP	Y	Y	N	Y	N	0.92	1.15	0.85	1.28	1.75	1.49
TBIG006354	AT1G72500.L01	Y2028_DICDI	LOCATED IN: plasma membrane; EXPRESSED IN: 23 plant structures; EXPRESSED DURING: 13 growth stages; CONTAINS InterPro DOMAIN/s: von Willebrand factor, type A (InterPro:IPR002035); BEST Arabidopsis thaliana protein match is: inter-alpha-trypsin inhib /.../eavy chain-related (TAIR:AT1G19110.1); Has 1407 Blast hits to 1406 proteins in 307 species: Archae - 6; Bacteria - 522; Metazoa - 484; Fungi - 5…	23.2	29.8	0.363	0.00695	0.029375	yes	UP	Y	Y	Y	Y	N	24.96	19.98	24.84	32.38	26.18	30.12
TBIG002991	AT1G72520	LOX4	PLAT/LH2 domain-containing lipoxygenase family protein [Source:TAIR;Acc:AT1G72520]	8.3	4.08	-1.02	5e-05	0.000431943	yes	DOWN	Y	Y	Y	Y	Y	12.2	7.02	6.02	4.33	3.67	4.23
TBIG006359	AT1G72610	GLP1	germin-like protein 1 [Source:TAIR;Acc:AT1G72610]	352	230	-0.612	5e-05	0.000431943	yes	DOWN	Y	Y	Y	Y	N	302.02	388.36	368.09	205.16	245.07	236.78
TBIG002998	XLOC_002998	DRG2	Developmentally regulated G-protein 2 [Source:SWISS;Acc:Q9CAI1]	20	28.4	0.504	0.00905	0.0365075	yes	UP	Y	Y	Y	Y	N	19.43	17.94	22.85	28.34	28.09	28.1
TBIG006362	AT1G72680	ATCAD1	cinnamyl-alcohol dehydrogenase [Source:TAIR;Acc:AT1G72680]	37.3	50.9	0.447	0.0006	0.00382179	yes	UP	Y	Y	Y	Y	N	36.49	37.79	41.29	50.18	51.7	52.55
TBIG003002	AT1G72750.L01	ATTIM23-2	translocase inner membrane subunit 23-2 [Source:TAIR;Acc:AT1G72750]	77.4	60.9	-0.344	0.01095	0.0424062	yes	DOWN	Y	Y	N	Y	N	78.36	81.12	73.48	57.36	59.85	65.29
TBIG003003	AT1G72770.L01	HAB1	homology to ABI1 [Source:TAIR;Acc:AT1G72770]	18.4	28.2	0.616	5e-05	0.000431943	yes	UP	Y	Y	Y	Y	N	20.44	18.71	16.54	32.3	24.65	27.66
TBIG003006	AT1G72820	SLC25A44	Mitochondrial substrate carrier family protein [Source:TAIR;Acc:AT1G72820]	9.92	15.6	0.656	5e-05	0.000431943	yes	UP	Y	Y	Y	Y	N	8.98	12	9.5	16.02	15.64	15.6
TBIG006369	AT1G72840.L01	F2P3.8	Disease resistance protein (TIR-NBS-LRR class) [Source:TAIR;Acc:AT1G72840]	3.55	6.97	0.975	5e-05	0.000431943	yes	UP	Y	Y	Y	Y	N	3.92	3.4	3.33	6.59	6.94	7.22
TBIG003010	AT1G72910.L01	TIR	Toll-Interleukin-Resistance (TIR) domain-containing protein [Source:TAIR;Acc:AT1G72910]	7.52	4.84	-0.636	0.00015	0.00115492	yes	DOWN	Y	Y	Y	Y	N	9.1	7.11	6.53	4.65	5.35	4.49
TBIG003012	AT1G72930	TIR	toll/interleukin-1 receptor-like [Source:TAIR;Acc:AT1G72930]	52.3	36	-0.539	0.00015	0.00115492	yes	DOWN	Y	Y	Y	Y	N	52.03	46.94	60.34	26.89	43.14	38.87
TBIG003013	AT1G72940.L01	TIR	Toll-Interleukin-Resistance (TIR) domain-containing protein [Source:TAIR;Acc:AT1G72940]	9.15	19.6	1.1	5e-05	0.000431943	yes	UP	Y	Y	Y	Y	Y	10.15	8.52	8.96	16.72	17.45	24.59
TBIG006374	AT1G73010	ATPS2	phosphate starvation-induced gene 2 [Source:TAIR;Acc:AT1G73010]	157	67.2	-1.22	5e-05	0.000431943	yes	DOWN	Y	Y	Y	Y	Y	192.99	180.38	99.3	46.12	62.57	94.28
TBIG006379	AT1G73120	-	unknown protein; FUNCTIONS IN: molecular_function unknown; INVOLVED IN: response to oxidative stress; EXPRESSED IN: root, cultured cell; Has 36 Blast hits to 36 proteins in 8 species: Archae - 0; Bacteria - 0; Metazoa - 0; Fungi - 0; Plants - 36; Vi /.../- 0; Other Eukaryotes - 0 (source: NCBI BLink). [Source:TAIR;Acc:AT1G73120]	2.58	7.3	1.5	5e-05	0.000431943	yes	UP	Y	Y	Y	Y	Y	1.83	3.48	2.78	3.95	11.2	7.76
TBIG006383	AT1G73170	ycf45	P-loop containing nucleoside triphosphate hydrolases superfamily protein [Source:TAIR;Acc:AT1G73170]	21.6	29.2	0.435	0.00145	0.00809009	yes	UP	Y	Y	Y	Y	N	22.1	21.13	23.1	33.26	26.87	28.24
TBIG006385	AT1G73200.L01	Tex2	Putative integral membrane protein conserved region (DUF2404) [Source:TAIR;Acc:AT1G73200]	20.2	25.4	0.327	0.01255	0.0470221	yes	UP	Y	Y	N	Y	N	20.49	18.97	21.38	26.79	22.71	25.92
TBIG006390	AT1G73260	ATKTI1	kunitz trypsin inhibitor 1 [Source:TAIR;Acc:AT1G73260]	104	63.9	-0.704	5e-05	0.000431943	yes	DOWN	Y	Y	Y	Y	N	80.11	122.35	114.4	57.58	63.72	71.29
TBIG006394	AT1G73325	MIR	Kunitz family trypsin and protease inhibitor protein [Source:TAIR;Acc:AT1G73325]	2.55	0.603	-2.08	0.00015	0.00115492	yes	DOWN	Y	Y	Y	Y	Y	3.8	2.25	1.65	0.45	0.46	0.88
TBIG006397	AT1G73360.L01	HDG11	homeodomain GLABROUS 11 [Source:TAIR;Acc:AT1G73360]	2.89	2.08	-0.471	0.0082	0.0337356	yes	DOWN	Y	Y	Y	Y	N	3.33	2.49	2.88	1.98	2.33	1.91
TBIG003029	AT1G73410	ATMYB54	myb domain protein 54 [Source:TAIR;Acc:AT1G73410]	3.11	1.79	-0.797	0.00115	0.00665264	yes	DOWN	Y	Y	Y	Y	N	2.37	3.51	3.19	1.95	1.53	1.73
TBIG003033	AT1G73480.L01	MGLL	alpha/beta-Hydrolases superfamily protein [Source:TAIR;Acc:AT1G73480]	16	20.5	0.353	0.00975	0.0387295	yes	UP	Y	Y	Y	Y	N	15.58	15.8	16.23	22.75	17.88	19.85
TBIG006404	AT1G73540	atnudt21	nudix hydrolase homolog 21 [Source:TAIR;Acc:AT1G73540]	12.2	8.83	-0.471	0.0046	0.0209867	yes	DOWN	Y	Y	Y	Y	N	13.71	12.77	10.5	6.3	13.04	7.25
TBIG003036	AT1G73590	PIN1	Auxin efflux carrier family protein [Source:TAIR;Acc:AT1G73590]	13.5	10.2	-0.411	0.00365	0.0173391	yes	DOWN	Y	Y	Y	Y	N	15.16	12.98	12.97	8.82	10.93	10.92
TBIG003041	AT1G73620	TLPH_ARATH	Pathogenesis-related thaumatin superfamily protein [Source:TAIR;Acc:AT1G73620]	19.3	12.5	-0.619	5e-05	0.000431943	yes	DOWN	Y	Y	Y	Y	N	17.89	23.81	17.07	10.56	13.82	13.22
TBIG003042	AT1G73630	CML26	EF hand calcium-binding protein family [Source:TAIR;Acc:AT1G73630]	14.9	6.47	-1.2	5e-05	0.000431943	yes	DOWN	Y	Y	Y	Y	Y	13.77	18.12	12.57	6.77	5.72	6.72
TBIG006407	XLOC_006407	FKBP17-3	Peptidyl-prolyl cis-trans isomerase FKBP17-3, chloroplastic [Source:SWISS;Acc:Q8LB65]	51.1	78.1	0.61	0.0017	0.00921816	yes	UP	Y	Y	Y	Y	N	45.86	53.34	56.99	80.15	80.2	75.01
TBIG006408	AT1G73680	ALPHA DOX2	alpha dioxygenase [Source:TAIR;Acc:AT1G73680]	14.6	19.9	0.445	0.0006	0.00382179	yes	UP	Y	Y	Y	Y	N	15.56	13.4	15.93	21.61	20.69	18.08
TBIG006409	AT1G73700	DTXL2	MATE efflux family protein [Source:TAIR;Acc:AT1G73700]	0.536	0.17	-1.66	0.00285	0.0141425	yes	DOWN	Y	Y	Y	Y	Y	0.52	0.63	0.45	0.17	0.08	0.25
TBIG006413	AT1G73810	-	Core-2/I-branching beta-1,6-N-acetylglucosaminyltransferase family protein [Source:TAIR;Acc:AT1G73810]	6.48	4.68	-0.471	0.0069	0.0291953	yes	DOWN	Y	Y	Y	Y	N	6.64	7.27	5.95	3.92	4.73	5.58
TBIG003053	AT1G73870	COL7	B-box type zinc finger protein with CCT domain [Source:TAIR;Acc:AT1G73870]	1.18	2.24	0.929	0.0002	0.00148925	yes	UP	Y	Y	Y	Y	N	1.09	0.71	1.91	2.88	2.12	1.93
TBIG003055	XLOC_003055	ARP4A	Actin-related protein 4A [Source:SWISS;Acc:Q9C9B2]	26.3	51.3	0.962	5e-05	0.000431943	yes	UP	Y	Y	Y	Y	N	25.69	27.95	25.66	54.06	52.15	46.41
TBIG006422	AT1G73980.L01	udkC	Phosphoribulokinase / Uridine kinase family [Source:TAIR;Acc:AT1G73980]	26.2	32.9	0.329	0.01155	0.044133	yes	UP	Y	Y	N	Y	N	29.74	23.34	26.09	35.32	32.71	30.31
TBIG006423	AT1G74000	SS3	strictosidine synthase 3 [Source:TAIR;Acc:AT1G74000]	5.69	2.05	-1.47	5e-05	0.000431943	yes	DOWN	Y	Y	Y	Y	Y	5.74	5.31	6.07	1.75	2.11	2.26
TBIG006424	AT1G74010	SS1	Calcium-dependent phosphotriesterase superfamily protein [Source:TAIR;Acc:AT1G74010]	35.1	12.2	-1.52	5e-05	0.000431943	yes	DOWN	Y	Y	Y	Y	Y	40.11	30.88	35.06	11.69	10.28	14.31
TBIG006425	AT1G74020	SS2	strictosidine synthase 2 [Source:TAIR;Acc:AT1G74020]	38.6	25.3	-0.611	5e-05	0.000431943	yes	DOWN	Y	Y	Y	Y	N	40.79	41.5	34.2	20.45	27.68	27.21
TBIG006426	AT1G74030.L01	ENO1	enolase 1 [Source:TAIR;Acc:AT1G74030]	83.6	66.7	-0.327	0.01105	0.0426747	yes	DOWN	Y	Y	N	Y	N	90.15	83.42	81.45	63.01	67.24	70.9
TBIG006428	AT1G74060.L01	RPL6B	Ribosomal protein L6 family protein [Source:TAIR;Acc:AT1G74060]	217	169	-0.359	0.0066	0.028177	yes	DOWN	Y	Y	Y	Y	N	207.66	239.5	216	156.01	175.77	179.86
TBIG006429	AT1G74070	CYP B	Cyclophilin-like peptidyl-prolyl cis-trans isomerase family protein [Source:TAIR;Acc:AT1G74070]	9.94	15.3	0.618	5e-05	0.000431943	yes	UP	Y	Y	Y	Y	N	8.15	10.55	11.71	16.93	15.41	14.02
TBIG003062	AT1G74080.L01	ATMYB122	myb domain protein 122 [Source:TAIR;Acc:AT1G74080]	3.94	2.54	-0.634	0.00175	0.00942107	yes	DOWN	Y	Y	Y	Y	N	4.63	2.88	4.35	2.39	2.17	3.02
TBIG006430	AT1G74100.L01	SOT16	sulfotransferase 16 [Source:TAIR;Acc:AT1G74100]	117	75.4	-0.632	0.00015	0.00115492	yes	DOWN	Y	Y	Y	Y	N	131.62	104.98	115.44	70.81	72.47	80.74
TBIG006432	AT1G74120	-	Mitochondrial transcription termination factor family protein [Source:TAIR;Acc:AT1G74120]	3.29	2.36	-0.481	0.01245	0.0467734	yes	DOWN	Y	Y	N	Y	N	3.3	3.06	3.56	2.5	2.57	1.96
TBIG003069	AT1G74210.L01	glpQ	PLC-like phosphodiesterases superfamily protein [Source:TAIR;Acc:AT1G74210]	49.4	34.3	-0.526	0.00045	0.00300288	yes	DOWN	Y	Y	Y	Y	N	52.39	50.56	45.92	26.62	40.05	36.26
TBIG006440	AT1G74310.L01	ATHSP101	heat shock protein 101 [Source:TAIR;Acc:AT1G74310]	6.9	19.4	1.49	5e-05	0.000431943	yes	UP	Y	Y	Y	Y	Y	7.06	6.64	7.61	15.14	16.45	27.98
TBIG003078	AT1G74400	PCMP-E68	Tetratricopeptide repeat (TPR)-like superfamily protein [Source:TAIR;Acc:AT1G74400]	1.65	0.964	-0.772	0.0047	0.0213181	yes	DOWN	Y	Y	Y	Y	N	1.64	1.97	1.39	1.02	0.87	1.01
TBIG003081	AT1G74450.L01	-	Protein of unknown function (DUF793) [Source:TAIR;Acc:AT1G74450]	13.8	9.78	-0.492	0.00075	0.00460839	yes	DOWN	Y	Y	Y	Y	N	15.05	13.52	12.64	8.89	9.45	11.17
TBIG006447	AT1G74460	GDL31_ARATH	GDSL-like Lipase/Acylhydrolase superfamily protein [Source:TAIR;Acc:AT1G74460]	41.1	29.8	-0.465	0.0006	0.00382179	yes	DOWN	Y	Y	Y	Y	N	38.47	40.79	44.21	29.73	28.42	30.28
TBIG003083	AT1G74470.L01	CHLP	Pyridine nucleotide-disulphide oxidoreductase family protein [Source:TAIR;Acc:AT1G74470]	368	572	0.639	5e-05	0.000431943	yes	UP	Y	Y	Y	Y	N	326.32	331.23	490.94	662.44	549.2	537.47
TBIG006453	AT1G74560.L01	NRP1	NAP1-related protein 1 [Source:TAIR;Acc:AT1G74560]	136	99.1	-0.452	0.0006	0.00382179	yes	DOWN	Y	Y	Y	Y	N	134.07	147.12	133.96	81.36	110.05	111.42
TBIG006455	AT1G74600	PCMP-E69	pentatricopeptide (PPR) repeat-containing protein [Source:TAIR;Acc:AT1G74600]	4.53	3.13	-0.532	0.00175	0.00942107	yes	DOWN	Y	Y	Y	Y	N	4.97	4.08	4.58	3.08	2.51	3.7
TBIG003091	AT1G74670	GASA6	Gibberellin-regulated family protein [Source:TAIR;Acc:AT1G74670]	20.5	150	2.87	5e-05	0.000431943	yes	UP	Y	Y	Y	Y	Y	10.35	28.2	23.14	136.26	191.5	119.47
TBIG003097	AT1G74750.L01	PP123_ARATH	Pentatricopeptide repeat (PPR) superfamily protein [Source:TAIR;Acc:AT1G74750]	10.4	6.61	-0.653	0.0044	0.0202929	yes	DOWN	Y	Y	Y	Y	N	11.15	10.7	9.59	6.58	5.74	7.37
TBIG003099	AT1G74810.L01	BOR5	HCO3- transporter family [Source:TAIR;Acc:AT1G74810]	9.85	1.93	-2.35	5e-05	0.000431943	yes	DOWN	Y	Y	Y	Y	Y	9.97	15.61	4.44	1.6	1.61	2.54
TBIG006463	AT1G74840	StMYB1R-1	Homeodomain-like superfamily protein [Source:TAIR;Acc:AT1G74840]	41.8	63.8	0.609	5e-05	0.000431943	yes	UP	Y	Y	Y	Y	N	42.74	41.28	42.4	58.63	72.05	60.1
TBIG006468	AT1G74910.L01	gmppA	ADP-glucose pyrophosphorylase family protein [Source:TAIR;Acc:AT1G74910]	44.4	71.6	0.691	5e-05	0.000431943	yes	UP	Y	Y	Y	Y	N	40.95	39.95	50.41	78.11	66.12	66.13
TBIG006469	AT1G74920	ALDH10A8	aldehyde dehydrogenase 10A8 [Source:TAIR;Acc:AT1G74920]	83.6	120	0.523	5e-05	0.000431943	yes	UP	Y	Y	Y	Y	N	81.76	86.56	86.88	129.53	117.22	113.95
TBIG003103	AT1G74930	ORA47	Integrase-type DNA-binding superfamily protein [Source:TAIR;Acc:AT1G74930]	1.34	2.27	0.763	0.0101	0.0398273	yes	UP	Y	Y	N	Y	N	1.06	1.62	1.36	1.9	2.15	2.7
TBIG003104	AT1G74940	-	Protein of unknown function (DUF581) [Source:TAIR;Acc:AT1G74940]	14.8	31.4	1.08	5e-05	0.000431943	yes	UP	Y	Y	Y	Y	Y	13.59	15.26	15.18	27.76	34.43	30.31
TBIG006472	AT1G74960.L01	FAB1	fatty acid biosynthesis 1 [Source:TAIR;Acc:AT1G74960]	94.5	123	0.379	0.0047	0.0213181	yes	UP	Y	Y	Y	Y	N	91.26	84.9	108.12	133.63	110.36	122.31
TBIG006473	AT1G74970.L01	RPS9	ribosomal protein S9 [Source:TAIR;Acc:AT1G74970]	85.1	113	0.407	0.00245	0.0124527	yes	UP	Y	Y	Y	Y	N	65.52	98.9	95.02	117.34	112.08	110.3
TBIG006478	XLOC_006478	JAC1	J domain-containing protein required for chloroplast accumulation response 1 [Source:SWISS;Acc:Q9C9Q4]	2.68	5.05	0.911	5e-05	0.000431943	yes	UP	Y	Y	Y	Y	N	2.38	2.43	3.46	5.18	4.77	5.19
TBIG006480	AT1G75180.L01	Y1015_ARATH	Erythronate-4-phosphate dehydrogenase family protein [Source:TAIR;Acc:AT1G75180]	7.11	14.2	0.998	0.0001	0.00080931	yes	UP	Y	Y	Y	Y	N	7	6.69	7.71	14.57	14	13.58
TBIG003113	AT1G75190	-	unknown protein; Has 7306 Blast hits to 3858 proteins in 279 species: Archae - 15; Bacteria - 134; Metazoa - 3314; Fungi - 546; Plants - 228; Viruses - 207; Other Eukaryotes - 2862 (source: NCBI BLink). [Source:TAIR;Acc:AT1G75190]	3.32	5.03	0.597	0.00505	0.0226523	yes	UP	Y	Y	Y	Y	N	2.43	4.64	3.27	4.31	6.62	4.65
TBIG006482	AT1G75220	ERDL6_ARATH	Major facilitator superfamily protein [Source:TAIR;Acc:AT1G75220]	26.1	42.1	0.692	5e-05	0.000431943	yes	UP	Y	Y	Y	Y	N	25.4	24.54	28.13	40.87	39.51	44.26
TBIG003119	AT1G75290	IFRH_ARATH	NAD(P)-binding Rossmann-fold superfamily protein [Source:TAIR;Acc:AT1G75290]	1.38	0.477	-1.54	0.00035	0.00241417	yes	DOWN	Y	Y	Y	Y	Y	0.85	1.86	1.51	0.2	0.56	0.7
TBIG003123	AT1G75350	emb2184	Ribosomal protein L31 [Source:TAIR;Acc:AT1G75350]	129	173	0.423	0.0012	0.00689274	yes	UP	Y	Y	Y	Y	N	92.35	164.82	140.59	180.77	194.55	148.18
TBIG006488	AT1G75380.L01	ATBBD1	bifunctional nuclease in basal defense response 1 [Source:TAIR;Acc:AT1G75380]	52.3	130	1.32	5e-05	0.000431943	yes	UP	Y	Y	Y	Y	Y	39.4	50.89	68.32	135.85	132.41	122.54
TBIG003125	XLOC_003125	OBF1	Ocs element-binding factor 1 [Source:SWISS;Acc:P24068]	34.5	20.3	-0.763	5e-05	0.000431943	yes	DOWN	Y	Y	Y	Y	N	33.57	34.82	35.01	17.15	23.17	20.49
TBIG006489	AT1G75410	BLH3	BEL1-like homeodomain 3 [Source:TAIR;Acc:AT1G75410]	16.9	22.7	0.426	0.00115	0.00665264	yes	UP	Y	Y	Y	Y	N	17.47	17.62	15.74	23.27	22.13	22.24
TBIG003129	AT1G75460.L01	lon2	ATP-dependent protease La (LON) domain protein [Source:TAIR;Acc:AT1G75460]	7.59	15.4	1.02	5e-05	0.000431943	yes	UP	Y	Y	Y	Y	Y	4.7	7.04	10.98	17.72	15.33	12.65
TBIG003131	AT1G75490	DREB2D	Integrase-type DNA-binding superfamily protein [Source:TAIR;Acc:AT1G75490]	1.22	3.04	1.32	5e-05	0.000431943	yes	UP	Y	Y	Y	Y	Y	0.86	1.26	1.54	3.63	2.62	2.79
TBIG006493	AT1G75510.L01	tfg2	Transcription initiation factor IIF, beta subunit [Source:TAIR;Acc:AT1G75510]	30.4	23	-0.398	0.00435	0.0200861	yes	DOWN	Y	Y	Y	Y	N	30.55	31.56	29.82	21.58	23.19	24.18
TBIG003133	AT1G75540.L01	STH2	salt tolerance homolog2 [Source:TAIR;Acc:AT1G75540]	46.6	66.3	0.51	5e-05	0.000431943	yes	UP	Y	Y	Y	Y	N	50.09	42.63	46.43	62.58	68.09	65.56
TBIG003134	AT1G75580	ARG7	SAUR-like auxin-responsive protein family [Source:TAIR;Acc:AT1G75580]	5.68	3.3	-0.784	0.00145	0.00809009	yes	DOWN	Y	Y	Y	Y	N	4.86	5.51	6.66	1.72	4.31	3.79
TBIG006500	AT1G75670	rpa43	DNA-directed RNA polymerases [Source:TAIR;Acc:AT1G75670]	20.1	14.8	-0.445	0.004	0.0187096	yes	DOWN	Y	Y	Y	Y	N	19.81	20.21	20.2	12.78	16.42	14.69
TBIG006502	AT1G75690	LQY1	DnaJ/Hsp40 cysteine-rich domain superfamily protein [Source:TAIR;Acc:AT1G75690]	17.2	33.2	0.947	5e-05	0.000431943	yes	UP	Y	Y	Y	Y	N	9.46	20.72	20.42	33.01	39.2	25.58
TBIG006505	AT1G75750	GASA1	GAST1 protein homolog 1 [Source:TAIR;Acc:AT1G75750]	57.4	79.2	0.466	0.00095	0.00565355	yes	UP	Y	Y	Y	Y	N	40.49	65.76	68.36	73.53	77.44	87.21
TBIG006506	AT1G75760	erd-2	ER lumen protein retaining receptor family protein [Source:TAIR;Acc:AT1G75760]	18.3	23.6	0.365	0.01125	0.0432583	yes	UP	Y	Y	N	Y	N	18.84	17.38	19.22	23.95	22.16	24.21
TBIG003141	AT1G75770.L01	-	unknown protein; Has 6 Blast hits to 5 proteins in 2 species: Archae - 0; Bacteria - 0; Metazoa - 0; Fungi - 0; Plants - 6; Viruses - 0; Other Eukaryotes - 0 (source: NCBI BLink). [Source:TAIR;Acc:AT1G75770]	2.33	4.18	0.841	0.0007	0.0043492	yes	UP	Y	Y	Y	Y	N	1.83	2.69	2.51	3.18	5.03	4.37
TBIG003142	AT1G75800	TLP1_PRUPE	Pathogenesis-related thaumatin superfamily protein [Source:TAIR;Acc:AT1G75800]	63.8	90.7	0.507	0.00015	0.00115492	yes	UP	Y	Y	Y	Y	N	66.66	64.09	61.54	90.45	91.59	88.31
TBIG003144	AT1G75830	LCR67	low-molecular-weight cysteine-rich 67 [Source:TAIR;Acc:AT1G75830]	7.41	3.55	-1.06	0.0015	0.00830953	yes	DOWN	Y	Y	Y	Y	Y	5.98	9.61	6.78	2.52	4.63	3.42
TBIG006517	AT1G76080	ATCDSP32	chloroplastic drought-induced stress protein of 32 kD [Source:TAIR;Acc:AT1G76080]	39.5	61.8	0.644	5e-05	0.000431943	yes	UP	Y	Y	Y	Y	N	30.99	45.41	43.41	62.56	67.23	55.59
TBIG006519	AT1G76100.L01	PETE1	plastocyanin 1 [Source:TAIR;Acc:AT1G76100]	61	86.1	0.496	0.0004	0.00270915	yes	UP	Y	Y	Y	Y	N	45.85	68.5	69.72	87.17	92.77	77.02
TBIG006520	AT1G76110.L01	HMGB9	HMG (high mobility group) box protein with ARID/BRIGHT DNA-binding domain [Source:TAIR;Acc:AT1G76110]	1.29	2.89	1.16	5e-05	0.000431943	yes	UP	Y	Y	Y	Y	Y	1.11	1.1	1.69	3.05	3.3	2.34
TBIG006521	AT1G76120	PUS1	Pseudouridine synthase family protein [Source:TAIR;Acc:AT1G76120]	8.42	5.42	-0.635	0.01345	0.049715	yes	DOWN	Y	Y	N	Y	N	8.15	8.28	9.07	5.7	5.23	5.32
TBIG003160	AT1G76130.L01	ATAMY2	alpha-amylase-like 2 [Source:TAIR;Acc:AT1G76130]	18.6	12.1	-0.619	0.00075	0.00460839	yes	DOWN	Y	Y	Y	Y	N	20.94	16.73	18.67	10.96	11	14.22
TBIG006524	AT1G76180	ERD14	Dehydrin family protein [Source:TAIR;Acc:AT1G76180]	157	248	0.653	5e-05	0.000431943	yes	UP	Y	Y	Y	Y	N	144.21	181.98	159.7	255.85	275.37	223.8
TBIG006528	AT1G76240	-	Arabidopsis protein of unknown function (DUF241) [Source:TAIR;Acc:AT1G76240]	4.56	3.13	-0.544	0.0085	0.0347349	yes	DOWN	Y	Y	Y	Y	N	5.35	4.47	3.91	2.31	3.38	3.66
TBIG003166	AT1G76300	SmD3	snRNP core protein SMD3 [Source:TAIR;Acc:AT1G76300]	48.1	34.8	-0.468	0.0019	0.0100891	yes	DOWN	Y	Y	Y	Y	N	43.96	67.73	40.84	30.37	41.34	37.21
TBIG006540	AT1G76430	PHT1_9	phosphate transporter 1;9 [Source:TAIR;Acc:AT1G76430]	2.04	0.888	-1.2	5e-05	0.000431943	yes	DOWN	Y	Y	Y	Y	Y	2.49	2.48	1.25	0.64	1.07	0.96
TBIG006543	AT1G76470	CCR2	NAD(P)-binding Rossmann-fold superfamily protein [Source:TAIR;Acc:AT1G76470]	2.09	1.27	-0.721	0.0078	0.0324118	yes	DOWN	Y	Y	Y	Y	N	2.7	1.66	1.97	0.69	1.51	1.65
TBIG003173	AT1G76490.L01	HMG1	hydroxy methylglutaryl CoA reductase 1 [Source:TAIR;Acc:AT1G76490]	173	241	0.481	0.00095	0.00565355	yes	UP	Y	Y	Y	Y	N	174.19	179.81	167.1	253.78	230.27	234.65
TBIG003175	AT1G76520.L01	-	Auxin efflux carrier family protein [Source:TAIR;Acc:AT1G76520]	42.2	30.3	-0.475	0.0004	0.00270915	yes	DOWN	Y	Y	Y	Y	N	48.25	37.84	40.05	25.96	28.87	35.01
TBIG003177	AT1G76560	CP12-3	CP12 domain-containing protein 3 [Source:TAIR;Acc:AT1G76560]	16.8	23.2	0.466	0.0054	0.0238595	yes	UP	Y	Y	Y	Y	N	15.76	22.55	14.07	20.79	29.53	21.29
TBIG003179	AT1G76580.L01	SPL16	Squamosa promoter-binding protein-like (SBP domain) transcription factor family protein [Source:TAIR;Acc:AT1G76580]	22.8	16.1	-0.505	0.00015	0.00115492	yes	DOWN	Y	Y	Y	Y	N	23.57	21.47	24.11	17.38	15.06	15.75
TBIG003181	AT1G76600	-	unknown protein; FUNCTIONS IN: molecular_function unknown; INVOLVED IN: N-terminal protein myristoylation; LOCATED IN: nucleolus, nucleus; EXPRESSED IN: 24 plant structures; EXPRESSED DURING: 15 growth stages; BEST Arabidopsis thaliana protein match /.../nknown protein (TAIR:AT1G21010.1); Has 220 Blast hits to 220 proteins in 14 species: Archae - 0; Bacteria - 0; Metazoa - 0; Fungi - 0; Plants - …	7.99	13.1	0.71	5e-05	0.000431943	yes	UP	Y	Y	Y	Y	N	8.37	7.13	8.24	13.14	13.29	12.5
TBIG006549	AT1G76650	CML38	calmodulin-like 38 [Source:TAIR;Acc:AT1G76650]	13	53.4	2.03	5e-05	0.000431943	yes	UP	Y	Y	Y	Y	Y	11.39	16.05	12.35	42.74	68.34	49.42
TBIG003185	AT1G76680	OPR1	12-oxophytodienoate reductase 1 [Source:TAIR;Acc:AT1G76680]	26.6	52.8	0.986	5e-05	0.000431943	yes	UP	Y	Y	Y	Y	N	25.58	23.96	31.07	54.35	46.93	57.21
TBIG003186	AT1G76690	OPR2	12-oxophytodienoate reductase 2 [Source:TAIR;Acc:AT1G76690]	21.1	35	0.733	5e-05	0.000431943	yes	UP	Y	Y	Y	Y	N	21.36	19.83	23.03	32.77	33.57	39.41
TBIG006554	AT1G76720	eIF-5B	eukaryotic translation initiation factor 2 (eIF-2) family protein [Source:TAIR;Acc:AT1G76720]	0.725	1.12	0.624	0.0023	0.0118168	yes	UP	Y	Y	Y	Y	N	0.55	0.87	0.84	1.2	1.16	1.06
TBIG006555	AT1G76730.L01	MTHFSD	NagB/RpiA/CoA transferase-like superfamily protein [Source:TAIR;Acc:AT1G76730]	18.7	24.1	0.363	0.00965	0.0384028	yes	UP	Y	Y	Y	Y	N	18.07	18.2	20.12	26.35	22.21	23.26
TBIG006557	AT1G76790.L01	COMT1	O-methyltransferase family protein [Source:TAIR;Acc:AT1G76790]	232	106	-1.13	5e-05	0.000431943	yes	DOWN	Y	Y	Y	Y	Y	256.99	208.78	236.5	88.9	106.72	122.68
TBIG003193	AT1G76800	VITH2_ARATH	Vacuolar iron transporter (VIT) family protein [Source:TAIR;Acc:AT1G76800]	3.91	2.18	-0.842	0.00065	0.00408284	yes	DOWN	Y	Y	Y	Y	N	4.02	5.55	2.62	2.46	1.84	2.35
TBIG006561	AT1G76890	GT2	Duplicated homeodomain-like superfamily protein [Source:TAIR;Acc:AT1G76890]	1.87	3.6	0.946	5e-05	0.000431943	yes	UP	Y	Y	Y	Y	N	1.55	2.07	2.08	3.19	4.11	3.56
TBIG006562	AT1G76930.L01	ATEXT4	extensin 4 [Source:TAIR;Acc:AT1G76930]	773	500	-0.629	5e-05	0.000431943	yes	DOWN	Y	Y	Y	Y	N	812.24	803.12	702.62	477.62	562.79	418.12
TBIG006567	AT1G76960	-	unknown protein; FUNCTIONS IN: molecular_function unknown; INVOLVED IN: biological_process unknown; LOCATED IN: endomembrane system; EXPRESSED IN: 9 plant structures; EXPRESSED DURING: 8 growth stages; Has 8 Blast hits to 8 proteins in 2 species: Ar /.../ 0; Bacteria - 0; Metazoa - 0; Fungi - 0; Plants - 8; Viruses - 0; Other Eukaryotes - 0 (source: NCBI BLink). [Source:TAIR;Acc:AT1G76960]	35.8	18.8	-0.924	5e-05	0.000431943	yes	DOWN	Y	Y	Y	Y	N	31.87	48.06	26.74	11.71	30.62	13.7
TBIG006570	AT1G76980	-	BEST Arabidopsis thaliana protein match is: embryo defective 2170 (TAIR:AT1G21390.1); Has 65 Blast hits to 65 proteins in 23 species: Archae - 0; Bacteria - 8; Metazoa - 1; Fungi - 8; Plants - 40; Viruses - 3; Other Eukaryotes - 5 (source: NCBI BLink). [Source:TAIR;Acc:AT1G76980]	11.1	8.22	-0.434	0.0094	0.0376387	yes	DOWN	Y	Y	Y	Y	N	11.67	11.17	11.06	6.93	8.24	9.87
TBIG003208	AT1G77110.L01	PIN6	Auxin efflux carrier family protein [Source:TAIR;Acc:AT1G77110]	1.32	0.852	-0.627	0.01155	0.044133	yes	DOWN	Y	Y	N	Y	N	1.34	1.37	1.24	0.83	0.9	0.82
TBIG003209	AT1G77120	ADH1	alcohol dehydrogenase 1 [Source:TAIR;Acc:AT1G77120]	159	702	2.15	5e-05	0.000431943	yes	UP	Y	Y	Y	Y	Y	196.58	165.49	118.51	603.62	774.87	723.87
TBIG006578	AT1G77145	-	Protein of unknown function (DUF506) [Source:TAIR;Acc:AT1G77145]	1.45	5.99	2.05	5e-05	0.000431943	yes	UP	Y	Y	Y	Y	Y	1.34	1.52	1.76	4.93	7.32	6.62
TBIG006584	AT1G77210	STP14	sugar transporter 14 [Source:TAIR;Acc:AT1G77210]	1.31	5.87	2.16	5e-05	0.000431943	yes	UP	Y	Y	Y	Y	Y	1.43	1.12	1.37	6.68	6.22	4.55
TBIG006586	AT1G77250.L01	MBD9	RING/FYVE/PHD-type zinc finger family protein [Source:TAIR;Acc:AT1G77250]	5.17	6.91	0.419	0.00805	0.0332308	yes	UP	Y	Y	Y	Y	N	4.82	5.42	5.42	6.65	7.1	6.98
TBIG006593	AT1G77380	AAP3	amino acid permease 3 [Source:TAIR;Acc:AT1G77380]	31.5	16.1	-0.966	5e-05	0.000431943	yes	DOWN	Y	Y	Y	Y	N	38.04	28.1	28.17	15.94	14.92	16.84
TBIG003219	AT1G77405	PP130_ARATH	Pentatricopeptide repeat (PPR) superfamily protein [Source:TAIR;Acc:AT1G77405]	1.89	1.06	-0.835	0.00155	0.00854277	yes	DOWN	Y	Y	Y	Y	N	1.77	1.67	2.33	0.89	1.13	1.19
TBIG006595	AT1G77410.L01	BGAL16	beta-galactosidase 16 [Source:TAIR;Acc:AT1G77410]	3.33	2.26	-0.559	0.00175	0.00942107	yes	DOWN	Y	Y	Y	Y	N	3.59	3.15	3.31	2.45	1.94	2.35
TBIG006597	AT1G77480	ASP1	Eukaryotic aspartyl protease family protein [Source:TAIR;Acc:AT1G77480]	12.2	20.2	0.724	5e-05	0.000431943	yes	UP	Y	Y	Y	Y	N	11.62	11.66	13.83	20.42	18.07	22.04
TBIG003223	AT1G77490.L01	TAPX	thylakoidal ascorbate peroxidase [Source:TAIR;Acc:AT1G77490]	24.9	36.5	0.551	5e-05	0.000431943	yes	UP	Y	Y	Y	Y	N	21.86	23.22	30	43.01	34.78	30.83
TBIG003225	AT1G77510	ATPDIL1-2	PDI-like 1-2 [Source:TAIR;Acc:AT1G77510]	104	73.2	-0.506	0.00015	0.00115492	yes	DOWN	Y	Y	Y	Y	N	111.86	89.6	111.83	76.38	69.31	71.89
TBIG003226	AT1G77520.L01	OMT1	O-methyltransferase family protein [Source:TAIR;Acc:AT1G77520]	7.47	2.86	-1.39	5e-05	0.000431943	yes	DOWN	Y	Y	Y	Y	Y	7.68	7.93	7.1	2.08	2.77	3.71
TBIG006600	AT1G77550.L01	Ttll12	tubulin-tyrosine ligases;tubulin-tyrosine ligases [Source:TAIR;Acc:AT1G77550]	34	26.2	-0.374	0.0045	0.020632	yes	DOWN	Y	Y	Y	Y	N	35.6	32.18	34	23.88	24.04	29.68
TBIG003228	AT1G77570	HSFA1	Winged helix-turn-helix transcription repressor DNA-binding [Source:TAIR;Acc:AT1G77570]	7.08	2.38	-1.58	5e-05	0.000431943	yes	DOWN	Y	Y	Y	Y	Y	6.82	8.14	6.42	1.38	3.38	2.4
TBIG003229	AT1G77610	UDP-GALT1	EamA-like transporter family protein [Source:TAIR;Acc:AT1G77610]	49.6	36.5	-0.443	0.0048	0.021716	yes	DOWN	Y	Y	Y	Y	N	48.82	48.9	51.7	35.67	36.92	35.81
TBIG003231	AT1G77640	ERF013	Integrase-type DNA-binding superfamily protein [Source:TAIR;Acc:AT1G77640]	2.21	1.27	-0.794	0.01085	0.0421279	yes	DOWN	Y	Y	N	Y	N	2.23	2.34	2.01	1.34	1.72	0.7
TBIG006607	AT1G77670	ybdL	Pyridoxal phosphate (PLP)-dependent transferases superfamily protein [Source:TAIR;Acc:AT1G77670]	47.5	30.6	-0.634	5e-05	0.000431943	yes	DOWN	Y	Y	Y	Y	N	44.72	49.45	48.2	29.63	28.84	32.23
TBIG006612	AT1G77760	NIA1	nitrate reductase 1 [Source:TAIR;Acc:AT1G77760]	91.3	284	1.64	5e-05	0.000431943	yes	UP	Y	Y	Y	Y	Y	106.87	94.45	75.92	264.38	292.67	295.38
TBIG003241	AT1G77840	F28K19.5	Translation initiation factor IF2/IF5 [Source:TAIR;Acc:AT1G77840]	57.3	39.7	-0.529	5e-05	0.000431943	yes	DOWN	Y	Y	Y	Y	N	60.73	58.08	58.27	39.53	39.98	41.79
TBIG003244	AT1G77885	-	unknown protein; BEST Arabidopsis thaliana protein match is: unknown protein (TAIR:AT1G22065.1); Has 35333 Blast hits to 34131 proteins in 2444 species: Archae - 798; Bacteria - 22429; Metazoa - 974; Fungi - 991; Plants - 531; Viruses - 0; Other Euk /.../s - 9610 (source: NCBI BLink). [Source:TAIR;Acc:AT1G77885]	11.1	14.7	0.405	0.0114	0.0437142	yes	UP	Y	Y	N	Y	N	10.04	12.46	9.55	9.67	17.26	15.38
TBIG003245	XLOC_003245	-	-	8.81	11.9	0.431	0.01295	0.0482054	yes	UP	Y	Y	N	Y	N	9.46	8.61	8.35	12.79	10.49	11.93
TBIG006623	AT1G77940	RPL30B	Ribosomal protein L7Ae/L30e/S12e/Gadd45 family protein [Source:TAIR;Acc:AT1G77940]	537	402	-0.418	0.00325	0.0157737	yes	DOWN	Y	Y	Y	Y	N	420.75	726.29	454.06	296.24	503.17	380.82
TBIG003249	AT1G78000.L01	SULTR1_2	sulfate transporter 1;2 [Source:TAIR;Acc:AT1G78000]	253	159	-0.671	5e-05	0.000431943	yes	DOWN	Y	Y	Y	Y	N	314.83	233.59	209.06	135.33	148.72	184.89
TBIG003251	AT1G78020.L01	-	Protein of unknown function (DUF581) [Source:TAIR;Acc:AT1G78020]	32.1	18.7	-0.783	5e-05	0.000431943	yes	DOWN	Y	Y	Y	Y	N	28.55	34.11	34.32	20.76	16.05	19.1
TBIG003252	AT1G78030.L01	-	unknown protein; BEST Arabidopsis thaliana protein match is: Protein of unknown function (duplicated DUF1399) (TAIR:AT4G37900.1); Has 6 Blast hits to 6 proteins in 2 species: Archae - 0; Bacteria - 0; Metazoa - 0; Fungi - 0; Plants - 6; Viruses - 0; /.../ Eukaryotes - 0 (source: NCBI BLink). [Source:TAIR;Acc:AT1G78030]	6.52	3.2	-1.03	5e-05	0.000431943	yes	DOWN	Y	Y	Y	Y	Y	4.59	7.38	6.21	2.87	3.38	2.81
TBIG003258	AT1G78100	FB91_ARATH	F-box family protein [Source:TAIR;Acc:AT1G78100]	23.8	15.9	-0.585	5e-05	0.000431943	yes	DOWN	Y	Y	Y	Y	N	24.78	25.63	23	12.7	18.15	17.72
TBIG003259	AT1G78110	-	unknown protein; FUNCTIONS IN: molecular_function unknown; INVOLVED IN: biological_process unknown; LOCATED IN: plasma membrane; EXPRESSED IN: 17 plant structures; EXPRESSED DURING: 7 growth stages; BEST Arabidopsis thaliana protein match is: unknow /.../ein (TAIR:AT1G22230.1); Has 5452 Blast hits to 3541 proteins in 289 species: Archae - 4; Bacteria - 165; Metazoa - 1756; Fungi - 532; Plants - 2…	5.31	7.35	0.468	0.00545	0.0240259	yes	UP	Y	Y	Y	Y	N	5.35	6.52	4.39	7.74	7.33	7.22
TBIG006628	AT1G78120	TPR12	Tetratricopeptide repeat (TPR)-like superfamily protein [Source:TAIR;Acc:AT1G78120]	4.85	7.1	0.551	0.00095	0.00565355	yes	UP	Y	Y	Y	Y	N	5.25	4.38	4.87	6.41	6.75	7.98
TBIG003266	AT1G78200.L01	AtPP2C17	Protein phosphatase 2C family protein [Source:TAIR;Acc:AT1G78200]	14.9	11.1	-0.431	0.0059	0.0256898	yes	DOWN	Y	Y	Y	Y	N	14.54	14.68	15.42	12.2	10.57	10.17
TBIG006631	AT1G78210.L01	Abhd6	alpha/beta-Hydrolases superfamily protein [Source:TAIR;Acc:AT1G78210]	17.6	13.2	-0.421	0.00705	0.0297589	yes	DOWN	Y	Y	Y	Y	N	18.05	17.91	17.04	13.03	14.83	11.45
TBIG006802	XLOC_006802	-	-	1.28	2.98	1.22	0.0063	0.0270982	yes	UP	Y	Y	Y	Y	Y	0.71	2.85	0.32	1.79	4.92	2.25
TBIG006638	AT1G78340	ATGSTU22	glutathione S-transferase TAU 22 [Source:TAIR;Acc:AT1G78340]	9.34	13.9	0.578	0.00085	0.00514972	yes	UP	Y	Y	Y	Y	N	8.81	10.98	8.51	11.32	17.62	12.89
TBIG003271	AT1G78410.L01	-	VQ motif-containing protein [Source:TAIR;Acc:AT1G78410]	4.2	1.53	-1.45	5e-05	0.000431943	yes	DOWN	Y	Y	Y	Y	Y	4.08	4.9	3.78	1.02	2.24	1.4
TBIG006646	AT1G78460	HEBP2	SOUL heme-binding family protein [Source:TAIR;Acc:AT1G78460]	11.6	29.6	1.35	5e-05	0.000431943	yes	UP	Y	Y	Y	Y	Y	11.34	10.75	13.2	29.3	34.14	25.75
TBIG003277	AT1G78570	RHM1	rhamnose biosynthesis 1 [Source:TAIR;Acc:AT1G78570]	231	133	-0.799	5e-05	0.000431943	yes	DOWN	Y	Y	Y	Y	N	272.5	212.91	218.63	122.43	135.31	142.61
TBIG006654	XLOC_006654	MSL6	Mechanosensitive ion channel protein 6 [Source:SWISS;Acc:Q9SYM1]	50.5	39.1	-0.37	0.01105	0.0426747	yes	DOWN	Y	Y	N	Y	N	53.4	45.33	53.7	39.53	35.68	41.01
TBIG003280	AT1G78630	emb1473	Ribosomal protein L13 family protein [Source:TAIR;Acc:AT1G78630]	147	212	0.525	0.0001	0.00080931	yes	UP	Y	Y	Y	Y	N	119.84	161.76	162.31	227.66	203.99	198.09
TBIG006658	AT1G78750	FDL10_ARATH	F-box/RNI-like superfamily protein [Source:TAIR;Acc:AT1G78750]	0.196	0.494	1.34	0.0083	0.034075	yes	UP	Y	Y	Y	Y	Y	0.19	0.23	0.17	0.59	0.41	0.46
TBIG006664	AT1G78820	EP1	D-mannose binding lectin protein with Apple-like carbohydrate-binding domain [Source:TAIR;Acc:AT1G78820]	17.3	23.3	0.427	0.0027	0.0135049	yes	UP	Y	Y	Y	Y	N	15.68	14.33	21.99	26.66	21.23	21.49
TBIG006665	AT1G78830	EP1	Curculin-like (mannose-binding) lectin family protein [Source:TAIR;Acc:AT1G78830]	99.6	172	0.788	5e-05	0.000431943	yes	UP	Y	Y	Y	Y	N	101.33	99.65	103.11	175.4	161.19	181.75
TBIG006668	AT1G78860	EP1	D-mannose binding lectin protein with Apple-like carbohydrate-binding domain [Source:TAIR;Acc:AT1G78860]	5.34	3.18	-0.746	0.0002	0.00148925	yes	DOWN	Y	Y	Y	Y	N	6.74	3.71	5.74	3.3	2.97	3.28
TBIG006676	AT1G78955.L01	CAMS1	camelliol C synthase 1 [Source:TAIR;Acc:AT1G78955]	0.482	0.821	0.768	0.00615	0.0265292	yes	UP	Y	Y	Y	Y	N	0.53	0.58	0.34	0.71	0.99	0.75
TBIG003292	AT1G78960.L01	ATLUP2	lupeol synthase 2 [Source:TAIR;Acc:AT1G78960]	5.59	7.28	0.383	0.01125	0.0432583	yes	UP	Y	Y	N	Y	N	5.21	5.74	5.89	6.87	7.13	7.7
TBIG003293	AT1G78970.L01	LUP1	lupeol synthase 1 [Source:TAIR;Acc:AT1G78970]	13.4	26.1	0.961	5e-05	0.000431943	yes	UP	Y	Y	Y	Y	N	11.59	12.72	15.91	28.06	26.97	22.55
TBIG003294	AT1G79040	PSBR	photosystem II subunit R [Source:TAIR;Acc:AT1G79040]	1030	1600	0.629	5e-05	0.000431943	yes	UP	Y	Y	Y	Y	N	794.17	1369.6	1105.51	1714.19	1849.75	1397.47
TBIG006684	AT1G79080	PP131_ARATH	Pentatricopeptide repeat (PPR) superfamily protein [Source:TAIR;Acc:AT1G79080]	12.7	8.45	-0.592	5e-05	0.000431943	yes	DOWN	Y	Y	Y	Y	N	12.08	12.59	13.91	8.95	7.62	8.71
TBIG003297	AT1G79110	BRG2	zinc ion binding [Source:TAIR;Acc:AT1G79110]	20.4	13.9	-0.548	5e-05	0.000431943	yes	DOWN	Y	Y	Y	Y	N	22.61	19.18	20.54	14.25	14.46	13.86
TBIG006687	AT1G79150.L01	noc3l	binding [Source:TAIR;Acc:AT1G79150]	43.8	25.6	-0.773	5e-05	0.000431943	yes	DOWN	Y	Y	Y	Y	N	48.33	40.86	42.87	23.18	25.41	28.2
TBIG003300	AT1G79180	ATMYB63	myb domain protein 63 [Source:TAIR;Acc:AT1G79180]	4.63	2.94	-0.655	0.00185	0.00986667	yes	DOWN	Y	Y	Y	Y	N	5.5	4.34	4.38	2.88	2.76	3.37
TBIG003311	AT1G79380.L01	RGLG2	Ca(2)-dependent phospholipid-binding protein (Copine) family [Source:TAIR;Acc:AT1G79380]	17.3	24.1	0.478	0.00475	0.0215148	yes	UP	Y	Y	Y	Y	N	19.08	17.16	15.59	21.36	24.39	25.85
TBIG003312	AT1G79400	ATCHX2	cation/H+ exchanger 2 [Source:TAIR;Acc:AT1G79400]	0.546	0.212	-1.36	0.00105	0.00614905	yes	DOWN	Y	Y	Y	Y	Y	0.51	0.57	0.57	0.11	0.24	0.29
TBIG003315	AT1G79460.L01	GA2	Terpenoid cyclases/Protein prenyltransferases superfamily protein [Source:TAIR;Acc:AT1G79460]	13	9.09	-0.519	0.0001	0.00080931	yes	DOWN	Y	Y	Y	Y	N	14.47	11.62	13.2	9.18	9.07	8.87
TBIG006699	AT1G79470	IMPDH	Aldolase-type TIM barrel family protein [Source:TAIR;Acc:AT1G79470]	29.6	12.8	-1.21	5e-05	0.000431943	yes	DOWN	Y	Y	Y	Y	Y	30.9	30.43	28.69	10.78	13.34	14.51
TBIG006714	AT1G79670.L01	RFO1	Wall-associated kinase family protein [Source:TAIR;Acc:AT1G79670]	10.4	13.8	0.397	0.00655	0.0279881	yes	UP	Y	Y	Y	Y	N	12.37	9.46	10.15	14.9	12.55	14.19
TBIG003342	AT1G80120	LOR5_ARATH	Protein of unknown function (DUF567) [Source:TAIR;Acc:AT1G80120]	6.28	3.73	-0.753	0.0002	0.00148925	yes	DOWN	Y	Y	Y	Y	N	5.67	7.39	6.65	3.43	4.09	4.1
TBIG006733	AT1G80130.L01	-	Tetratricopeptide repeat (TPR)-like superfamily protein [Source:TAIR;Acc:AT1G80130]	273	96.9	-1.49	5e-05	0.000431943	yes	DOWN	Y	Y	Y	Y	Y	254.85	315.7	273.06	86.69	103.99	108.15
TBIG003344	AT1G80150.L01	PP134_ARATH	Tetratricopeptide repeat (TPR)-like superfamily protein [Source:TAIR;Acc:AT1G80150]	9.65	7	-0.463	0.00245	0.0124527	yes	DOWN	Y	Y	Y	Y	N	10.95	9.84	8.18	6.82	7.07	6.9
TBIG006736	AT1G80180	Y1540_ARATH	unknown protein; FUNCTIONS IN: molecular_function unknown; INVOLVED IN: biological_process unknown; LOCATED IN: plasma membrane; EXPRESSED IN: 21 plant structures; EXPRESSED DURING: 10 growth stages; BEST Arabidopsis thaliana protein match is: unkno /.../tein (TAIR:AT1G15400.3); Has 30201 Blast hits to 17322 proteins in 780 species: Archae - 12; Bacteria - 1396; Metazoa - 17338; Fungi - 3422; Pla…	12.5	34	1.44	5e-05	0.000431943	yes	UP	Y	Y	Y	Y	Y	9.57	15.96	13.81	34.48	38.56	32.26
TBIG006737	AT1G80210.L01	BRCC36A	Mov34/MPN/PAD-1 family protein [Source:TAIR;Acc:AT1G80210]	7.64	10.7	0.485	0.00585	0.0255292	yes	UP	Y	Y	Y	Y	N	7.36	7.69	8.08	11.59	9.86	10.62
TBIG006739	AT1G80240	-	Protein of unknown function, DUF642 [Source:TAIR;Acc:AT1G80240]	10.2	24.5	1.27	5e-05	0.000431943	yes	UP	Y	Y	Y	Y	Y	11.22	11.32	8.56	22.6	27.36	24.43
TBIG003349	AT1G80260.L01	emb1427	Spc97 / Spc98 family of spindle pole body (SBP) component [Source:TAIR;Acc:AT1G80260]	20.9	26.3	0.334	0.01035	0.0406321	yes	UP	Y	Y	N	Y	N	22.63	19.59	20.48	27.97	24.43	25.83
TBIG003350	AT1G80270.L01	PPR596	PENTATRICOPEPTIDE REPEAT 596 [Source:TAIR;Acc:AT1G80270]	41.3	21.3	-0.956	5e-05	0.000431943	yes	DOWN	Y	Y	Y	Y	N	46.17	40.87	39.18	18.28	21.81	24.89
TBIG003352	XLOC_003352	AATP1	ADP,ATP carrier protein 1, chloroplastic [Source:SWISS;Acc:Q39002]	139	86.2	-0.687	5e-05	0.000431943	yes	DOWN	Y	Y	Y	Y	N	153.2	135.61	130.68	81.83	82	93.29
TBIG006742	AT1G80340	GA4H	gibberellin 3-oxidase 2 [Source:TAIR;Acc:AT1G80340]	2.21	0.845	-1.39	0.0001	0.00080931	yes	DOWN	Y	Y	Y	Y	Y	2.38	2.59	1.67	0.79	0.87	0.85
TBIG003354	XLOC_003354	GLYK	D-glycerate 3-kinase, chloroplastic [Source:SWISS;Acc:Q944I4]	53.8	79.3	0.559	5e-05	0.000431943	yes	UP	Y	Y	Y	Y	N	49.16	50.12	64.61	84.89	78	75.15
TBIG006747	AT1G80420.L01	ATXRCC1	BRCT domain-containing DNA repair protein [Source:TAIR;Acc:AT1G80420]	9.73	15.6	0.686	5e-05	0.000431943	yes	UP	Y	Y	Y	Y	N	8.98	11.1	9.49	15.48	16.45	15.06
TBIG003356	AT1G80440	FBK30_ARATH	Galactose oxidase/kelch repeat superfamily protein [Source:TAIR;Acc:AT1G80440]	14.4	49.6	1.78	5e-05	0.000431943	yes	UP	Y	Y	Y	Y	Y	11.64	18.23	13.93	57.96	49.67	41.42
TBIG006748	AT1G80450	-	VQ motif-containing protein [Source:TAIR;Acc:AT1G80450]	9.47	4.58	-1.05	5e-05	0.000431943	yes	DOWN	Y	Y	Y	Y	Y	9.39	10.81	7.53	4.84	4.81	3.74
TBIG006751	AT1G80530	-	Major facilitator superfamily protein [Source:TAIR;Acc:AT1G80530]	46.9	35.2	-0.416	0.00135	0.00761948	yes	DOWN	Y	Y	Y	Y	N	49.17	48.98	43.09	34.29	33.66	36.12
TBIG006757	AT1G80630	Fbxl2	RNI-like superfamily protein [Source:TAIR;Acc:AT1G80630]	4.65	6.67	0.52	0.0017	0.00921816	yes	UP	Y	Y	Y	Y	N	4.29	4.31	5.33	7.29	5.93	6.57
TBIG003365	AT1G80650.L01	RTL1	RNAse THREE-like protein 1 [Source:TAIR;Acc:AT1G80650]	3.49	8.41	1.27	5e-05	0.000431943	yes	UP	Y	Y	Y	Y	Y	2.69	3.61	4.11	8.2	9.94	6.74
TBIG006759	AT1G80670	RAE1L_ARATH	Transducin/WD40 repeat-like superfamily protein [Source:TAIR;Acc:AT1G80670]	18.5	25.1	0.442	0.00145	0.00809009	yes	UP	Y	Y	Y	Y	N	17.78	18.15	18.94	23.47	24.79	25.66
TBIG003368	AT1G80720.L01	YB95_ARATH	Mitochondrial glycoprotein family protein [Source:TAIR;Acc:AT1G80720]	9.45	6.48	-0.544	0.0025	0.0126606	yes	DOWN	Y	Y	Y	Y	N	9.86	9.32	9.2	5.42	6.66	7.3
TBIG003371	AT1G80750	RPL7A	Ribosomal protein L30/L7 family protein [Source:TAIR;Acc:AT1G80750]	113	79.1	-0.509	0.0002	0.00148925	yes	DOWN	Y	Y	Y	Y	N	107.76	120.72	111.8	68.13	85.77	83.07
TBIG003375	AT1G80820	CCR2	cinnamoyl coa reductase [Source:TAIR;Acc:AT1G80820]	14.9	8.48	-0.816	5e-05	0.000431943	yes	DOWN	Y	Y	Y	Y	N	17.12	14.91	13.81	8.93	6.93	9.79
TBIG003377	AT1G80840	WRKY40	WRKY DNA-binding protein 40 [Source:TAIR;Acc:AT1G80840]	12.8	17.7	0.476	0.00625	0.0269188	yes	UP	Y	Y	Y	Y	N	16.35	11.23	11.36	18.36	17.43	17.9
TBIG006769	AT1G80920	J8	Chaperone DnaJ-domain superfamily protein [Source:TAIR;Acc:AT1G80920]	28.4	129	2.18	5e-05	0.000431943	yes	UP	Y	Y	Y	Y	Y	21.07	31.05	32.24	142.84	134.09	106.26
TBIG003383	AT1G80960.L01	FB93_ARATH	F-box and Leucine Rich Repeat domains containing protein [Source:TAIR;Acc:AT1G80960]	2.34	3.48	0.571	0.0051	0.0228345	yes	UP	Y	Y	Y	Y	N	2.11	2.51	2.35	3.69	2.78	3.79
TBIG008859	XLOC_008859	-	-	125	209	0.734	5e-05	0.000431943	yes	UP	Y	Y	Y	Y	N	140.77	119.67	114.13	211.77	171.51	230.12
TBIG010903	XLOC_010903	-	-	7.23	10.8	0.584	0.01285	0.0479064	yes	UP	Y	Y	N	Y	N	7.62	9.47	4.78	8.93	12.18	11.29
TBIG006813	AT2G01270.L01	AtQSOX2	quiescin-sulfhydryl oxidase 2 [Source:TAIR;Acc:AT2G01270]	32.4	41	0.339	0.01185	0.0450231	yes	UP	Y	Y	N	Y	N	34.22	30.64	32.84	41.14	39.49	41.15
TBIG008873	AT2G01290	RPI2	ribose-5-phosphate isomerase 2 [Source:TAIR;Acc:AT2G01290]	26	18.6	-0.48	0.0005	0.00327041	yes	DOWN	Y	Y	Y	Y	N	21.78	29.95	26.48	17.61	19.11	18.92
TBIG008874	AT2G01300	-	unknown protein; BEST Arabidopsis thaliana protein match is: unknown protein (TAIR:AT1G15010.1); Has 73 Blast hits to 73 proteins in 12 species: Archae - 0; Bacteria - 0; Metazoa - 0; Fungi - 0; Plants - 73; Viruses - 0; Other Eukaryotes - 0 (source /.../ BLink). [Source:TAIR;Acc:AT2G01300]	0.65	1.57	1.27	0.00825	0.0339126	yes	UP	Y	Y	Y	Y	Y	0.16	0.93	0.86	1.67	1.58	1.42
TBIG008876	AT2G01320	ABCG7	ABC-2 type transporter family protein [Source:TAIR;Acc:AT2G01320]	24.5	35.5	0.536	5e-05	0.000431943	yes	UP	Y	Y	Y	Y	N	24.41	23	27.09	37.88	32.33	36.44
TBIG008881	AT2G01420.L01	PIN4	Auxin efflux carrier family protein [Source:TAIR;Acc:AT2G01420]	19.8	34.5	0.8	5e-05	0.000431943	yes	UP	Y	Y	Y	Y	N	17.84	19.57	22.4	38.51	34.17	30.96
TBIG008884	AT2G01450.L01	ATMPK17	MAP kinase 17 [Source:TAIR;Acc:AT2G01450]	51.4	72.6	0.497	0.0002	0.00148925	yes	UP	Y	Y	Y	Y	N	55.92	48.06	52.7	75.11	66.61	76.3
TBIG006819	AT2G01480.L01	Y1491_ARATH	O-fucosyltransferase family protein [Source:TAIR;Acc:AT2G01480]	11.2	14.5	0.378	0.0081	0.0334018	yes	UP	Y	Y	Y	Y	N	12.27	11.38	9.85	14.57	14.51	14.05
TBIG008890	AT2G01570	RGA1	GRAS family transcription factor family protein [Source:TAIR;Acc:AT2G01570]	34.5	45.2	0.392	0.00275	0.0137127	yes	UP	Y	Y	Y	Y	N	36.99	30.05	37.27	52.52	39.27	43.87
TBIG006824	AT2G01590.L01	CRR3	chlororespiratory reduction 3 [Source:TAIR;Acc:AT2G01590]	7.92	12	0.604	0.0006	0.00382179	yes	UP	Y	Y	Y	Y	N	6.12	7.82	9.69	12.37	12.91	10.45
TBIG008895	AT2G01660.L01	PDLP6	plasmodesmata-located protein 6 [Source:TAIR;Acc:AT2G01660]	9.58	5.28	-0.86	5e-05	0.000431943	yes	DOWN	Y	Y	Y	Y	N	10.96	9.75	8.98	4.43	5.11	6.68
TBIG008896	AT2G01670	atnudt17	nudix hydrolase homolog 17 [Source:TAIR;Acc:AT2G01670]	62.4	49.3	-0.338	0.0098	0.0388805	yes	DOWN	Y	Y	Y	Y	N	67.21	61.14	57.79	44.69	52.75	49
TBIG006829	AT2G01680.L01	Y2168_ARATH	Ankyrin repeat family protein [Source:TAIR;Acc:AT2G01680]	26.3	20.6	-0.354	0.00865	0.0351928	yes	DOWN	Y	Y	Y	Y	N	24.9	28.21	27.09	21.1	20.5	20.39
TBIG008905	AT2G01818	-	PLATZ transcription factor family protein [Source:TAIR;Acc:AT2G01818]	1.59	3.08	0.956	0.0009	0.00540389	yes	UP	Y	Y	Y	Y	N	1.66	1.21	1.82	2.38	3.35	3.33
TBIG006837	AT2G01860	EMB975	Tetratricopeptide repeat (TPR)-like superfamily protein [Source:TAIR;Acc:AT2G01860]	2.99	5.06	0.759	0.0006	0.00382179	yes	UP	Y	Y	Y	Y	N	2.49	3.09	3.41	5.98	4.05	4.99
TBIG006838	AT2G01900.L01	CVP2	DNAse I-like superfamily protein [Source:TAIR;Acc:AT2G01900]	0.998	1.66	0.73	0.0045	0.020632	yes	UP	Y	Y	Y	Y	N	1.44	0.65	0.94	1.85	1.72	1.44
TBIG008912	AT2G01918.L01	PQL3	PsbQ-like 3 [Source:TAIR;Acc:AT2G01918]	3.42	5.53	0.692	0.0031	0.0151743	yes	UP	Y	Y	Y	Y	N	2.11	4.06	4.16	4.96	7.56	4.03
TBIG006842	AT2G01940	SGR5	C2H2-like zinc finger protein [Source:TAIR;Acc:AT2G01940]	3.66	5.77	0.656	0.0001	0.00080931	yes	UP	Y	Y	Y	Y	N	3.91	3.33	3.63	5.34	5.97	5.71
TBIG008914	AT2G01950	VH1	BRI1-like 2 [Source:TAIR;Acc:AT2G01950]	7.74	10.6	0.451	0.0008	0.00487714	yes	UP	Y	Y	Y	Y	N	8.23	7.35	7.64	10.69	10.8	10.02
TBIG008916	AT2G01990.L01	-	unknown protein; BEST Arabidopsis thaliana protein match is: unknown protein (TAIR:AT1G14630.1); Has 118 Blast hits to 118 proteins in 14 species: Archae - 0; Bacteria - 0; Metazoa - 0; Fungi - 0; Plants - 118; Viruses - 0; Other Eukaryotes - 0 (sou /.../CBI BLink). [Source:TAIR;Acc:AT2G01990]	8.22	5.74	-0.518	0.00765	0.0319042	yes	DOWN	Y	Y	Y	Y	N	8.18	8.81	7.61	4.5	6.63	5.92
TBIG008918	AT2G02010	GAD4	glutamate decarboxylase 4 [Source:TAIR;Acc:AT2G02010]	28.5	14.2	-1	5e-05	0.000431943	yes	DOWN	Y	Y	Y	Y	Y	31.38	25.95	28.8	14.17	11.54	16.62
TBIG006864	AT2G02410.L01	-	unknown protein; CONTAINS InterPro DOMAIN/s: Protein of unknown function DUF901 (InterPro:IPR010298); Has 1151 Blast hits to 1151 proteins in 597 species: Archae - 0; Bacteria - 1105; Metazoa - 0; Fungi - 0; Plants - 42; Viruses - 0; Other Eukaryote /.../(source: NCBI BLink). [Source:TAIR;Acc:AT2G02410]	4.32	8.26	0.935	0.00105	0.00614905	yes	UP	Y	Y	Y	Y	N	3.75	5.94	3.5	8.82	8.62	7.49
TBIG008939	AT2G02710.L01	PLP	PAS/LOV protein B [Source:TAIR;Acc:AT2G02710]	13.8	45.9	1.73	5e-05	0.000431943	yes	UP	Y	Y	Y	Y	Y	12.67	12.96	15.96	53.7	41.38	41.42
TBIG008946	AT2G02850	ARPN	plantacyanin [Source:TAIR;Acc:AT2G02850]	10.5	6.4	-0.708	0.00055	0.00355564	yes	DOWN	Y	Y	Y	Y	N	7.16	14.64	9.54	6.47	6.55	6.13
TBIG008947	AT2G02860.L01	SUT2	sucrose transporter 2 [Source:TAIR;Acc:AT2G02860]	26.1	20.6	-0.345	0.01065	0.0415252	yes	DOWN	Y	Y	N	Y	N	29.62	23.86	24.58	20.65	19.09	20.9
TBIG006895	AT2G02880	-	mucin-related [Source:TAIR;Acc:AT2G02880]	7.81	5.4	-0.534	0.00165	0.00899966	yes	DOWN	Y	Y	Y	Y	N	6.78	8.56	8.66	5.1	6	5.36
TBIG006896	AT2G02955.L01	MEE12	maternal effect embryo arrest 12 [Source:TAIR;Acc:AT2G02955]	7.31	5.43	-0.429	0.00425	0.0197085	yes	DOWN	Y	Y	Y	Y	N	8.02	6.62	7.54	4.98	5.6	5.76
TBIG006898	AT2G02990	RNS1	ribonuclease 1 [Source:TAIR;Acc:AT2G02990]	135	40.5	-1.74	5e-05	0.000431943	yes	DOWN	Y	Y	Y	Y	Y	135.45	105.43	157.68	25.89	40.45	53
TBIG008957	AT2G03090	ATEXPA15	expansin A15 [Source:TAIR;Acc:AT2G03090]	35.9	27.2	-0.399	0.00325	0.0157737	yes	DOWN	Y	Y	Y	Y	N	35.78	41.44	32.76	22.84	28.92	30.9
TBIG006906	AT2G03140.L01	EMB8	alpha/beta-Hydrolases superfamily protein [Source:TAIR;Acc:AT2G03140]	25.2	15.7	-0.681	5e-05	0.000431943	yes	DOWN	Y	Y	Y	Y	N	26.92	23.62	25.36	16.24	14.91	15.72
TBIG008958	AT2G03200	nep1	Eukaryotic aspartyl protease family protein [Source:TAIR;Acc:AT2G03200]	12.7	8.61	-0.56	0.00035	0.00241417	yes	DOWN	Y	Y	Y	Y	N	13.24	11.38	13.61	8.61	8.05	9.02
TBIG008971	AT2G03390.L01	Fbxo21	uvrB/uvrC motif-containing protein [Source:TAIR;Acc:AT2G03390]	24.8	36	0.54	5e-05	0.000431943	yes	UP	Y	Y	Y	Y	N	23.46	24.62	26.93	39.36	33.8	34.65
TBIG008973	AT2G03440	NRP1	nodulin-related protein 1 [Source:TAIR;Acc:AT2G03440]	20.2	29.4	0.541	0.0004	0.00270915	yes	UP	Y	Y	Y	Y	N	16.42	21.04	22.81	27.36	31.98	27.76
TBIG006920	AT2G03480.L01	QUL2	QUASIMODO2 LIKE 2 [Source:TAIR;Acc:AT2G03480]	26.9	16.1	-0.742	5e-05	0.000431943	yes	DOWN	Y	Y	Y	Y	N	28.35	25.2	27.33	17.74	14.37	15.66
TBIG006926	AT2G03550	CXE7	alpha/beta-Hydrolases superfamily protein [Source:TAIR;Acc:AT2G03550]	8.2	12	0.547	0.00135	0.00761948	yes	UP	Y	Y	Y	Y	N	6.62	8.02	10	13.34	11.51	10.9
TBIG006934	AT2G03670	CDC48B	cell division cycle 48B [Source:TAIR;Acc:AT2G03670]	8.21	5.43	-0.595	0.0003	0.00211729	yes	DOWN	Y	Y	Y	Y	N	8.9	7.41	8.1	4.85	5.48	5.65
TBIG006936	AT2G03710	2016-09-04	K-box region and MADS-box transcription factor family protein [Source:TAIR;Acc:AT2G03710]	1.44	3.09	1.1	5e-05	0.000431943	yes	UP	Y	Y	Y	Y	Y	1.36	1.69	1.28	3.51	2.77	2.92
TBIG006937	AT2G03720.L01	MRH6	Adenine nucleotide alpha hydrolases-like superfamily protein [Source:TAIR;Acc:AT2G03720]	2.4	1.31	-0.875	0.00275	0.0137127	yes	DOWN	Y	Y	Y	Y	N	2.27	3.49	1.82	0.7	2.07	1.41
TBIG008980	AT2G03730	ACR5	ACT domain repeat 5 [Source:TAIR;Acc:AT2G03730]	7.53	11.3	0.592	0.0001	0.00080931	yes	UP	Y	Y	Y	Y	N	7.84	7.15	7.64	9.74	11.29	12.7
TBIG008982	AT2G03750	SOT11	P-loop containing nucleoside triphosphate hydrolases superfamily protein [Source:TAIR;Acc:AT2G03750]	8.14	11.2	0.455	0.00475	0.0215148	yes	UP	Y	Y	Y	Y	N	6.55	8.1	9.74	11.53	10.88	10.56
TBIG008983	AT2G03760	ST	sulphotransferase 12 [Source:TAIR;Acc:AT2G03760]	16.9	35.1	1.05	5e-05	0.000431943	yes	UP	Y	Y	Y	Y	Y	14.09	16.5	20.31	35.62	32.73	35.69
TBIG006938	AT2G03800.L01	GEK1	D-aminoacyl-tRNA deacylases [Source:TAIR;Acc:AT2G03800]	16.6	12.3	-0.438	0.00365	0.0173391	yes	DOWN	Y	Y	Y	Y	N	16.97	17.32	16.03	12.34	11.92	12.44
TBIG006946	AT2G03890	ATPI4K GAMMA 7	phosphoinositide 4-kinase gamma 7 [Source:TAIR;Acc:AT2G03890]	49.9	87.3	0.806	5e-05	0.000431943	yes	UP	Y	Y	Y	Y	N	51.9	44.23	55	93.36	80.8	86.89
TBIG008993	AT2G04040.L01	ATDTX1	MATE efflux family protein [Source:TAIR;Acc:AT2G04040]	8.2	19.3	1.24	5e-05	0.000431943	yes	UP	Y	Y	Y	Y	Y	10.01	9.19	5.42	17.57	15.33	23.59
TBIG008994	AT2G04050.L01	DTXL1	MATE efflux family protein [Source:TAIR;Acc:AT2G04050]	4.87	11	1.18	5e-05	0.000431943	yes	UP	Y	Y	Y	Y	Y	4.93	4.76	4.99	10.35	9.37	12.94
TBIG010904	XLOC_010904	-	-	8.62	2.75	-1.65	5e-05	0.000431943	yes	DOWN	Y	Y	Y	Y	Y	10.37	8.46	7.17	1.41	2.68	4.13
TBIG009002	AT2G04160	AIR3	Subtilisin-like serine endopeptidase family protein [Source:TAIR;Acc:AT2G04160]	68.7	45.1	-0.608	5e-05	0.000431943	yes	DOWN	Y	Y	Y	Y	N	76.34	63.88	66.74	40.84	42.36	51.22
TBIG009006	AT2G04240	XERICO	RING/U-box superfamily protein [Source:TAIR;Acc:AT2G04240]	10.6	14.3	0.437	0.01165	0.044454	yes	UP	Y	Y	N	Y	N	9.58	10.67	11.4	12.22	16.31	14.06
TBIG006972	AT2G04390	RPS17A	Ribosomal S17 family protein [Source:TAIR;Acc:AT2G04390]	216	149	-0.534	0.0001	0.00080931	yes	DOWN	Y	Y	Y	Y	N	189.08	272.11	200.84	120.06	187.58	146.76
TBIG006973	AT2G04400	IGPS	Aldolase-type TIM barrel family protein [Source:TAIR;Acc:AT2G04400]	104	60.4	-0.781	5e-05	0.000431943	yes	DOWN	Y	Y	Y	Y	N	121.12	90.33	104.37	58.6	53.28	70.39
TBIG006975	AT2G04430.L01	atnudt5	nudix hydrolase homolog 5 [Source:TAIR;Acc:AT2G04430]	4.46	3.11	-0.52	0.00785	0.0325778	yes	DOWN	Y	Y	Y	Y	N	5.68	3.8	3.99	3	3.55	2.79
TBIG006978	AT2G04495	-	unknown protein; FUNCTIONS IN: molecular_function unknown; INVOLVED IN: biological_process unknown; LOCATED IN: endomembrane system; BEST Arabidopsis thaliana protein match is: unknown protein (TAIR:AT2G04515.1); Has 30201 Blast hits to 17322 protei /.../780 species: Archae - 12; Bacteria - 1396; Metazoa - 17338; Fungi - 3422; Plants - 5037; Viruses - 0; Other Eukaryotes - 2996 (source: NCBI BLin…	0.861	0.279	-1.62	0.00225	0.011612	yes	DOWN	Y	Y	Y	Y	Y	1.28	0.31	1.04	0.29	0.19	0.38
TBIG006980	AT2G04515	-	unknown protein; FUNCTIONS IN: molecular_function unknown; INVOLVED IN: biological_process unknown; LOCATED IN: endomembrane system; BEST Arabidopsis thaliana protein match is: unknown protein (TAIR:AT2G04495.1); Has 30201 Blast hits to 17322 protei /.../780 species: Archae - 12; Bacteria - 1396; Metazoa - 17338; Fungi - 3422; Plants - 5037; Viruses - 0; Other Eukaryotes - 2996 (source: NCBI BLin…	1.45	0.367	-1.98	0.0004	0.00270915	yes	DOWN	Y	Y	Y	Y	Y	1.61	1.6	1.19	0.64	0.31	0.13
TBIG009016	AT2G04520	eIF-4C	Nucleic acid-binding, OB-fold-like protein [Source:TAIR;Acc:AT2G04520]	143	101	-0.501	5e-05	0.000431943	yes	DOWN	Y	Y	Y	Y	N	126.62	179.49	134.95	87.48	125.33	95.93
TBIG006982	AT2G04550	IBR5	indole-3-butyric acid response 5 [Source:TAIR;Acc:AT2G04550]	11.4	15.2	0.421	0.01125	0.0432583	yes	UP	Y	Y	N	Y	N	11.64	10.66	11.81	15.31	15.81	14.05
TBIG006983	AT2G04570	GDL34_ARATH	GDSL-like Lipase/Acylhydrolase superfamily protein [Source:TAIR;Acc:AT2G04570]	16.3	9.09	-0.846	5e-05	0.000431943	yes	DOWN	Y	Y	Y	Y	N	17.13	16.85	15.34	9.43	9.48	8.27
TBIG010905	XLOC_010905	-	-	11.2	6.15	-0.864	0.0001	0.00080931	yes	DOWN	Y	Y	Y	Y	N	9.62	14.3	9.96	3.69	8.55	6.22
TBIG006986	AT2G04690.L01	CREG2	Pyridoxamine 5'-phosphate oxidase family protein [Source:TAIR;Acc:AT2G04690]	7.44	18.4	1.31	5e-05	0.000431943	yes	UP	Y	Y	Y	Y	Y	6.26	7.47	8.6	17.12	22.61	15.16
TBIG006990	AT2G04790	-	unknown protein; Has 45 Blast hits to 45 proteins in 15 species: Archae - 0; Bacteria - 0; Metazoa - 0; Fungi - 0; Plants - 43; Viruses - 0; Other Eukaryotes - 2 (source: NCBI BLink). [Source:TAIR;Acc:AT2G04790]	1.32	2.76	1.07	0.00195	0.0103124	yes	UP	Y	Y	Y	Y	Y	1.35	1.24	1.3	1.45	3.43	3.2
TBIG009035	AT2G05070	LHCB2.2	photosystem II light harvesting complex gene 2.2 [Source:TAIR;Acc:AT2G05070]	248	476	0.94	5e-05	0.000431943	yes	UP	Y	Y	Y	Y	N	186.09	193.4	385.72	557.52	502.14	379.77
TBIG009036	AT2G05100.L01	LHCB2.1	photosystem II light harvesting complex gene 2.1 [Source:TAIR;Acc:AT2G05100]	199	453	1.19	5e-05	0.000431943	yes	UP	Y	Y	Y	Y	Y	150.72	146.27	315.36	562.34	463.63	343.26
TBIG009039	AT2G05160.L01	AtC3H18	CCCH-type zinc fingerfamily protein with RNA-binding domain [Source:TAIR;Acc:AT2G05160]	0.533	1.33	1.32	5e-05	0.000431943	yes	UP	Y	Y	Y	Y	Y	0.47	0.61	0.52	1.21	1.6	1.14
TBIG007005	AT2G05210.L01	AtPOT1a	Nucleic acid-binding, OB-fold-like protein [Source:TAIR;Acc:AT2G05210]	9.71	13.5	0.475	0.0012	0.00689274	yes	UP	Y	Y	Y	Y	N	9.87	10.37	9.28	14.8	13.2	12.44
TBIG009040	AT2G05220.L01	RPS17B	Ribosomal S17 family protein [Source:TAIR;Acc:AT2G05220]	308	234	-0.4	0.0025	0.0126606	yes	DOWN	Y	Y	Y	Y	N	273.84	355.97	312.75	189.89	280.04	238.65
TBIG009045	AT2G05310.L01	-	unknown protein; FUNCTIONS IN: molecular_function unknown; INVOLVED IN: biological_process unknown; LOCATED IN: chloroplast; BEST Arabidopsis thaliana protein match is: unknown protein (TAIR:AT4G13500.1); Has 50 Blast hits to 50 proteins in 20 speci /.../chae - 0; Bacteria - 0; Metazoa - 0; Fungi - 0; Plants - 50; Viruses - 0; Other Eukaryotes - 0 (source: NCBI BLink). [Source:TAIR;Acc:AT2G05310]	25.2	51.2	1.02	5e-05	0.000431943	yes	UP	Y	Y	Y	Y	Y	16.39	32.52	23.71	49.07	61.37	38.32
TBIG007010	AT2G05380	GRP3S	glycine-rich protein 3 short isoform [Source:TAIR;Acc:AT2G05380]	520	1080	1.05	5e-05	0.000431943	yes	UP	Y	Y	Y	Y	Y	395.84	660.75	614.4	1039.3	1521.02	854.35
TBIG007016	AT2G05510.L01	-	Glycine-rich protein family [Source:TAIR;Acc:AT2G05510]	204	128	-0.672	5e-05	0.000431943	yes	DOWN	Y	Y	Y	Y	N	181.21	311.66	206.27	86.24	202.27	153.47
TBIG007019	AT2G05540	-	Glycine-rich protein family [Source:TAIR;Acc:AT2G05540]	5.86	12.8	1.13	5e-05	0.000431943	yes	UP	Y	Y	Y	Y	Y	4.56	9	4.62	14.86	13.71	10.52
TBIG007020	AT2G05580	-	Glycine-rich protein family [Source:TAIR;Acc:AT2G05580]	0.102	1.13	3.47	0.003	0.0147441	yes	UP	Y	Y	Y	Y	Y	0.18	0.1	0.04	0.1	1.29	2.69
TBIG009062	AT2G05920.L01	ARA12	Subtilase family protein [Source:TAIR;Acc:AT2G05920]	122	90.9	-0.426	0.00165	0.00899966	yes	DOWN	Y	Y	Y	Y	N	121.56	128.24	120.36	84.69	95.7	91.21
TBIG009063	AT2G05940	Y5102_ARATH	Protein kinase superfamily protein [Source:TAIR;Acc:AT2G05940]	18.7	11	-0.767	5e-05	0.000431943	yes	DOWN	Y	Y	Y	Y	N	22.27	16.05	18.56	11.21	9.58	12.3
TBIG007037	AT2G06025.L01	-	Acyl-CoA N-acyltransferases (NAT) superfamily protein [Source:TAIR;Acc:AT2G06025]	12.3	23.7	0.946	5e-05	0.000431943	yes	UP	Y	Y	Y	Y	N	11.32	12.85	12.94	24.74	25.7	20.29
TBIG009071	AT2G06520.L01	PSBX	photosystem II subunit X [Source:TAIR;Acc:AT2G06520]	408	535	0.391	0.0034	0.016363	yes	UP	Y	Y	Y	Y	N	271.8	477.86	486.15	548.43	652.31	404.7
TBIG007045	AT2G06850.L01	EXGT-A1	xyloglucan endotransglucosylase/hydrolase 4 [Source:TAIR;Acc:AT2G06850]	120	230	0.943	5e-05	0.000431943	yes	UP	Y	Y	Y	Y	N	99.84	133.7	126.46	221.3	242.88	220.85
TBIG009085	AT2G07180	Y5102_ARATH	Protein kinase superfamily protein [Source:TAIR;Acc:AT2G07180]	16	26.9	0.744	5e-05	0.000431943	yes	UP	Y	Y	Y	Y	N	16.78	16.71	15.4	29.01	28.03	24.2
TBIG009096	XLOC_009096	M1090_ARATH	Uncharacterized mitochondrial protein AtMg01090 [Source:SWISS;Acc:P92541]	10.9	6.7	-0.703	0.0116	0.0442893	yes	DOWN	Y	Y	N	Y	N	7.28	14.45	10.45	3.79	8.67	7.13
TBIG007067	AT2G07674	M1010_ARATH	Unknown conserved protein [Source:TAIR;Acc:AT2G07674]	1.49	0.597	-1.32	0.0019	0.0100891	yes	DOWN	Y	Y	Y	Y	Y	1.77	1.02	1.73	0.25	0.83	0.74
TBIG007078	XLOC_007078	ATPA	ATP synthase subunit alpha, mitochondrial [Source:SWISS;Acc:P68541]	0.88	0.419	-1.07	0.00075	0.00460839	yes	DOWN	Y	Y	Y	Y	Y	0.76	1.13	0.77	0.35	0.45	0.44
TBIG007091	XLOC_007091	-	-	0.528	0.192	-1.46	0.01265	0.0473239	yes	DOWN	Y	Y	N	Y	Y	0.43	0.57	0.57	0.08	0.26	0.24
TBIG007121	AT2G11810.L01	MGDC	monogalactosyldiacylglycerol synthase type C [Source:TAIR;Acc:AT2G11810]	59.1	22.2	-1.41	5e-05	0.000431943	yes	DOWN	Y	Y	Y	Y	Y	72.9	68.23	37.44	12.82	23.45	30.5
TBIG009144	AT2G11910.L01	-	unknown protein; FUNCTIONS IN: molecular_function unknown; INVOLVED IN: biological_process unknown; LOCATED IN: chloroplast envelope; EXPRESSED IN: 22 plant structures; EXPRESSED DURING: 13 growth stages; Has 92883 Blast hits to 31060 proteins in 15 /.../cies: Archae - 765; Bacteria - 32670; Metazoa - 21164; Fungi - 12252; Plants - 4238; Viruses - 1282; Other Eukaryotes - 20512 (source: NCBI BLin…	128	87.4	-0.551	0.00015	0.00115492	yes	DOWN	Y	Y	Y	Y	N	116.11	170.29	118.22	75.42	102.56	96.59
TBIG010917	XLOC_010917	-	-	0.293	0.488	0.733	0.0081	0.0334018	yes	UP	Y	Y	Y	Y	N	0.33	0.36	0.19	0.53	0.54	0.39
TBIG007128	AT2G12550.L01	NUB1	ubiquitin-associated (UBA)/TS-N domain-containing protein [Source:TAIR;Acc:AT2G12550]	9.4	5.98	-0.653	5e-05	0.000431943	yes	DOWN	Y	Y	Y	Y	N	10.42	9.66	8.45	6.55	5.45	5.99
TBIG007140	AT2G13290	Mgat3	beta-1,4-N-acetylglucosaminyltransferase family protein [Source:TAIR;Acc:AT2G13290]	13.3	8.36	-0.674	5e-05	0.000431943	yes	DOWN	Y	Y	Y	Y	N	14.87	11.82	13.08	8.3	8.13	8.26
TBIG009161	AT2G13360	AGT	alanine:glyoxylate aminotransferase [Source:TAIR;Acc:AT2G13360]	96	210	1.13	5e-05	0.000431943	yes	UP	Y	Y	Y	Y	Y	71.09	97.24	123.44	239.72	209.74	178.53
TBIG007162	AT2G14080.L01	SNC1	Disease resistance protein (TIR-NBS-LRR class) family [Source:TAIR;Acc:AT2G14080]	4.06	5.6	0.465	0.00175	0.00942107	yes	UP	Y	Y	Y	Y	N	3.91	3.56	4.69	6.36	5.51	4.74
TBIG009184	AT2G14100	CYP705A13	cytochrome P450, family 705, subfamily A, polypeptide 13 [Source:TAIR;Acc:AT2G14100]	1.3	2.22	0.765	0.001	0.00590777	yes	UP	Y	Y	Y	Y	N	1.52	1.13	1.33	1.71	2.61	2.42
TBIG007165	AT2G14210.L01	ANR1	AGAMOUS-like 44 [Source:TAIR;Acc:AT2G14210]	0.534	2.26	2.08	5e-05	0.000431943	yes	UP	Y	Y	Y	Y	Y	0.39	0.76	0.46	2.11	2.85	1.81
TBIG007166	AT2G14247	-	Expressed protein [Source:TAIR;Acc:AT2G14247]	10.7	72.1	2.76	5e-05	0.000431943	yes	UP	Y	Y	Y	Y	Y	11.08	13.63	6.96	46.04	102.9	64.79
TBIG007167	AT2G14255.L01	PAT23	Ankyrin repeat family protein with DHHC zinc finger domain [Source:TAIR;Acc:AT2G14255]	17.1	23.4	0.452	0.00105	0.00614905	yes	UP	Y	Y	Y	Y	N	18.82	17.56	14.97	23.17	24.08	22
TBIG009187	AT2G14260	PIP	proline iminopeptidase [Source:TAIR;Acc:AT2G14260]	19.2	29.8	0.633	5e-05	0.000431943	yes	UP	Y	Y	Y	Y	N	17.33	19.72	21.56	31.24	30.31	28.38
TBIG009194	AT2G14460	-	unknown protein; Has 3 Blast hits to 3 proteins in 1 species: Archae - 0; Bacteria - 0; Metazoa - 0; Fungi - 0; Plants - 3; Viruses - 0; Other Eukaryotes - 0 (source: NCBI BLink). [Source:TAIR;Acc:AT2G14460]	37.2	21.1	-0.819	5e-05	0.000431943	yes	DOWN	Y	Y	Y	Y	N	33.25	46.81	30.05	15.19	27.07	20.63
TBIG009199	AT2G14610	PR1	pathogenesis-related gene 1 [Source:TAIR;Acc:AT2G14610]	9.25	3.25	-1.51	5e-05	0.000431943	yes	DOWN	Y	Y	Y	Y	Y	15.76	5.77	6.7	4.31	3.74	1.8
TBIG007176	AT2G14660	Thyn1	unknown protein; CONTAINS InterPro DOMAIN/s: Uncharacterised protein family UPF0310 (InterPro:IPR002740); Has 2761 Blast hits to 2761 proteins in 686 species: Archae - 5; Bacteria - 1143; Metazoa - 73; Fungi - 78; Plants - 42; Viruses - 0; Other Euk /.../s - 1420 (source: NCBI BLink). [Source:TAIR;Acc:AT2G14660]	6.81	4.53	-0.589	0.01275	0.0476248	yes	DOWN	Y	Y	N	Y	N	5.62	9.7	5.61	4.34	4.02	5.46
TBIG007182	AT2G14750.L01	APK	APS kinase [Source:TAIR;Acc:AT2G14750]	105	61.2	-0.784	5e-05	0.000431943	yes	DOWN	Y	Y	Y	Y	N	110.47	100.66	106.65	60.19	59.27	64.07
TBIG009206	AT2G14860	PX24D_DICDI	Peroxisomal membrane 22 kDa (Mpv17/PMP22) family protein [Source:TAIR;Acc:AT2G14860]	9.39	5.06	-0.892	5e-05	0.000431943	yes	DOWN	Y	Y	Y	Y	N	9.76	9.7	8.58	4.26	5.61	5.09
TBIG007191	AT2G14900	GASA7	Gibberellin-regulated family protein [Source:TAIR;Acc:AT2G14900]	16.4	24.7	0.584	0.00105	0.00614905	yes	UP	Y	Y	Y	Y	N	13.11	19.51	16.19	15.89	32.2	24.89
TBIG009208	AT2G14910.L01	-	unknown protein; LOCATED IN: chloroplast; EXPRESSED IN: 24 plant structures; EXPRESSED DURING: 15 growth stages; BEST Arabidopsis thaliana protein match is: unknown protein (TAIR:AT5G14970.1); Has 605 Blast hits to 425 proteins in 102 species: Archa /.../ Bacteria - 300; Metazoa - 25; Fungi - 0; Plants - 89; Viruses - 0; Other Eukaryotes - 191 (source: NCBI BLink). [Source:TAIR;Acc:AT2G14910]	48.8	69.4	0.509	0.00015	0.00115492	yes	UP	Y	Y	Y	Y	N	49.78	47.77	48.61	75.84	63.71	66.91
TBIG009210	AT2G15000	-	unknown protein; FUNCTIONS IN: molecular_function unknown; INVOLVED IN: biological_process unknown; LOCATED IN: chloroplast; EXPRESSED IN: 22 plant structures; EXPRESSED DURING: 13 growth stages; BEST Arabidopsis thaliana protein match is: unknown p /.../ (TAIR:AT4G34265.2); Has 70 Blast hits to 70 proteins in 9 species: Archae - 0; Bacteria - 0; Metazoa - 0; Fungi - 0; Plants - 70; Viruses - 0; …	41.9	27.9	-0.587	0.0002	0.00148925	yes	DOWN	Y	Y	Y	Y	N	35.13	52.55	35.83	20.19	35.65	25.83
TBIG007196	AT2G15042.L01	RLP12	Leucine-rich repeat (LRR) family protein [Source:TAIR;Acc:AT2G15042]	0.799	0.378	-1.08	5e-05	0.000431943	yes	DOWN	Y	Y	Y	Y	Y	1.19	0.6	0.65	0.29	0.44	0.43
TBIG007198	AT2G15080.L01	AtRLP19	receptor like protein 19 [Source:TAIR;Acc:AT2G15080]	2.89	4.26	0.56	0.0006	0.00382179	yes	UP	Y	Y	Y	Y	N	2.71	2.42	3.45	4.29	4.67	3.56
TBIG007199	AT2G15090	KCS8	3-ketoacyl-CoA synthase 8 [Source:TAIR;Acc:AT2G15090]	41.4	59.6	0.525	5e-05	0.000431943	yes	UP	Y	Y	Y	Y	N	36.2	40.18	49.85	67.14	59.79	51.38
TBIG007203	AT2G15230	ATLIP1	lipase 1 [Source:TAIR;Acc:AT2G15230]	7.84	13.1	0.741	5e-05	0.000431943	yes	UP	Y	Y	Y	Y	N	7.1	8.04	8.11	12.54	13.22	12.81
TBIG007208	AT2G15310.L01	ATARFB1A	ADP-ribosylation factor B1A [Source:TAIR;Acc:AT2G15310]	4.87	2.88	-0.759	0.00045	0.00300288	yes	DOWN	Y	Y	Y	Y	N	4.16	4.7	5.91	2.51	3.38	2.72
TBIG009226	AT2G15390	FUT4	fucosyltransferase 4 [Source:TAIR;Acc:AT2G15390]	6.96	4.89	-0.508	0.0024	0.012253	yes	DOWN	Y	Y	Y	Y	N	8.52	6.5	5.74	5.01	5.19	4.27
TBIG007216	XLOC_007216	UGT73B5	UDP-glycosyltransferase 73B5 [Source:SWISS;Acc:Q9ZQG4]	20.3	36.8	0.86	5e-05	0.000431943	yes	UP	Y	Y	Y	Y	N	23.92	18.73	18.48	35.42	34.31	40
TBIG007220	AT2G15580.L01	rnf111-b	RING/U-box superfamily protein [Source:TAIR;Acc:AT2G15580]	7.28	12.1	0.729	0.0001	0.00080931	yes	UP	Y	Y	Y	Y	N	6.8	8.08	7.46	12.15	13.89	10.87
TBIG009233	AT2G15690.L01	PCMP-H66	Tetratricopeptide repeat (TPR)-like superfamily protein [Source:TAIR;Acc:AT2G15690]	34.4	19.3	-0.835	5e-05	0.000431943	yes	DOWN	Y	Y	Y	Y	N	35.98	34.22	32.65	18.13	18.84	20.05
TBIG009234	AT2G15695.L01	-	Protein of unknown function DUF829, transmembrane 53 [Source:TAIR;Acc:AT2G15695]	9.59	16.1	0.748	5e-05	0.000431943	yes	UP	Y	Y	Y	Y	N	8.76	9.44	10.63	15.99	16.55	15.28
TBIG009236	AT2G15760.L01	-	Protein of unknown function (DUF1645) [Source:TAIR;Acc:AT2G15760]	6.43	3.26	-0.979	5e-05	0.000431943	yes	DOWN	Y	Y	Y	Y	N	7.31	4.97	7.41	3.38	2.53	4
TBIG009238	AT2G15780	-	Cupredoxin superfamily protein [Source:TAIR;Acc:AT2G15780]	2.29	0.496	-2.21	5e-05	0.000431943	yes	DOWN	Y	Y	Y	Y	Y	2.84	2.52	1.68	0.21	0.52	0.79
TBIG007229	AT2G15830	-	unknown protein; FUNCTIONS IN: molecular_function unknown; INVOLVED IN: biological_process unknown; LOCATED IN: endomembrane system; EXPRESSED IN: 16 plant structures; EXPRESSED DURING: 10 growth stages; BEST Arabidopsis thaliana protein match is: u /.../ protein (TAIR:AT4G33960.1); Has 18 Blast hits to 18 proteins in 4 species: Archae - 0; Bacteria - 0; Metazoa - 0; Fungi - 0; Plants - 18; Virus…	16.2	25.8	0.668	0.0018	0.0096582	yes	UP	Y	Y	Y	Y	N	8.86	24.73	14.52	23.27	32.73	20.37
TBIG009242	XLOC_009242	PEX3	Pollen-specific leucine-rich repeat extensin-like protein 3 [Source:SWISS;Acc:Q9XIL9]	53.3	263	2.3	5e-05	0.000431943	yes	UP	Y	Y	Y	Y	Y	38.72	68.27	53.07	255.3	277.49	242.9
TBIG007230	AT2G15900.L01	Snx13	Phox-associated domain;Phox-like;Sorting nexin, C-terminal [Source:TAIR;Acc:AT2G15900]	15.2	21.2	0.481	0.0054	0.0238595	yes	UP	Y	Y	Y	Y	N	16.23	13.51	15.9	22.36	19.5	21.14
TBIG007231	AT2G15960	-	unknown protein; Has 14 Blast hits to 14 proteins in 5 species: Archae - 0; Bacteria - 0; Metazoa - 0; Fungi - 0; Plants - 14; Viruses - 0; Other Eukaryotes - 0 (source: NCBI BLink). [Source:TAIR;Acc:AT2G15960]	58.9	200	1.77	5e-05	0.000431943	yes	UP	Y	Y	Y	Y	Y	38.37	87.35	59.47	168.46	280.69	169.28
TBIG009246	AT2G16005	-	MD-2-related lipid recognition domain-containing protein [Source:TAIR;Acc:AT2G16005]	7.57	3.41	-1.15	5e-05	0.000431943	yes	DOWN	Y	Y	Y	Y	Y	6.6	7.27	8.48	2.24	4.96	2.79
TBIG007237	AT2G16050	-	Cysteine/Histidine-rich C1 domain family protein [Source:TAIR;Acc:AT2G16050]	1.56	2.6	0.736	0.00955	0.0380905	yes	UP	Y	Y	Y	Y	N	1.28	1.67	1.75	2.81	2.53	2.37
TBIG009249	AT2G16060.L01	GLB1	hemoglobin 1 [Source:TAIR;Acc:AT2G16060]	56.1	279	2.32	5e-05	0.000431943	yes	UP	Y	Y	Y	Y	Y	69.46	65.86	36.97	224.88	351.39	284.84
TBIG007245	AT2G16390.L01	DRD1	SNF2 domain-containing protein / helicase domain-containing protein [Source:TAIR;Acc:AT2G16390]	4.66	7.45	0.679	0.00835	0.0342153	yes	UP	Y	Y	Y	Y	N	4.56	4.12	5.38	8.06	6.89	7.31
TBIG009266	AT2G16430.L01	PAP10	purple acid phosphatase 10 [Source:TAIR;Acc:AT2G16430]	91.8	44.8	-1.03	5e-05	0.000431943	yes	DOWN	Y	Y	Y	Y	Y	102.67	81.47	93.04	42.03	43.44	48.46
TBIG009272	AT2G16500	ADC1	arginine decarboxylase 1 [Source:TAIR;Acc:AT2G16500]	60.4	46.8	-0.37	0.0045	0.020632	yes	DOWN	Y	Y	Y	Y	N	59.31	60.35	62.87	47.33	45.85	46.45
TBIG009278	AT2G16570.L01	ATASE	GLN phosphoribosyl pyrophosphate amidotransferase 1 [Source:TAIR;Acc:AT2G16570]	6.74	4.38	-0.622	0.00015	0.00115492	yes	DOWN	Y	Y	Y	Y	N	7.58	6.74	6.19	4.01	4.8	4.38
TBIG007247	AT2G16586	-	unknown protein; LOCATED IN: endomembrane system; EXPRESSED IN: sperm cell; Has 35333 Blast hits to 34131 proteins in 2444 species: Archae - 798; Bacteria - 22429; Metazoa - 974; Fungi - 991; Plants - 531; Viruses - 0; Other Eukaryotes - 9610 (sourc /.../I BLink). [Source:TAIR;Acc:AT2G16586]	222	362	0.706	5e-05	0.000431943	yes	UP	Y	Y	Y	Y	N	211.74	285.54	177.22	336.58	399.75	341.44
TBIG007252	AT2G16630	-	Pollen Ole e 1 allergen and extensin family protein [Source:TAIR;Acc:AT2G16630]	31.8	16.5	-0.949	5e-05	0.000431943	yes	DOWN	Y	Y	Y	Y	N	29.08	29.77	35.86	15.4	18.72	14.66
TBIG009283	AT2G16660.L01	-	Major facilitator superfamily protein [Source:TAIR;Acc:AT2G16660]	201	107	-0.908	5e-05	0.000431943	yes	DOWN	Y	Y	Y	Y	N	211.19	212.19	191.23	102.29	92.81	128.68
TBIG007255	AT2G16740.L01	UBC29	ubiquitin-conjugating enzyme 29 [Source:TAIR;Acc:AT2G16740]	52.9	34.9	-0.603	0.0002	0.00148925	yes	DOWN	Y	Y	Y	Y	N	48.66	62.98	44.64	26.42	43.57	31.38
TBIG007256	AT2G16750.L01	Y5576_ARATH	Protein kinase protein with adenine nucleotide alpha hydrolases-like domain [Source:TAIR;Acc:AT2G16750]	6.99	11.8	0.76	5e-05	0.000431943	yes	UP	Y	Y	Y	Y	N	8.15	5.99	6.73	11.3	13.64	10.24
TBIG007258	AT2G16770	bZIP23	Basic-leucine zipper (bZIP) transcription factor family protein [Source:TAIR;Acc:AT2G16770]	8.63	6.25	-0.465	0.00535	0.0236869	yes	DOWN	Y	Y	Y	Y	N	9.39	8.12	8.54	5.97	6.23	6.53
TBIG007262	AT2G16890	UGT90A1	UDP-Glycosyltransferase superfamily protein [Source:TAIR;Acc:AT2G16890]	23.1	4.36	-2.41	5e-05	0.000431943	yes	DOWN	Y	Y	Y	Y	Y	23.27	23.38	23.2	3.64	4.08	5.31
TBIG009294	AT2G16900.L01	-	Arabidopsis phospholipase-like protein (PEARLI 4) family [Source:TAIR;Acc:AT2G16900]	19.9	15.4	-0.37	0.008	0.0330805	yes	DOWN	Y	Y	Y	Y	N	22.94	17.05	20.81	15.18	14.97	16.45
TBIG009300	AT2G17020	FBL10	F-box/RNI-like superfamily protein [Source:TAIR;Acc:AT2G17020]	13.8	19.4	0.497	0.0002	0.00148925	yes	UP	Y	Y	Y	Y	N	15.05	12.57	14.19	20.56	18.16	19.64
TBIG007270	XLOC_007270	PP157_ARATH	Pentatricopeptide repeat-containing protein At2g17033 [Source:SWISS;Acc:Q8GWA9]	17.9	27.8	0.634	5e-05	0.000431943	yes	UP	Y	Y	Y	Y	N	17.73	15.29	20.52	29.27	25.46	27.42
TBIG007271	AT2G17036	FB110_ARATH	F-box family protein with a domain of unknown function (DUF295) [Source:TAIR;Acc:AT2G17036]	0.264	1.22	2.21	0.0001	0.00080931	yes	UP	Y	Y	Y	Y	Y	0.39	0.15	0.26	0.84	1.18	1.62
TBIG007272	AT2G17040	anac036	NAC domain containing protein 36 [Source:TAIR;Acc:AT2G17040]	2.46	4.77	0.953	5e-05	0.000431943	yes	UP	Y	Y	Y	Y	N	3.81	2.13	1.5	4.63	5.29	4.45
TBIG009312	AT2G17220.L01	NAK	Protein kinase superfamily protein [Source:TAIR;Acc:AT2G17220]	17.5	13.1	-0.422	0.0029	0.0143504	yes	DOWN	Y	Y	Y	Y	N	18.88	17.3	16.47	12.51	13.5	12.93
TBIG009313	AT2G17230	EXL5	EXORDIUM like 5 [Source:TAIR;Acc:AT2G17230]	52.6	26.9	-0.965	5e-05	0.000431943	yes	DOWN	Y	Y	Y	Y	N	45.08	59.87	53.22	26.11	26.87	27.24
TBIG007280	AT2G17250.L01	EMB2762	CCAAT-binding factor [Source:TAIR;Acc:AT2G17250]	41.3	30.9	-0.42	0.001	0.00590777	yes	DOWN	Y	Y	Y	Y	N	41.33	40.42	41.24	28.75	29.29	33.13
TBIG007283	AT2G17270.L01	PHT3_3	phosphate transporter 3;3 [Source:TAIR;Acc:AT2G17270]	3.77	2.27	-0.734	0.00045	0.00300288	yes	DOWN	Y	Y	Y	Y	N	3.97	4	3.34	2.62	2.25	1.85
TBIG007284	AT2G17280	YA03_SCHPO	Phosphoglycerate mutase family protein [Source:TAIR;Acc:AT2G17280]	68.8	35.3	-0.962	5e-05	0.000431943	yes	DOWN	Y	Y	Y	Y	N	76.27	72.11	61.28	28.31	38.3	40.06
TBIG009314	AT2G17300	-	unknown protein; FUNCTIONS IN: molecular_function unknown; INVOLVED IN: biological_process unknown; LOCATED IN: chloroplast; EXPRESSED IN: 20 plant structures; EXPRESSED DURING: 13 growth stages; BEST Arabidopsis thaliana protein match is: unknown p /.../ (TAIR:AT4G35320.1); Has 42 Blast hits to 42 proteins in 10 species: Archae - 0; Bacteria - 0; Metazoa - 0; Fungi - 0; Plants - 42; Viruses - 0;…	13.4	9.03	-0.572	0.00225	0.011612	yes	DOWN	Y	Y	Y	Y	N	11.72	14.98	13.19	8.61	11.26	6.92
TBIG010920	XLOC_010920	-	-	0.693	0.345	-1.01	0.0034	0.016363	yes	DOWN	Y	Y	Y	Y	Y	0.38	0.64	1.07	0.39	0.45	0.19
TBIG009315	AT2G17320.L01	Y2734_ARATH	Uncharacterised conserved protein (UCP030210) [Source:TAIR;Acc:AT2G17320]	13	17.2	0.406	0.0069	0.0291953	yes	UP	Y	Y	Y	Y	N	12.66	13.45	12.76	17.37	17.84	15.99
TBIG007295	AT2G17440	PIRL5	plant intracellular ras group-related LRR 5 [Source:TAIR;Acc:AT2G17440]	20.5	28	0.446	0.0007	0.0043492	yes	UP	Y	Y	Y	Y	N	20.86	19.84	21.02	28.81	25.23	29.39
TBIG009319	AT2G17450	RHA3A	RING-H2 finger A3A [Source:TAIR;Acc:AT2G17450]	13.1	26.4	1.01	5e-05	0.000431943	yes	UP	Y	Y	Y	Y	Y	10.09	16.22	12.99	27.62	27.23	23.46
TBIG009320	AT2G17470.L01	ALMT6	Aluminium activated malate transporter family protein [Source:TAIR;Acc:AT2G17470]	1.77	0.7	-1.34	5e-05	0.000431943	yes	DOWN	Y	Y	Y	Y	Y	1.59	1.67	2.07	0.77	0.62	0.69
TBIG007297	AT2G17520	IRE1A	Endoribonuclease/protein kinase IRE1-like [Source:TAIR;Acc:AT2G17520]	26	34.8	0.42	0.0015	0.00830953	yes	UP	Y	Y	Y	Y	N	28.27	24.42	25.3	36.59	31.99	34.63
TBIG009324	AT2G17550	-	unknown protein; Has 264 Blast hits to 258 proteins in 65 species: Archae - 5; Bacteria - 5; Metazoa - 66; Fungi - 16; Plants - 107; Viruses - 0; Other Eukaryotes - 65 (source: NCBI BLink). [Source:TAIR;Acc:AT2G17550]	6.4	10.3	0.683	5e-05	0.000431943	yes	UP	Y	Y	Y	Y	N	6.62	6.19	6.61	10.38	10.45	10.08
TBIG009326	AT2G17560	HMGB4	high mobility group B4 [Source:TAIR;Acc:AT2G17560]	71.3	53.4	-0.418	0.0017	0.00921816	yes	DOWN	Y	Y	Y	Y	N	57.02	93.94	61.33	45.95	65.64	47.98
TBIG007301	XLOC_007301	CYCB2-1	Cyclin-B2-1 [Source:SWISS;Acc:Q39068]	39.9	24.2	-0.72	5e-05	0.000431943	yes	DOWN	Y	Y	Y	Y	N	37.12	41.89	40.51	23.71	24.51	23.39
TBIG007303	AT2G17670	PP161_ARATH	Tetratricopeptide repeat (TPR)-like superfamily protein [Source:TAIR;Acc:AT2G17670]	12.9	7.88	-0.71	5e-05	0.000431943	yes	DOWN	Y	Y	Y	Y	N	12.28	14.48	12.39	7.58	8.14	7.97
TBIG007307	AT2G17720	phy-2	2-oxoglutarate (2OG) and Fe(II)-dependent oxygenase superfamily protein [Source:TAIR;Acc:AT2G17720]	78.8	62.4	-0.338	0.0093	0.0373381	yes	DOWN	Y	Y	Y	Y	N	84.61	77.99	74.47	58.16	64.45	63.51
TBIG009332	AT2G17740	-	Cysteine/Histidine-rich C1 domain family protein [Source:TAIR;Acc:AT2G17740]	32.3	8.11	-1.99	5e-05	0.000431943	yes	DOWN	Y	Y	Y	Y	Y	44.77	29.24	24.54	16.26	3.57	4.1
TBIG007310	AT2G17760.L01	ASPL1_ARATH	Eukaryotic aspartyl protease family protein [Source:TAIR;Acc:AT2G17760]	57.6	40	-0.526	0.0022	0.0114144	yes	DOWN	Y	Y	Y	Y	N	57.12	58.27	55.91	42.39	36.89	38.48
TBIG009334	AT2G17780.L01	MCA2	PLAC8 family protein [Source:TAIR;Acc:AT2G17780]	2.2	4.45	1.01	5e-05	0.000431943	yes	UP	Y	Y	Y	Y	Y	1.75	2.14	2.83	6.01	3.29	4
TBIG007316	AT2G17845.L01	STR17	NAD(P)-binding Rossmann-fold superfamily protein [Source:TAIR;Acc:AT2G17845]	0.426	2.27	2.41	0.00085	0.00514972	yes	UP	Y	Y	Y	Y	Y	0.57	0.42	0.29	1.92	2.28	2.64
TBIG009338	AT2G17850.L01	STR17	Rhodanese/Cell cycle control phosphatase superfamily protein [Source:TAIR;Acc:AT2G17850]	8.93	70.3	2.98	5e-05	0.000431943	yes	UP	Y	Y	Y	Y	Y	8.99	13.39	3.74	44.87	99.58	61.84
TBIG009341	AT2G17880	ATJ11	Chaperone DnaJ-domain superfamily protein [Source:TAIR;Acc:AT2G17880]	2.29	8.89	1.96	5e-05	0.000431943	yes	UP	Y	Y	Y	Y	Y	1.46	2.99	2.21	10.03	9.46	6.67
TBIG009343	AT2G17900.L01	SDG37	SET domain group 37 [Source:TAIR;Acc:AT2G17900]	4.13	5.95	0.525	0.0031	0.0151743	yes	UP	Y	Y	Y	Y	N	4.11	4.36	4.05	6.19	5.28	6.28
TBIG009349	AT2G18060.L01	VND1	vascular related NAC-domain protein 1 [Source:TAIR;Acc:AT2G18060]	0.962	0.527	-0.868	0.00805	0.0332308	yes	DOWN	Y	Y	Y	Y	N	0.95	0.99	1	0.34	0.47	0.79
TBIG009353	AT2G18150	PER15	Peroxidase superfamily protein [Source:TAIR;Acc:AT2G18150]	37.3	23.8	-0.648	5e-05	0.000431943	yes	DOWN	Y	Y	Y	Y	N	37.16	42.72	33.68	22.06	23.16	26.16
TBIG009359	AT2G18196.L01	HIPP26	Heavy metal transport/detoxification superfamily protein [Source:TAIR;Acc:AT2G18196]	3.08	4.98	0.693	0.0022	0.0114144	yes	UP	Y	Y	Y	Y	N	2.58	4.04	2.89	3.69	5.68	5.87
TBIG007332	AT2G18220.L01	Protein NOC2 homolog	Noc2p family [Source:TAIR;Acc:AT2G18220]	56.6	38.8	-0.544	0.0005	0.00327041	yes	DOWN	Y	Y	Y	Y	N	61.3	57.29	52.44	33.13	38.77	43.97
TBIG009362	AT2G18230	AtPPa2	pyrophosphorylase 2 [Source:TAIR;Acc:AT2G18230]	42.9	23.8	-0.849	0.00595	0.0258497	yes	DOWN	Y	Y	Y	Y	N	40.26	49.91	40.44	20.86	26.62	24.09
TBIG007335	AT2G18260.L01	SYP112	syntaxin of plants 112 [Source:TAIR;Acc:AT2G18260]	0.358	0.787	1.14	0.00375	0.0177578	yes	UP	Y	Y	Y	Y	Y	0.13	0.48	0.51	0.88	0.96	0.51
TBIG007336	AT2G18280	AtTLP2	tubby like protein 2 [Source:TAIR;Acc:AT2G18280]	33.4	65	0.96	5e-05	0.000431943	yes	UP	Y	Y	Y	Y	N	34.53	30.34	35.79	68.87	63.1	61.34
TBIG009365	AT2G18300	BHLH64	basic helix-loop-helix (bHLH) DNA-binding superfamily protein [Source:TAIR;Acc:AT2G18300]	10.6	29	1.44	5e-05	0.000431943	yes	UP	Y	Y	Y	Y	Y	8.93	11.31	11.74	27.81	32.09	26.13
TBIG007339	AT2G18330	atad-3	AAA-type ATPase family protein [Source:TAIR;Acc:AT2G18330]	29.8	20.5	-0.543	5e-05	0.000431943	yes	DOWN	Y	Y	Y	Y	N	30.79	30.51	29.33	18.95	20.45	22.32
TBIG009367	AT2G18360	ABHD6	alpha/beta-Hydrolases superfamily protein [Source:TAIR;Acc:AT2G18360]	17.2	13.2	-0.382	0.013	0.0483361	yes	DOWN	Y	Y	N	Y	N	15.55	21.21	14.18	11.19	13.9	13.9
TBIG007341	AT2G18370	LTP8	Bifunctional inhibitor/lipid-transfer protein/seed storage 2S albumin superfamily protein [Source:TAIR;Acc:AT2G18370]	73.7	47.5	-0.632	5e-05	0.000431943	yes	DOWN	Y	Y	Y	Y	N	58.15	103.71	59.31	34.15	52.23	53.29
TBIG009371	AT2G18465	-	Chaperone DnaJ-domain superfamily protein [Source:TAIR;Acc:AT2G18465]	9.48	7.1	-0.418	0.01055	0.0412261	yes	DOWN	Y	Y	N	Y	N	8.71	9.22	10.57	6.83	6.89	7.48
TBIG009372	AT2G18470	PERK4	roline-rich extensin-like receptor kinase 4 [Source:TAIR;Acc:AT2G18470]	0.106	0.428	2.01	0.00145	0.00809009	yes	UP	Y	Y	Y	Y	Y	0.09	0.02	0.2	0.47	0.5	0.31
TBIG009374	AT2G18510.L01	emb2444	RNA-binding (RRM/RBD/RNP motifs) family protein [Source:TAIR;Acc:AT2G18510]	44.4	32.2	-0.463	0.00065	0.00408284	yes	DOWN	Y	Y	Y	Y	N	45.82	45.05	42.91	30.13	31.89	33.15
TBIG009375	AT2G18520	PP162_ARATH	Tetratricopeptide repeat (TPR)-like superfamily protein [Source:TAIR;Acc:AT2G18520]	8.83	5.13	-0.783	5e-05	0.000431943	yes	DOWN	Y	Y	Y	Y	N	9.2	8.95	8.57	4.72	4.97	5.68
TBIG007349	AT2G18560	UGT72D1	UDP-Glycosyltransferase superfamily protein [Source:TAIR;Acc:AT2G18560]	1.97	3.69	0.908	5e-05	0.000431943	yes	UP	Y	Y	Y	Y	N	1.66	2.25	2.17	4.1	3.47	3.58
TBIG007354	XLOC_007354	ATL56	RING-H2 finger protein ATL56 [Source:SWISS;Acc:Q9ZV51]	2.92	8.08	1.47	5e-05	0.000431943	yes	UP	Y	Y	Y	Y	Y	2.91	2.78	2.89	6.91	8.6	8.12
TBIG007356	AT2G18700.L01	ATTPS11	trehalose phosphatase/synthase 11 [Source:TAIR;Acc:AT2G18700]	7.98	42.7	2.42	5e-05	0.000431943	yes	UP	Y	Y	Y	Y	Y	6.31	8.75	9.35	55.17	37.46	35.59
TBIG009383	AT2G18710	SCY1	SECY homolog 1 [Source:TAIR;Acc:AT2G18710]	35.6	57.9	0.7	5e-05	0.000431943	yes	UP	Y	Y	Y	Y	N	34.66	32.18	40.1	65.09	50.08	56.83
TBIG009384	AT2G18720.L01	eIF-2gamma	Translation elongation factor EF1A/initiation factor IF2gamma family protein [Source:TAIR;Acc:AT2G18720]	1.36	0.532	-1.35	5e-05	0.000431943	yes	DOWN	Y	Y	Y	Y	Y	1.77	0.99	1.36	0.38	0.39	0.84
TBIG007358	AT2G18730.L01	ATDGK3	diacylglycerol kinase 3 [Source:TAIR;Acc:AT2G18730]	46.6	36.2	-0.363	0.0062	0.0267153	yes	DOWN	Y	Y	Y	Y	N	49.6	46.12	44.42	35.57	33.93	38.28
TBIG009388	AT2G18900.L01	wdr75	Transducin/WD40 repeat-like superfamily protein [Source:TAIR;Acc:AT2G18900]	64	42.2	-0.6	5e-05	0.000431943	yes	DOWN	Y	Y	Y	Y	N	70.18	57.18	65.58	37.11	39.74	49.06
TBIG009390	AT2G18915	LKP2	LOV KELCH protein 2 [Source:TAIR;Acc:AT2G18915]	7.53	11.5	0.613	5e-05	0.000431943	yes	UP	Y	Y	Y	Y	N	7.83	7.05	8	11.95	10.77	11.82
TBIG007369	AT2G18950.L01	HPT1	homogentisate phytyltransferase 1 [Source:TAIR;Acc:AT2G18950]	41.4	27	-0.618	5e-05	0.000431943	yes	DOWN	Y	Y	Y	Y	N	43.97	36.38	43.07	28.24	24.44	26.96
TBIG009394	AT2G18980	PER16	Peroxidase superfamily protein [Source:TAIR;Acc:AT2G18980]	23.9	18.2	-0.397	0.00735	0.0308314	yes	DOWN	Y	Y	Y	Y	N	27.49	23.54	21.64	15.38	18.36	20.92
TBIG009400	AT2G19190.L01	FRK1	FLG22-induced receptor-like kinase 1 [Source:TAIR;Acc:AT2G19190]	53.3	12.5	-2.1	5e-05	0.000431943	yes	DOWN	Y	Y	Y	Y	Y	79.22	39.11	42.8	24.94	4.96	6.84
TBIG007393	AT2G19385	YQ58_CAEEL	zinc ion binding [Source:TAIR;Acc:AT2G19385]	30.5	21.4	-0.512	0.00045	0.00300288	yes	DOWN	Y	Y	Y	Y	N	30.44	33.21	28.73	17.98	21.79	24.73
TBIG009412	AT2G19400.L01	STK38L	AGC (cAMP-dependent, cGMP-dependent and protein kinase C) kinase family protein [Source:TAIR;Acc:AT2G19400]	2.63	4.25	0.692	0.00015	0.00115492	yes	UP	Y	Y	Y	Y	N	2.54	2.7	2.74	4.45	4.47	3.83
TBIG007398	AT2G19480	NAP1_2	nucleosome assembly protein 1;2 [Source:TAIR;Acc:AT2G19480]	165	125	-0.393	0.00305	0.0149671	yes	DOWN	Y	Y	Y	Y	N	171.49	165.69	169.27	116.91	124.36	143.14
TBIG007399	AT2G19490.L01	RECA3_ARATH	recA DNA recombination family protein [Source:TAIR;Acc:AT2G19490]	13.5	9.06	-0.579	5e-05	0.000431943	yes	DOWN	Y	Y	Y	Y	N	14.75	11.99	13.95	8.5	8.12	10.42
TBIG007402	XLOC_007402	grwd1	Glutamate-rich WD repeat-containing protein 1 [Source:SWISS;Acc:Q54ED4]	106	80.4	-0.403	0.00225	0.011612	yes	DOWN	Y	Y	Y	Y	N	115.7	103.68	105.34	70.58	78.14	94.84
TBIG009420	AT2G19580	TET2	tetraspanin2 [Source:TAIR;Acc:AT2G19580]	1.37	2.23	0.701	0.00815	0.0335866	yes	UP	Y	Y	Y	Y	N	1.27	1.37	1.51	1.75	2.78	2.16
TBIG009421	AT2G19590	ACO1	ACC oxidase 1 [Source:TAIR;Acc:AT2G19590]	14.1	40.7	1.53	5e-05	0.000431943	yes	UP	Y	Y	Y	Y	Y	17	14.89	10.61	33.11	48.16	40.72
TBIG007405	AT2G19640	ASHR2	ASH1-related protein 2 [Source:TAIR;Acc:AT2G19640]	27.2	17.6	-0.631	5e-05	0.000431943	yes	DOWN	Y	Y	Y	Y	N	28.5	27.44	26.09	16.52	17.7	18.22
TBIG009424	AT2G19650	-	Cysteine/Histidine-rich C1 domain family protein [Source:TAIR;Acc:AT2G19650]	1.65	0.973	-0.76	0.00105	0.00614905	yes	DOWN	Y	Y	Y	Y	N	1.6	1.67	1.65	0.99	0.94	0.93
TBIG009426	AT2G19670.L01	ATPRMT1A	protein arginine methyltransferase 1A [Source:TAIR;Acc:AT2G19670]	23	14	-0.714	5e-05	0.000431943	yes	DOWN	Y	Y	Y	Y	N	23.31	22.5	23.49	11.48	14.63	15.7
TBIG007406	AT2G19680	-	Mitochondrial ATP synthase subunit G protein [Source:TAIR;Acc:AT2G19680]	68	49.7	-0.453	0.00155	0.00854277	yes	DOWN	Y	Y	Y	Y	N	54.77	84.07	67.18	41.92	56.76	49.91
TBIG007410	AT2G19740	RPL31A	Ribosomal protein L31e family protein [Source:TAIR;Acc:AT2G19740]	154	111	-0.47	0.001	0.00590777	yes	DOWN	Y	Y	Y	Y	N	122.36	209.56	142.98	88.55	134.72	115.71
TBIG007411	AT2G19750	RPS30C	Ribosomal protein S30 family protein [Source:TAIR;Acc:AT2G19750]	199	120	-0.725	5e-05	0.000431943	yes	DOWN	Y	Y	Y	Y	N	158.69	288.17	165.48	84.96	153.68	128.89
TBIG009431	AT2G19780	LRX4	Leucine-rich repeat (LRR) family protein [Source:TAIR;Acc:AT2G19780]	3.63	2.34	-0.635	0.00085	0.00514972	yes	DOWN	Y	Y	Y	Y	N	3.29	3.69	3.63	2.34	2.14	2.31
TBIG009432	AT2G19800	MIOX2	myo-inositol oxygenase 2 [Source:TAIR;Acc:AT2G19800]	90.3	21.4	-2.08	5e-05	0.000431943	yes	DOWN	Y	Y	Y	Y	Y	96.28	72.65	100.8	16.24	17.97	28.85
TBIG007413	AT2G19810	AtC3H20	CCCH-type zinc finger family protein [Source:TAIR;Acc:AT2G19810]	4.91	9.48	0.948	5e-05	0.000431943	yes	UP	Y	Y	Y	Y	N	5.15	4.93	5.02	12.23	8.93	7.55
TBIG007416	AT2G19870.L01	mrm1	tRNA/rRNA methyltransferase (SpoU) family protein [Source:TAIR;Acc:AT2G19870]	34.2	23.1	-0.569	5e-05	0.000431943	yes	DOWN	Y	Y	Y	Y	N	34.76	34.87	35.49	22.09	23.09	25.03
TBIG007417	AT2G19880.L01	ugcg-b	Nucleotide-diphospho-sugar transferases superfamily protein [Source:TAIR;Acc:AT2G19880]	36.7	25.5	-0.521	0.0001	0.00080931	yes	DOWN	Y	Y	Y	Y	N	39.67	34.71	35.97	23.64	24.56	28.1
TBIG009436	AT2G19900.L01	ATNADP-ME1	NADP-malic enzyme 1 [Source:TAIR;Acc:AT2G19900]	6.88	3.27	-1.07	5e-05	0.000431943	yes	DOWN	Y	Y	Y	Y	Y	6.08	8.89	5.95	2.88	3.22	3.77
TBIG007423	AT2G20030	ATL12	RING/U-box superfamily protein [Source:TAIR;Acc:AT2G20030]	0.395	0.853	1.11	0.00675	0.0286603	yes	UP	Y	Y	Y	Y	Y	0.21	0.4	0.59	0.86	0.83	0.86
TBIG009446	AT2G20050.L01	AtPP2C19	protein serine/threonine phosphatases;protein kinases;catalytics;cAMP-dependent protein kinase regulators;ATP binding;protein serine/threonine phosphatases [Source:TAIR;Acc:AT2G20050]	24.2	35	0.531	5e-05	0.000431943	yes	UP	Y	Y	Y	Y	N	23.47	22.98	26.53	37.53	32.38	34.53
TBIG009448	AT2G20120	COV1	Protein of unknown function (DUF502) [Source:TAIR;Acc:AT2G20120]	25.1	32	0.35	0.0116	0.0442893	yes	UP	Y	Y	N	Y	N	23.39	26.49	25.21	28.9	33.13	32.91
TBIG007429	AT2G20142.L01	N	Toll-Interleukin-Resistance (TIR) domain family protein [Source:TAIR;Acc:AT2G20142]	5.44	3.5	-0.638	0.0024	0.012253	yes	DOWN	Y	Y	Y	Y	N	5.62	5.54	5.13	3.21	3.39	3.75
TBIG009451	AT2G20180.L01	PIL5	phytochrome interacting factor 3-like 5 [Source:TAIR;Acc:AT2G20180]	10.8	20.4	0.923	5e-05	0.000431943	yes	UP	Y	Y	Y	Y	N	9.15	11.4	11.7	21.6	19.78	19.33
TBIG009453	AT2G20210.L01	Nlrc5	RNI-like superfamily protein [Source:TAIR;Acc:AT2G20210]	3.73	5.78	0.631	0.00025	0.00180899	yes	UP	Y	Y	Y	Y	N	3.99	3.23	3.92	5.49	5.54	6.02
TBIG007433	AT2G20230.L01	TOM2AH2	Tetraspanin family protein [Source:TAIR;Acc:AT2G20230]	41.6	58.8	0.497	0.002	0.0105339	yes	UP	Y	Y	Y	Y	N	34.82	45.74	40.29	54.55	62.63	52.96
TBIG009455	AT2G20250.L01	-	unknown protein; Has 10 Blast hits to 10 proteins in 6 species: Archae - 0; Bacteria - 0; Metazoa - 0; Fungi - 2; Plants - 8; Viruses - 0; Other Eukaryotes - 0 (source: NCBI BLink). [Source:TAIR;Acc:AT2G20250]	1.53	2.73	0.842	5e-05	0.000431943	yes	UP	Y	Y	Y	Y	N	1.27	1.24	2.07	2.81	2.5	2.83
TBIG007434	AT2G20260	PSAE-2	photosystem I subunit E-2 [Source:TAIR;Acc:AT2G20260]	250	368	0.558	0.0002	0.00148925	yes	UP	Y	Y	Y	Y	N	177.16	308.94	266.29	376.69	407.87	312.39
TBIG007440	AT2G20370	KAM1	Exostosin family protein [Source:TAIR;Acc:AT2G20370]	34	25.7	-0.406	0.00205	0.0107479	yes	DOWN	Y	Y	Y	Y	N	37.62	31.76	33.45	26.29	25.14	25.48
TBIG007444	AT2G20450.L01	RPL14A	Ribosomal protein L14 [Source:TAIR;Acc:AT2G20450]	333	231	-0.527	0.0011	0.00640718	yes	DOWN	Y	Y	Y	Y	N	264.29	464.6	292.52	188.83	280.38	223.79
TBIG007446	AT2G20490	NOP10	nucleolar RNA-binding Nop10p family protein [Source:TAIR;Acc:AT2G20490]	108	61.4	-0.808	5e-05	0.000431943	yes	DOWN	Y	Y	Y	Y	N	79.82	149.09	92.68	39.85	81.59	61.58
TBIG007448	AT2G20520	FLA6	FASCICLIN-like arabinogalactan 6 [Source:TAIR;Acc:AT2G20520]	1.26	0.297	-2.08	0.00155	0.00854277	yes	DOWN	Y	Y	Y	Y	Y	1.38	1.66	0.71	0.32	0.49	0.07
TBIG009473	AT2G20560	Dnajb13	DNAJ heat shock family protein [Source:TAIR;Acc:AT2G20560]	9.19	12.6	0.457	0.00395	0.0185336	yes	UP	Y	Y	Y	Y	N	8.63	9.48	10.13	9.61	12.49	16.46
TBIG009477	AT2G20610	SUR1	Tyrosine transaminase family protein [Source:TAIR;Acc:AT2G20610]	110	80.5	-0.452	0.00035	0.00241417	yes	DOWN	Y	Y	Y	Y	N	131.78	88.76	115.37	83.56	72.81	85.61
TBIG009483	AT2G20670	-	Protein of unknown function (DUF506) [Source:TAIR;Acc:AT2G20670]	13.3	67.2	2.34	5e-05	0.000431943	yes	UP	Y	Y	Y	Y	Y	10.67	13.81	15.21	79.24	62.55	58.39
TBIG007462	AT2G20710.L01	PP166_ARATH	Tetratricopeptide repeat (TPR)-like superfamily protein [Source:TAIR;Acc:AT2G20710]	9.44	6.84	-0.466	0.01095	0.0424062	yes	DOWN	Y	Y	N	Y	N	9.69	9.51	10.19	6.49	7.42	7.17
TBIG009485	AT2G20720	PP166_ARATH	Pentatricopeptide repeat (PPR) superfamily protein [Source:TAIR;Acc:AT2G20720]	1.64	3.33	1.02	0.00395	0.0185336	yes	UP	Y	Y	Y	Y	Y	1.88	1.71	1.43	3.63	2.67	3.73
TBIG009486	AT2G20725	-	CAAX amino terminal protease family protein [Source:TAIR;Acc:AT2G20725]	14.1	18.1	0.362	0.0125	0.046925	yes	UP	Y	Y	N	Y	N	12.38	16.65	13.83	18.33	20.02	16.14
TBIG007463	AT2G20740	TOM2AH3	Tetraspanin family protein [Source:TAIR;Acc:AT2G20740]	12.4	18.3	0.566	0.00085	0.00514972	yes	UP	Y	Y	Y	Y	N	11.49	12.93	12.71	18.33	19.81	16.32
TBIG009491	AT2G20825	ULT2	Developmental regulator, ULTRAPETALA [Source:TAIR;Acc:AT2G20825]	0.734	0.0643	-3.51	0.0029	0.0143504	yes	DOWN	Y	Y	Y	Y	Y	0.78	0.61	0.89	0.06	0.15	0
TBIG007472	AT2G20890.L01	PSB29	photosystem II reaction center PSB29 protein [Source:TAIR;Acc:AT2G20890]	104	144	0.476	0.0016	0.00878106	yes	UP	Y	Y	Y	Y	N	84.61	103.06	121.49	158.76	139.84	127.73
TBIG009500	AT2G20940.L01	-	Protein of unknown function (DUF1279) [Source:TAIR;Acc:AT2G20940]	27.6	15.8	-0.807	5e-05	0.000431943	yes	DOWN	Y	Y	Y	Y	N	23.18	33.99	25.79	13.02	16.88	16.85
TBIG007480	AT2G21045	STR19	Rhodanese/Cell cycle control phosphatase superfamily protein [Source:TAIR;Acc:AT2G21045]	20.5	29.4	0.522	0.0011	0.00640718	yes	UP	Y	Y	Y	Y	N	22.06	25.26	16.08	21.3	40.89	28.38
TBIG007482	XLOC_007482	mettl16	Methyltransferase-like protein 16 [Source:SWISS;Acc:Q6DC64]	10.8	15.2	0.496	0.00975	0.0387295	yes	UP	Y	Y	Y	Y	N	10.1	10.93	11.37	14.3	15.46	15.31
TBIG009505	AT2G21100.L01	DIR23	Disease resistance-responsive (dirigent-like protein) family protein [Source:TAIR;Acc:AT2G21100]	26.2	16.4	-0.679	0.0001	0.00080931	yes	DOWN	Y	Y	Y	Y	N	20.99	30.21	27.07	11.8	20.61	16.28
TBIG009508	AT2G21130	CYP19-2	Cyclophilin-like peptidyl-prolyl cis-trans isomerase family protein [Source:TAIR;Acc:AT2G21130]	66.1	42.9	-0.624	5e-05	0.000431943	yes	DOWN	Y	Y	Y	Y	N	53.72	86.63	62.32	40.86	47.14	41.92
TBIG007484	AT2G21160.L01	SSR-alpha	Translocon-associated protein (TRAP), alpha subunit [Source:TAIR;Acc:AT2G21160]	190	150	-0.343	0.01205	0.0456138	yes	DOWN	Y	Y	N	Y	N	164.42	226.09	179.9	133.66	168.05	144.68
TBIG009517	AT2G21240	BPC4	basic pentacysteine 4 [Source:TAIR;Acc:AT2G21240]	20.3	28.3	0.481	0.00085	0.00514972	yes	UP	Y	Y	Y	Y	N	19.25	22.3	20.66	28.8	28.21	28.71
TBIG007490	AT2G21320	STHY_ARATH	B-box zinc finger family protein [Source:TAIR;Acc:AT2G21320]	2.1	1.14	-0.874	0.00385	0.0181431	yes	DOWN	Y	Y	Y	Y	N	1.93	1.92	2.24	1.07	1.12	1.11
TBIG009522	AT2G21330	FBA1	fructose-bisphosphate aldolase 1 [Source:TAIR;Acc:AT2G21330]	79.1	141	0.839	5e-05	0.000431943	yes	UP	Y	Y	Y	Y	N	71.25	71.69	100.66	149.08	141.64	139.23
TBIG007491	AT2G21340.L01	DTX46	MATE efflux family protein [Source:TAIR;Acc:AT2G21340]	61.2	41.6	-0.557	5e-05	0.000431943	yes	DOWN	Y	Y	Y	Y	N	61.27	65.53	59.17	42.39	41.9	40.33
TBIG009532	AT2G21510.L01	ATJ10	DNAJ heat shock N-terminal domain-containing protein [Source:TAIR;Acc:AT2G21510]	1.86	1.19	-0.639	0.0124	0.0466035	yes	DOWN	Y	Y	N	Y	N	2.1	2.1	1.42	1.01	0.98	1.58
TBIG009535	AT2G21560.L01	-	unknown protein; BEST Arabidopsis thaliana protein match is: unknown protein (TAIR:AT4G39190.1); Has 3685 Blast hits to 2305 proteins in 270 species: Archae - 0; Bacteria - 156; Metazoa - 1145; Fungi - 322; Plants - 177; Viruses - 6; Other Eukaryote /.../79 (source: NCBI BLink). [Source:TAIR;Acc:AT2G21560]	6.3	8.99	0.512	0.01295	0.0482054	yes	UP	Y	Y	N	Y	N	6.14	7.09	5.95	8.52	9.88	8.77
TBIG007501	AT2G21580.L01	RPS25B	Ribosomal protein S25 family protein [Source:TAIR;Acc:AT2G21580]	313	238	-0.398	0.00255	0.0128837	yes	DOWN	Y	Y	Y	Y	N	255.76	401.44	290.5	202.18	279.76	233.71
TBIG007502	AT2G21590.L01	APL4	Glucose-1-phosphate adenylyltransferase family protein [Source:TAIR;Acc:AT2G21590]	82.5	28.3	-1.54	5e-05	0.000431943	yes	DOWN	Y	Y	Y	Y	Y	90.46	73.22	84	27.19	27.08	29.91
TBIG007519	AT2G21830	-	Cysteine/Histidine-rich C1 domain family protein [Source:TAIR;Acc:AT2G21830]	5.72	7.68	0.424	0.00935	0.0375001	yes	UP	Y	Y	Y	Y	N	6	4.52	6.65	8.21	7.39	7.15
TBIG009558	AT2G22100	Hnrnpab	RNA-binding (RRM/RBD/RNP motifs) family protein [Source:TAIR;Acc:AT2G22100]	13.9	7.87	-0.822	5e-05	0.000431943	yes	DOWN	Y	Y	Y	Y	N	13.97	15.59	13.09	8.36	7.1	8.33
TBIG009561	AT2G22170	-	Lipase/lipooxygenase, PLAT/LH2 family protein [Source:TAIR;Acc:AT2G22170]	152	113	-0.432	0.0015	0.00830953	yes	DOWN	Y	Y	Y	Y	N	133.45	182.77	150.43	91.49	138.7	112.04
TBIG009563	AT2G22200	ERF056	Integrase-type DNA-binding superfamily protein [Source:TAIR;Acc:AT2G22200]	0.916	1.94	1.08	0.0002	0.00148925	yes	UP	Y	Y	Y	Y	Y	1.48	0.55	0.7	2.39	1.73	1.58
TBIG009565	AT2G22250.L01	ATAAT	aspartate aminotransferase [Source:TAIR;Acc:AT2G22250]	31.9	18.7	-0.774	5e-05	0.000431943	yes	DOWN	Y	Y	Y	Y	N	34.67	29.35	31.11	18.11	19	18.01
TBIG007545	AT2G22300.L01	CAMTA3	signal responsive 1 [Source:TAIR;Acc:AT2G22300]	20.4	27.7	0.442	0.0014	0.00786294	yes	UP	Y	Y	Y	Y	N	23.45	17.82	20.64	29.7	25.61	27.96
TBIG009572	AT2G22470	AGP2	arabinogalactan protein 2 [Source:TAIR;Acc:AT2G22470]	101	46.7	-1.12	5e-05	0.000431943	yes	DOWN	Y	Y	Y	Y	Y	89.5	123.95	84.15	33.75	59.37	42.15
TBIG010923	XLOC_010923	-	-	0.856	0.234	-1.87	0.0016	0.00878106	yes	DOWN	Y	Y	Y	Y	Y	0.8	0.92	0.86	0.17	0.34	0.19
TBIG009574	AT2G22500	UCP5	uncoupling protein 5 [Source:TAIR;Acc:AT2G22500]	42.4	19.5	-1.12	5e-05	0.000431943	yes	DOWN	Y	Y	Y	Y	Y	51.79	35.81	38.52	20.36	18.02	19.06
TBIG009575	AT2G22510	-	hydroxyproline-rich glycoprotein family protein [Source:TAIR;Acc:AT2G22510]	70.6	35.5	-0.99	5e-05	0.000431943	yes	DOWN	Y	Y	Y	Y	N	53.43	81.49	62.54	27.67	41.18	30.69
TBIG007560	AT2G22560	-	Kinase interacting (KIP1-like) family protein [Source:TAIR;Acc:AT2G22560]	7.54	5.49	-0.458	0.00205	0.0107479	yes	DOWN	Y	Y	Y	Y	N	8.54	7.49	7.11	5.12	5.8	5.85
TBIG007561	AT2G22590	UGT91A1	UDP-Glycosyltransferase superfamily protein [Source:TAIR;Acc:AT2G22590]	3.17	0.348	-3.19	5e-05	0.000431943	yes	DOWN	Y	Y	Y	Y	Y	3.16	3.11	3.36	0.4	0.34	0.3
TBIG009579	AT2G22650.L01	-	FAD-dependent oxidoreductase family protein [Source:TAIR;Acc:AT2G22650]	4.02	6.31	0.651	0.0003	0.00211729	yes	UP	Y	Y	Y	Y	N	4.01	4	4.13	6.34	6.42	6.1
TBIG007566	AT2G22660.L01	-	Protein of unknown function (duplicated DUF1399) [Source:TAIR;Acc:AT2G22660]	57.7	80.4	0.479	0.0005	0.00327041	yes	UP	Y	Y	Y	Y	N	61.38	50.39	63.4	87.71	74.1	79.1
TBIG007568	AT2G22680	-	Zinc finger (C3HC4-type RING finger) family protein [Source:TAIR;Acc:AT2G22680]	8.24	11.8	0.516	0.00025	0.00180899	yes	UP	Y	Y	Y	Y	N	9.2	7.76	7.88	11.44	11.69	12.09
TBIG007572	AT2G22760	BHLH19	basic helix-loop-helix (bHLH) DNA-binding superfamily protein [Source:TAIR;Acc:AT2G22760]	0.549	0.212	-1.38	0.00905	0.0365075	yes	DOWN	Y	Y	Y	Y	Y	0.46	0.71	0.45	0.19	0.15	0.29
TBIG007578	AT2G22860	ATPSK2	phytosulfokine 2 precursor [Source:TAIR;Acc:AT2G22860]	15.3	5.92	-1.37	5e-05	0.000431943	yes	DOWN	Y	Y	Y	Y	Y	13.08	22.9	9.58	4.23	6.99	6.41
TBIG007579	AT2G22870.L01	EMB2001	P-loop containing nucleoside triphosphate hydrolases superfamily protein [Source:TAIR;Acc:AT2G22870]	22.8	16.6	-0.454	0.0029	0.0143504	yes	DOWN	Y	Y	Y	Y	N	20.54	26.18	19.86	12.53	19.11	16.62
TBIG007583	AT2G22930.L01	UGT79B8	UDP-Glycosyltransferase superfamily protein [Source:TAIR;Acc:AT2G22930]	8.29	3.13	-1.4	5e-05	0.000431943	yes	DOWN	Y	Y	Y	Y	Y	9.47	7.82	7.78	2.62	2.93	3.8
TBIG007588	AT2G22980.L01	SCPL13	serine carboxypeptidase-like 13 [Source:TAIR;Acc:AT2G22980]	0.752	4.8	2.67	5e-05	0.000431943	yes	UP	Y	Y	Y	Y	Y	0.34	0.67	1.21	5.84	4.88	3.38
TBIG007589	AT2G22990.L01	SNG1	sinapoylglucose 1 [Source:TAIR;Acc:AT2G22990]	10.1	56.7	2.49	5e-05	0.000431943	yes	UP	Y	Y	Y	Y	Y	5.8	9.08	14.61	69.84	52.26	43.76
TBIG007590	AT2G23000.L01	scpl10	serine carboxypeptidase-like 10 [Source:TAIR;Acc:AT2G23000]	28.7	7.23	-1.99	5e-05	0.000431943	yes	DOWN	Y	Y	Y	Y	Y	28.3	22.84	34.59	5.85	7.32	8.3
TBIG007591	AT2G23010.L01	SCPL9	serine carboxypeptidase-like 9 [Source:TAIR;Acc:AT2G23010]	5.54	4.02	-0.461	0.01135	0.0435654	yes	DOWN	Y	Y	N	Y	N	5.59	4.88	6.03	3.3	3.86	4.71
TBIG007598	AT2G23130	AGP17	arabinogalactan protein 17 [Source:TAIR;Acc:AT2G23130]	83.2	47.8	-0.799	5e-05	0.000431943	yes	DOWN	Y	Y	Y	Y	N	75.73	93.31	77.49	50.82	42.88	46.26
TBIG009605	AT2G23170	GH3.3	Auxin-responsive GH3 family protein [Source:TAIR;Acc:AT2G23170]	5.93	9.01	0.604	0.00015	0.00115492	yes	UP	Y	Y	Y	Y	N	5.71	6.43	5.98	8.4	8.63	10.07
TBIG007612	AT2G23340	DEAR3	DREB and EAR motif protein 3 [Source:TAIR;Acc:AT2G23340]	20.4	14.5	-0.49	0.002	0.0105339	yes	DOWN	Y	Y	Y	Y	N	19.13	24.31	19.19	11.69	18.79	14.21
TBIG009614	AT2G23390	-	CONTAINS InterPro DOMAIN/s: Protein of unknown function DUF482 (InterPro:IPR007434), Acyl-CoA N-acyltransferase (InterPro:IPR016181); Has 2165 Blast hits to 2163 proteins in 543 species: Archae - 0; Bacteria - 1044; Metazoa - 0; Fungi - 0; Plants - /.../ruses - 0; Other Eukaryotes - 1088 (source: NCBI BLink). [Source:TAIR;Acc:AT2G23390]	17.6	22.7	0.367	0.00845	0.0345742	yes	UP	Y	Y	Y	Y	N	15.86	15.54	20.72	23.86	21	21.85
TBIG007619	AT2G23540	GDL38_ARATH	GDSL-like Lipase/Acylhydrolase superfamily protein [Source:TAIR;Acc:AT2G23540]	49.6	34.5	-0.525	0.0001	0.00080931	yes	DOWN	Y	Y	Y	Y	N	49.38	46.96	53.44	30.44	36.25	36.88
TBIG009630	AT2G23630.L01	sks16	SKU5 similar 16 [Source:TAIR;Acc:AT2G23630]	9.5	6.8	-0.483	0.00245	0.0124527	yes	DOWN	Y	Y	Y	Y	N	10.55	9.82	8.71	5.78	8.38	6.47
TBIG009638	AT2G23790.L01	MCU	Protein of unknown function (DUF607) [Source:TAIR;Acc:AT2G23790]	54.8	18.5	-1.57	5e-05	0.000431943	yes	DOWN	Y	Y	Y	Y	Y	67.64	50.71	46.97	17.77	18.4	19.46
TBIG009640	AT2G23810	TET8	tetraspanin8 [Source:TAIR;Acc:AT2G23810]	45.1	59.9	0.41	0.0015	0.00830953	yes	UP	Y	Y	Y	Y	N	45.41	48.91	39.66	56.59	59.35	60.21
TBIG009641	AT2G23840.L01	-	HNH endonuclease [Source:TAIR;Acc:AT2G23840]	5.46	7.55	0.468	0.01105	0.0426747	yes	UP	Y	Y	N	Y	N	5.78	5.54	5.19	9.39	7.46	5.68
TBIG007630	AT2G23910.L01	TKPR1	NAD(P)-binding Rossmann-fold superfamily protein [Source:TAIR;Acc:AT2G23910]	47.6	15.5	-1.62	5e-05	0.000431943	yes	DOWN	Y	Y	Y	Y	Y	52.29	46.63	46.75	13.61	17.88	15.67
TBIG007632	AT2G23930	SNRNP-G	probable small nuclear ribonucleoprotein G [Source:TAIR;Acc:AT2G23930]	135	107	-0.344	0.00985	0.039063	yes	DOWN	Y	Y	Y	Y	N	99.48	176.96	126.95	80.38	135.54	101.11
TBIG009648	AT2G24050	eIFiso4G2	MIF4G domain-containing protein / MA3 domain-containing protein [Source:TAIR;Acc:AT2G24050]	55	35.5	-0.633	5e-05	0.000431943	yes	DOWN	Y	Y	Y	Y	N	58.31	52.2	56.12	34.66	33.54	38.4
TBIG007640	AT2G24060	infC	Translation initiation factor 3 protein [Source:TAIR;Acc:AT2G24060]	27.8	37.1	0.418	0.00265	0.0133163	yes	UP	Y	Y	Y	Y	N	21.45	30.09	31.75	37.64	34.89	38.12
TBIG007641	AT2G24090	RPL35	Ribosomal protein L35 [Source:TAIR;Acc:AT2G24090]	64.5	84.1	0.382	0.00525	0.0233344	yes	UP	Y	Y	Y	Y	N	46.02	76.41	72.85	86.55	92.8	73.32
TBIG007649	AT2G24240	Y2424_ARATH	BTB/POZ domain with WD40/YVTN repeat-like protein [Source:TAIR;Acc:AT2G24240]	2.2	3.83	0.803	0.00015	0.00115492	yes	UP	Y	Y	Y	Y	N	2.37	2.13	2.17	4	4.2	3.31
TBIG009661	AT2G24270.L01	ALDH11A3	aldehyde dehydrogenase 11A3 [Source:TAIR;Acc:AT2G24270]	69.2	100	0.533	5e-05	0.000431943	yes	UP	Y	Y	Y	Y	N	67.04	60.78	81.83	115.84	92.23	91.97
TBIG007650	AT2G24280.L01	Prcp	alpha/beta-Hydrolases superfamily protein [Source:TAIR;Acc:AT2G24280]	13.8	19.6	0.504	0.0003	0.00211729	yes	UP	Y	Y	Y	Y	N	13.24	13.21	15.02	20.71	19.09	18.25
TBIG007656	AT2G24420.L01	-	DNA repair ATPase-related [Source:TAIR;Acc:AT2G24420]	23.6	31.1	0.403	0.00235	0.0120324	yes	UP	Y	Y	Y	Y	N	22.45	22.9	25.7	30.3	33.43	29.22
TBIG009674	AT2G24500.L01	FZF	Zinc finger protein 622 [Source:TAIR;Acc:AT2G24500]	59.8	46.3	-0.369	0.0047	0.0213181	yes	DOWN	Y	Y	Y	Y	N	61.26	61.51	60.44	43.52	46.89	50
TBIG009675	AT2G24550	-	unknown protein; BEST Arabidopsis thaliana protein match is: unknown protein (TAIR:AT4G31510.1); Has 219 Blast hits to 219 proteins in 33 species: Archae - 0; Bacteria - 0; Metazoa - 16; Fungi - 2; Plants - 184; Viruses - 0; Other Eukaryotes - 17 (s /.../ NCBI BLink). [Source:TAIR;Acc:AT2G24550]	20.2	41.4	1.03	5e-05	0.000431943	yes	UP	Y	Y	Y	Y	Y	19.29	24.56	18.64	36.55	50.67	40.04
TBIG007665	AT2G24560	GDL39_ARATH	GDSL-like Lipase/Acylhydrolase family protein [Source:TAIR;Acc:AT2G24560]	1.44	0.277	-2.38	0.0003	0.00211729	yes	DOWN	Y	Y	Y	Y	Y	1.34	1.02	1.86	0.14	0.12	0.54
TBIG009676	AT2G24570	WRKY17	WRKY DNA-binding protein 17 [Source:TAIR;Acc:AT2G24570]	26.5	16.8	-0.652	5e-05	0.000431943	yes	DOWN	Y	Y	Y	Y	N	34.89	21.76	23.6	17.61	16.62	16.34
TBIG007666	XLOC_007666	RSZ22A	Serine/arginine-rich splicing factor RSZ22A [Source:SWISS;Acc:Q9SJA6]	96.3	63.3	-0.605	5e-05	0.000431943	yes	DOWN	Y	Y	Y	Y	N	84.85	137.49	83.18	53.18	80.82	63.28
TBIG009678	AT2G24600.L01	Y5262_ARATH	Ankyrin repeat family protein [Source:TAIR;Acc:AT2G24600]	14.2	9.17	-0.627	5e-05	0.000431943	yes	DOWN	Y	Y	Y	Y	N	17.13	12.77	12.97	10.55	7.84	8.99
TBIG007677	AT2G24790	COL3	CONSTANS-like 3 [Source:TAIR;Acc:AT2G24790]	126	166	0.401	0.00515	0.0229949	yes	UP	Y	Y	Y	Y	N	117.47	134.78	124.34	161.29	163.83	167.48
TBIG007679	AT2G24820	TIC55-II	translocon at the inner envelope membrane of chloroplasts 55-II [Source:TAIR;Acc:AT2G24820]	36.8	49.9	0.44	0.00295	0.0145461	yes	UP	Y	Y	Y	Y	N	30	38.32	44.65	56.46	48.14	46.27
TBIG009695	AT2G24850	TAT3	tyrosine aminotransferase 3 [Source:TAIR;Acc:AT2G24850]	14	7.39	-0.925	5e-05	0.000431943	yes	DOWN	Y	Y	Y	Y	N	18.04	8.55	15.39	4.16	9.25	8.7
TBIG007685	AT2G24980	-	Proline-rich extensin-like family protein [Source:TAIR;Acc:AT2G24980]	48.5	35	-0.471	0.00185	0.00986667	yes	DOWN	Y	Y	Y	Y	N	53.16	69.86	23.96	18.54	59.98	25
TBIG007686	AT2G24990	RIOK1	Serine/threonine-protein kinase Rio1 [Source:TAIR;Acc:AT2G24990]	41.2	29.7	-0.474	0.00015	0.00115492	yes	DOWN	Y	Y	Y	Y	N	41.06	42.91	41.49	27.64	29.06	32.69
TBIG007687	AT2G25000.L01	WRKY60	WRKY DNA-binding protein 60 [Source:TAIR;Acc:AT2G25000]	12.9	7.11	-0.861	5e-05	0.000431943	yes	DOWN	Y	Y	Y	Y	N	13	11.8	14.4	6.42	7.52	7.43
TBIG009701	AT2G25070	PPC4-2	Protein phosphatase 2C family protein [Source:TAIR;Acc:AT2G25070]	21.7	32.1	0.566	5e-05	0.000431943	yes	UP	Y	Y	Y	Y	N	22.41	21.78	21.44	34.02	31.92	30.03
TBIG007690	AT2G25080.L01	ATGPX1	glutathione peroxidase 1 [Source:TAIR;Acc:AT2G25080]	61.1	101	0.724	5e-05	0.000431943	yes	UP	Y	Y	Y	Y	N	45.86	60.38	73.04	113.17	94.73	87.32
TBIG009702	AT2G25090	CIPK16	CBL-interacting protein kinase 16 [Source:TAIR;Acc:AT2G25090]	0.783	1.53	0.964	0.0006	0.00382179	yes	UP	Y	Y	Y	Y	N	0.82	0.92	0.66	1.49	1.63	1.52
TBIG009703	XLOC_009703	-	-	1.64	1.04	-0.659	0.00755	0.0315683	yes	DOWN	Y	Y	Y	Y	N	1.56	1.78	1.49	1.12	0.89	1.01
TBIG009708	AT2G25160	CYP82F1	cytochrome P450, family 82, subfamily F, polypeptide 1 [Source:TAIR;Acc:AT2G25160]	3	1.82	-0.725	0.00035	0.00241417	yes	DOWN	Y	Y	Y	Y	N	3.08	3.79	2.37	1.61	2.08	1.84
TBIG009711	AT2G25200	-	Plant protein of unknown function (DUF868) [Source:TAIR;Acc:AT2G25200]	1.11	4.61	2.06	5e-05	0.000431943	yes	UP	Y	Y	Y	Y	Y	0.88	1.6	0.85	6.17	3.75	3.79
TBIG007696	AT2G25210	RPL39C	Ribosomal protein L39 family protein [Source:TAIR;Acc:AT2G25210]	330	228	-0.533	5e-05	0.000431943	yes	DOWN	Y	Y	Y	Y	N	276.81	487.33	239.3	178.13	303.64	203.74
TBIG007702	AT2G25355	exosc3	PNAS-3 related [Source:TAIR;Acc:AT2G25355]	15.7	10.4	-0.594	0.0003	0.00211729	yes	DOWN	Y	Y	Y	Y	N	15.64	18.23	14.04	9.17	11.15	11.01
TBIG009727	AT2G25450.L01	GSL-OH	2-oxoglutarate (2OG) and Fe(II)-dependent oxygenase superfamily protein [Source:TAIR;Acc:AT2G25450]	249	320	0.36	0.0096	0.0382585	yes	UP	Y	Y	Y	Y	N	221.68	245.04	276.54	345.97	306.57	291.07
TBIG009728	AT2G25460.L01	-	CONTAINS InterPro DOMAIN/s: C2 calcium-dependent membrane targeting (InterPro:IPR000008); BEST Arabidopsis thaliana protein match is: unknown protein (TAIR:AT5G04860.1); Has 108 Blast hits to 69 proteins in 11 species: Archae - 0; Bacteria - 0; Meta /.../0; Fungi - 0; Plants - 108; Viruses - 0; Other Eukaryotes - 0 (source: NCBI BLink). [Source:TAIR;Acc:AT2G25460]	3.06	1.84	-0.736	0.0002	0.00148925	yes	DOWN	Y	Y	Y	Y	N	3.45	3.22	2.57	1.55	1.75	2.18
TBIG007709	AT2G25470.L01	AtRLP21	receptor like protein 21 [Source:TAIR;Acc:AT2G25470]	4.3	1.31	-1.71	5e-05	0.000431943	yes	DOWN	Y	Y	Y	Y	Y	4.5	2.77	5.61	2.33	0.48	1.05
TBIG009730	AT2G25490	EBF1	EIN3-binding F box protein 1 [Source:TAIR;Acc:AT2G25490]	98.4	73.9	-0.414	0.0023	0.0118168	yes	DOWN	Y	Y	Y	Y	N	115.12	86.86	94.34	75.34	70.63	74.09
TBIG007711	AT2G25510	-	unknown protein; Has 2 Blast hits to 2 proteins in 1 species: Archae - 0; Bacteria - 0; Metazoa - 0; Fungi - 0; Plants - 2; Viruses - 0; Other Eukaryotes - 0 (source: NCBI BLink). [Source:TAIR;Acc:AT2G25510]	95.3	126	0.402	0.00595	0.0258497	yes	UP	Y	Y	Y	Y	N	103.31	99.09	78.9	46.88	225.17	98.58
TBIG007713	AT2G25530.L01	N2B_HAEIR	AFG1-like ATPase family protein [Source:TAIR;Acc:AT2G25530]	13.5	6.43	-1.07	5e-05	0.000431943	yes	DOWN	Y	Y	Y	Y	Y	14.29	12.66	13.96	5.95	6.71	6.6
TBIG007715	AT2G25580.L01	PCMP-H75	Tetratricopeptide repeat (TPR)-like superfamily protein [Source:TAIR;Acc:AT2G25580]	8.44	6.02	-0.488	0.00215	0.0111908	yes	DOWN	Y	Y	Y	Y	N	8.82	8.62	8.16	5.93	6.18	5.96
TBIG007716	AT2G25590.L01	-	Plant Tudor-like protein [Source:TAIR;Acc:AT2G25590]	8.83	12.2	0.47	0.00345	0.0165586	yes	UP	Y	Y	Y	Y	N	9.2	9.88	7.6	10.97	14.53	10.96
TBIG009734	XLOC_009734	AtPP2C22	Probable protein phosphatase 2C 22 [Source:SWISS;Acc:Q9SLA1]	65.6	48.2	-0.445	0.0056	0.0246092	yes	DOWN	Y	Y	Y	Y	N	61.5	70.17	65.43	46.5	54.76	42.28
TBIG007719	AT2G25625	-	unknown protein; FUNCTIONS IN: molecular_function unknown; INVOLVED IN: biological_process unknown; LOCATED IN: chloroplast; EXPRESSED IN: 10 plant structures; EXPRESSED DURING: LP.06 six leaves visible, LP.04 four leaves visible, 4 anthesis, petal /.../entiation and expansion stage; Has 24 Blast hits to 24 proteins in 9 species: Archae - 0; Bacteria - 0; Metazoa - 0; Fungi - 0; Plants - 24; Viru…	14.7	10.4	-0.497	0.00455	0.020822	yes	DOWN	Y	Y	Y	Y	N	14.26	17.07	13.52	10.65	10.99	9.86
TBIG009741	AT2G25720	-	unknown protein; Has 38 Blast hits to 38 proteins in 18 species: Archae - 0; Bacteria - 0; Metazoa - 0; Fungi - 0; Plants - 38; Viruses - 0; Other Eukaryotes - 0 (source: NCBI BLink). [Source:TAIR;Acc:AT2G25720]	17.4	11.9	-0.546	0.00595	0.0258497	yes	DOWN	Y	Y	Y	Y	N	15.23	23.02	15.94	9.64	13.27	13.72
TBIG007729	AT2G25810	TIP4_1	tonoplast intrinsic protein 4;1 [Source:TAIR;Acc:AT2G25810]	19.9	15	-0.41	0.00715	0.0300962	yes	DOWN	Y	Y	Y	Y	N	19.47	23.83	16.58	12.02	18.43	13.97
TBIG007731	AT2G25840	OVA4	Nucleotidylyl transferase superfamily protein [Source:TAIR;Acc:AT2G25840]	24.3	34.5	0.507	0.00025	0.00180899	yes	UP	Y	Y	Y	Y	N	22.3	23.01	28.26	36.42	31.81	35.05
TBIG007734	AT2G25900	ATCTH	Zinc finger C-x8-C-x5-C-x3-H type family protein [Source:TAIR;Acc:AT2G25900]	6.55	24.7	1.91	5e-05	0.000431943	yes	UP	Y	Y	Y	Y	Y	4.87	5.98	8.65	32.21	22.73	18.58
TBIG007735	AT2G25930.L01	ELF3	hydroxyproline-rich glycoprotein family protein [Source:TAIR;Acc:AT2G25930]	26.8	42.1	0.65	5e-05	0.000431943	yes	UP	Y	Y	Y	Y	N	26.65	25.88	28.38	42.08	42.07	41.5
TBIG007744	AT2G26130.L01	rnf144a	RING/U-box protein with C6HC-type zinc finger [Source:TAIR;Acc:AT2G26130]	0.0839	0.723	3.11	0.0046	0.0209867	yes	UP	Y	Y	Y	Y	Y	0.17	0.04	0.04	0.73	0.66	0.76
TBIG007746	AT2G26150.L01	ATHSFA2	heat shock transcription factor A2 [Source:TAIR;Acc:AT2G26150]	5.5	8.53	0.632	0.00025	0.00180899	yes	UP	Y	Y	Y	Y	N	4.97	5.2	6.73	5.03	6.91	14.24
TBIG009763	AT2G26190.L01	-	calmodulin-binding family protein [Source:TAIR;Acc:AT2G26190]	20	29.7	0.572	5e-05	0.000431943	yes	UP	Y	Y	Y	Y	N	22.94	19.12	19	28.94	31.45	29.23
TBIG010924	XLOC_010924	-	-	2.11	0.986	-1.1	0.0015	0.00830953	yes	DOWN	Y	Y	Y	Y	Y	1.76	2.72	1.89	1.32	1.27	0.36
TBIG009767	AT2G26290.L01	ARSK1	root-specific kinase 1 [Source:TAIR;Acc:AT2G26290]	9.95	4.99	-0.996	5e-05	0.000431943	yes	DOWN	Y	Y	Y	Y	N	10.97	10.26	9.41	4.84	5.93	4.41
TBIG007754	AT2G26300.L01	GPA1	G protein alpha subunit 1 [Source:TAIR;Acc:AT2G26300]	33.9	43.7	0.365	0.0047	0.0213181	yes	UP	Y	Y	Y	Y	N	33.57	34.82	33.78	43.5	42.33	44.76
TBIG007755	AT2G26310.L01	AT2G26310/T1D16.5	Chalcone-flavanone isomerase family protein [Source:TAIR;Acc:AT2G26310]	5.32	3.52	-0.594	0.00095	0.00565355	yes	DOWN	Y	Y	Y	Y	N	6.34	5.42	4.15	2.65	3.99	3.81
TBIG009769	AT2G26330.L01	ER	Leucine-rich receptor-like protein kinase family protein [Source:TAIR;Acc:AT2G26330]	32.8	48.3	0.557	5e-05	0.000431943	yes	UP	Y	Y	Y	Y	N	32.67	30.18	36.12	54.3	42.95	46.03
TBIG007756	AT2G26340.L01	-	unknown protein; FUNCTIONS IN: molecular_function unknown; INVOLVED IN: biological_process unknown; LOCATED IN: chloroplast thylakoid membrane, chloroplast thylakoid lumen, chloroplast; EXPRESSED IN: 22 plant structures; EXPRESSED DURING: 13 growth /.../; Has 38 Blast hits to 38 proteins in 13 species: Archae - 0; Bacteria - 0; Metazoa - 0; Fungi - 0; Plants - 38; Viruses - 0; Other Eukaryotes - …	24.2	33.4	0.469	0.00145	0.00809009	yes	UP	Y	Y	Y	Y	N	18.09	26.44	27.6	34.46	35.47	28.96
TBIG009772	AT2G26380	DRT100	Leucine-rich repeat (LRR) family protein [Source:TAIR;Acc:AT2G26380]	0.492	0.191	-1.36	0.0119	0.0451426	yes	DOWN	Y	Y	N	Y	Y	0.53	0.51	0.45	0.2	0	0.36
TBIG009774	AT2G26400	ARD	acireductone dioxygenase 3 [Source:TAIR;Acc:AT2G26400]	2.16	6.56	1.6	5e-05	0.000431943	yes	UP	Y	Y	Y	Y	Y	3.75	1.8	1.02	3.91	10.22	6.21
TBIG009776	AT2G26420.L01	PIP5K3	1-phosphatidylinositol-4-phosphate 5-kinase 3 [Source:TAIR;Acc:AT2G26420]	2.16	1.42	-0.606	0.00385	0.0181431	yes	DOWN	Y	Y	Y	Y	N	2.51	2.41	1.76	1.2	1.96	1.21
TBIG009777	AT2G26430	RCY1	arginine-rich cyclin 1 [Source:TAIR;Acc:AT2G26430]	21.9	29.8	0.447	0.00085	0.00514972	yes	UP	Y	Y	Y	Y	N	21.6	22.48	22.39	29.69	30.52	29.71
TBIG007758	AT2G26440.L01	PME12	Plant invertase/pectin methylesterase inhibitor superfamily [Source:TAIR;Acc:AT2G26440]	58.4	20.3	-1.53	5e-05	0.000431943	yes	DOWN	Y	Y	Y	Y	Y	63.82	52.77	57.82	19.75	19.76	20.42
TBIG007760	AT2G26480	UGT76D1	UDP-glucosyl transferase 76D1 [Source:TAIR;Acc:AT2G26480]	2.34	1.28	-0.869	0.0005	0.00327041	yes	DOWN	Y	Y	Y	Y	N	2.74	2.19	2.2	0.77	1.57	1.54
TBIG007762	AT2G26500.L01	petM	cytochrome b6f complex subunit (petM), putative [Source:TAIR;Acc:AT2G26500]	254	355	0.482	0.0003	0.00211729	yes	UP	Y	Y	Y	Y	N	163.49	323.92	276.15	330.61	428.88	297.62
TBIG009781	AT2G26540.L01	HEMD	uroporphyrinogen-III synthase family protein [Source:TAIR;Acc:AT2G26540]	13.8	18.3	0.412	0.0058	0.0253678	yes	UP	Y	Y	Y	Y	N	11.7	12.42	16.93	18.51	17.45	18.39
TBIG009783	AT2G26560	PLP2	phospholipase A 2A [Source:TAIR;Acc:AT2G26560]	14.1	8.85	-0.672	5e-05	0.000431943	yes	DOWN	Y	Y	Y	Y	N	18.05	12.05	11.77	9.16	7.45	9.26
TBIG007767	AT2G26570.L01	WEB1	Plant protein of unknown function (DUF827) [Source:TAIR;Acc:AT2G26570]	14.6	22.2	0.606	5e-05	0.000431943	yes	UP	Y	Y	Y	Y	N	14.54	14.47	15.7	24.89	21.08	21.25
TBIG007772	AT2G26670	HY1	Plant haem oxygenase (decyclizing) family protein [Source:TAIR;Acc:AT2G26670]	47	66.1	0.493	0.00015	0.00115492	yes	UP	Y	Y	Y	Y	N	37.77	52.43	52.35	70.36	67.65	61.18
TBIG009789	AT2G26690.L01	NRT1.4	Major facilitator superfamily protein [Source:TAIR;Acc:AT2G26690]	25.7	58.7	1.19	5e-05	0.000431943	yes	UP	Y	Y	Y	Y	Y	19.59	26.93	30.62	67.78	56.56	49.59
TBIG007773	AT2G26695	-	Ran BP2/NZF zinc finger-like superfamily protein [Source:TAIR;Acc:AT2G26695]	0.628	1.42	1.18	0.01255	0.0470221	yes	UP	Y	Y	N	Y	Y	0.42	0.77	0.7	1.19	2.2	0.9
TBIG007775	AT2G26710	BAS1	Cytochrome P450 superfamily protein [Source:TAIR;Acc:AT2G26710]	2.31	4.3	0.896	5e-05	0.000431943	yes	UP	Y	Y	Y	Y	N	2.1	2.35	2.52	3.92	4.38	4.55
TBIG009794	AT2G26800.L01	HMGCL	Aldolase superfamily protein [Source:TAIR;Acc:AT2G26800]	18.4	24.6	0.414	0.00315	0.0153611	yes	UP	Y	Y	Y	Y	N	18.51	17.79	18.74	24.48	23.44	24.84
TBIG007780	AT2G26820.L01	ATPP2-A3	phloem protein 2-A3 [Source:TAIR;Acc:AT2G26820]	1.47	2.2	0.577	0.011	0.0425491	yes	UP	Y	Y	N	Y	N	1.74	1.55	1.18	1.81	2.86	2
TBIG007784	AT2G26975	COPT6	Ctr copper transporter family [Source:TAIR;Acc:AT2G26975]	8.84	14.4	0.703	0.0005	0.00327041	yes	UP	Y	Y	Y	Y	N	6.96	10.51	9.11	13.22	16.49	13.27
TBIG009809	AT2G26980.L01	CIPK3	CBL-interacting protein kinase 3 [Source:TAIR;Acc:AT2G26980]	32	64.1	1	5e-05	0.000431943	yes	UP	Y	Y	Y	Y	N	30.15	35.5	31.99	63.62	66.89	62.91
TBIG007787	AT2G27050	EIL1	ETHYLENE-INSENSITIVE3-like 1 [Source:TAIR;Acc:AT2G27050]	49.8	74.7	0.585	5e-05	0.000431943	yes	UP	Y	Y	Y	Y	N	45.3	53.32	52.82	80.57	73.25	70.9
TBIG009833	AT2G27385	-	Pollen Ole e 1 allergen and extensin family protein [Source:TAIR;Acc:AT2G27385]	44	68.8	0.647	5e-05	0.000431943	yes	UP	Y	Y	Y	Y	N	33.83	53.4	45.08	62.8	83.13	59.58
TBIG007807	AT2G27402	Y2272_ARATH	BEST Arabidopsis thaliana protein match is: plastid transcriptionally active 18 (TAIR:AT2G32180.1); Has 35333 Blast hits to 34131 proteins in 2444 species: Archae - 798; Bacteria - 22429; Metazoa - 974; Fungi - 991; Plants - 531; Viruses - 0; Other /.../otes - 9610 (source: NCBI BLink). [Source:TAIR;Acc:AT2G27402]	25.9	17.7	-0.551	0.00045	0.00300288	yes	DOWN	Y	Y	Y	Y	N	23.82	32.22	22.26	13.9	20.05	18.92
TBIG009842	AT2G27510.L01	ATFD3	ferredoxin 3 [Source:TAIR;Acc:AT2G27510]	270	209	-0.373	0.0053	0.0235083	yes	DOWN	Y	Y	Y	Y	N	258.61	344.15	215.84	157.07	265.44	209.64
TBIG007813	AT2G27550	ATC	centroradialis [Source:TAIR;Acc:AT2G27550]	94.8	59.2	-0.679	5e-05	0.000431943	yes	DOWN	Y	Y	Y	Y	N	88.29	115.62	80.03	45.71	64.77	64.48
TBIG009849	AT2G27660	-	Cysteine/Histidine-rich C1 domain family protein [Source:TAIR;Acc:AT2G27660]	14	6.67	-1.07	5e-05	0.000431943	yes	DOWN	Y	Y	Y	Y	Y	20.12	12.46	10.14	7.67	5.96	6.46
TBIG007816	AT2G27690	CYP94C1	cytochrome P450, family 94, subfamily C, polypeptide 1 [Source:TAIR;Acc:AT2G27690]	5.54	2.33	-1.25	5e-05	0.000431943	yes	DOWN	Y	Y	Y	Y	Y	6.37	5.76	4.59	1.98	1.64	3.27
TBIG007817	AT2G27710.L01	RPP2B	60S acidic ribosomal protein family [Source:TAIR;Acc:AT2G27710]	527	384	-0.457	0.00145	0.00809009	yes	DOWN	Y	Y	Y	Y	N	401	769.05	436.23	292.48	501.48	358.52
TBIG007822	AT2G27820	PD1	prephenate dehydratase 1 [Source:TAIR;Acc:AT2G27820]	59.7	36.1	-0.725	5e-05	0.000431943	yes	DOWN	Y	Y	Y	Y	N	60.54	52.08	66	33.86	36.32	37.22
TBIG007823	AT2G27830	Y4276_ARATH	unknown protein; BEST Arabidopsis thaliana protein match is: unknown protein (TAIR:AT4G22758.1); Has 131 Blast hits to 131 proteins in 17 species: Archae - 0; Bacteria - 0; Metazoa - 0; Fungi - 0; Plants - 131; Viruses - 0; Other Eukaryotes - 0 (sou /.../CBI BLink). [Source:TAIR;Acc:AT2G27830]	11	29.4	1.41	5e-05	0.000431943	yes	UP	Y	Y	Y	Y	Y	10.29	12.31	10.45	27.71	32.43	27.1
TBIG007824	AT2G27840	HDT4	histone deacetylase-related / HD-related [Source:TAIR;Acc:AT2G27840]	108	56.9	-0.923	5e-05	0.000431943	yes	DOWN	Y	Y	Y	Y	N	101.89	118.58	103.82	45.28	62.89	62.73
TBIG007832	XLOC_007832	FUC1	Alpha-L-fucosidase 1 [Source:SWISS;Acc:Q8GW72]	7.46	9.82	0.398	0.0105	0.0410637	yes	UP	Y	Y	N	Y	N	7.33	7.13	8.03	10.72	9.38	9.22
TBIG009873	AT2G28110	FRA8	Exostosin family protein [Source:TAIR;Acc:AT2G28110]	6.46	11.7	0.857	5e-05	0.000431943	yes	UP	Y	Y	Y	Y	N	6.05	6.95	6.37	9.18	13.41	12.24
TBIG007833	AT2G28120	MCH1	Major facilitator superfamily protein [Source:TAIR;Acc:AT2G28120]	5.84	11.1	0.929	5e-05	0.000431943	yes	UP	Y	Y	Y	Y	N	5.5	6.05	6.12	12.23	9.38	11.58
TBIG007835	AT2G28140	-	Protein of unknown function (DUF1635) [Source:TAIR;Acc:AT2G28140]	3.68	2.08	-0.825	0.0007	0.0043492	yes	DOWN	Y	Y	Y	Y	N	3.65	3.41	4.11	2.08	1.81	2.39
TBIG007839	AT2G28200	ZAT5	C2H2-type zinc finger family protein [Source:TAIR;Acc:AT2G28200]	6.24	9.7	0.635	0.00025	0.00180899	yes	UP	Y	Y	Y	Y	N	6.26	7.07	5.88	11.34	9.24	8.97
TBIG007843	AT2G28250.L01	NCRK	Protein kinase superfamily protein [Source:TAIR;Acc:AT2G28250]	9.15	12.5	0.454	0.0019	0.0100891	yes	UP	Y	Y	Y	Y	N	9.87	8.83	9.02	12.26	12.98	12.28
TBIG009877	AT2G28330	-	unknown protein; BEST Arabidopsis thaliana protein match is: unknown protein (TAIR:AT1G08035.1); Has 18 Blast hits to 18 proteins in 6 species: Archae - 0; Bacteria - 0; Metazoa - 0; Fungi - 0; Plants - 18; Viruses - 0; Other Eukaryotes - 0 (source: /.../BLink). [Source:TAIR;Acc:AT2G28330]	4.08	2.23	-0.869	0.0008	0.00487714	yes	DOWN	Y	Y	Y	Y	N	3.7	4.62	3.87	1.53	3.12	2
TBIG009886	AT2G28470.L01	BGAL8	beta-galactosidase 8 [Source:TAIR;Acc:AT2G28470]	30.2	43	0.507	5e-05	0.000431943	yes	UP	Y	Y	Y	Y	N	28.57	28.06	34.17	48.9	40.65	38.16
TBIG009890	AT2G28510	DOF2.1	Dof-type zinc finger DNA-binding family protein [Source:TAIR;Acc:AT2G28510]	19.7	10.8	-0.862	5e-05	0.000431943	yes	DOWN	Y	Y	Y	Y	N	20.77	18.78	19.61	9.75	11.15	11.51
TBIG009891	AT2G28550	RAP2.7	related to AP2.7 [Source:TAIR;Acc:AT2G28550]	41	27.9	-0.553	5e-05	0.000431943	yes	DOWN	Y	Y	Y	Y	N	45.25	37.93	40.83	26.95	28.58	28.38
TBIG007867	AT2G28605	PPD2	Photosystem II reaction center PsbP family protein [Source:TAIR;Acc:AT2G28605]	10.5	14.8	0.497	0.0043	0.019893	yes	UP	Y	Y	Y	Y	N	6.81	11.24	12.94	15.81	15.8	11.82
TBIG009894	AT2G28630.L01	KCS12	3-ketoacyl-CoA synthase 12 [Source:TAIR;Acc:AT2G28630]	7.88	26.3	1.74	5e-05	0.000431943	yes	UP	Y	Y	Y	Y	Y	7.92	7.51	8	32.1	23.7	21.94
TBIG009904	AT2G28780	-	unknown protein; INVOLVED IN: biological_process unknown; LOCATED IN: mitochondrion; EXPRESSED IN: inflorescence meristem, root, flower; EXPRESSED DURING: petal differentiation and expansion stage; CONTAINS InterPro DOMAIN/s: Protein of unknown func /.../UF939, bacterial (InterPro:IPR010343); BEST Arabidopsis thaliana protein match is: unknown protein (TAIR:AT3G09450.1); Has 671 Blast hits to 667…	9.84	14.4	0.551	0.0001	0.00080931	yes	UP	Y	Y	Y	Y	N	12.27	9.04	8.56	14.24	13.83	15.32
TBIG009905	AT2G28790	OLP1_SOLLC	Pathogenesis-related thaumatin superfamily protein [Source:TAIR;Acc:AT2G28790]	23.6	16	-0.561	0.00035	0.00241417	yes	DOWN	Y	Y	Y	Y	N	22.61	26.98	21.4	15.67	17.32	14.48
TBIG009906	AT2G28800.L01	ALB3	63 kDa inner membrane family protein [Source:TAIR;Acc:AT2G28800]	156	217	0.471	0.0006	0.00382179	yes	UP	Y	Y	Y	Y	N	144.76	147.86	168.59	226.93	199.81	207.39
TBIG009909	AT2G28860	CYP710A4	cytochrome P450, family 710, subfamily A, polypeptide 4 [Source:TAIR;Acc:AT2G28860]	1.62	0.557	-1.54	5e-05	0.000431943	yes	DOWN	Y	Y	Y	Y	Y	2.56	0.63	1.68	0.44	0.39	0.83
TBIG009913	AT2G28900	OEP16	outer plastid envelope protein 16-1 [Source:TAIR;Acc:AT2G28900]	1080	319	-1.75	5e-05	0.000431943	yes	DOWN	Y	Y	Y	Y	Y	965.28	1283.3	973.09	269.5	365.48	313.04
TBIG007879	AT2G28930	APK1B	protein kinase 1B [Source:TAIR;Acc:AT2G28930]	17.6	13.4	-0.394	0.00785	0.0325778	yes	DOWN	Y	Y	Y	Y	N	17.71	16.73	18.36	14.71	12.37	12.73
TBIG009916	AT2G28950	ATEXPA6	expansin A6 [Source:TAIR;Acc:AT2G28950]	35.3	46.2	0.386	0.00405	0.0188981	yes	UP	Y	Y	Y	Y	N	32.89	38.17	35.93	43.53	49.59	44.97
TBIG007880	AT2G28970.L01	Y2899_ARATH	Leucine-rich repeat protein kinase family protein [Source:TAIR;Acc:AT2G28970]	0.627	0.987	0.655	0.00715	0.0300962	yes	UP	Y	Y	Y	Y	N	0.97	0.44	0.46	0.9	1.28	0.75
TBIG007881	AT2G28990.L01	Y2899_ARATH	Leucine-rich repeat protein kinase family protein [Source:TAIR;Acc:AT2G28990]	1.44	2.46	0.778	5e-05	0.000431943	yes	UP	Y	Y	Y	Y	N	1.77	1.23	1.27	2.17	2.6	2.51
TBIG007886	AT2G29060.L01	SCL33	GRAS family transcription factor [Source:TAIR;Acc:AT2G29060]	3.29	4.59	0.482	0.00585	0.0255292	yes	UP	Y	Y	Y	Y	N	3.28	3.31	3.39	4.44	4.57	4.78
TBIG009920	AT2G29090	CYP707A2	cytochrome P450, family 707, subfamily A, polypeptide 2 [Source:TAIR;Acc:AT2G29090]	3.71	1.27	-1.55	5e-05	0.000431943	yes	DOWN	Y	Y	Y	Y	Y	3.65	3.99	3.4	1.54	0.86	1.36
TBIG009921	AT2G29100	ATGLR2.9	glutamate receptor 2.9 [Source:TAIR;Acc:AT2G29100]	0.517	0.144	-1.85	5e-05	0.000431943	yes	DOWN	Y	Y	Y	Y	Y	0.68	0.49	0.39	0.2	0.11	0.11
TBIG009923	AT2G29120.L01	ATGLR2.7	glutamate receptor 2.7 [Source:TAIR;Acc:AT2G29120]	10.8	4.54	-1.25	5e-05	0.000431943	yes	DOWN	Y	Y	Y	Y	Y	10.89	9.08	12.18	5.52	3.57	4.33
TBIG007893	XLOC_007893	F22G5.20	Tropinone reductase homolog At1g07440 [Source:SWISS;Acc:Q9ASX2]	3.08	12.8	2.06	5e-05	0.000431943	yes	UP	Y	Y	Y	Y	Y	1.72	4.16	3.45	14.62	14.1	9.66
TBIG007894	AT2G29310.L01	F22G5.20	NAD(P)-binding Rossmann-fold superfamily protein [Source:TAIR;Acc:AT2G29310]	11.4	26.8	1.24	5e-05	0.000431943	yes	UP	Y	Y	Y	Y	Y	7.99	12.63	13.47	30.72	28.31	20.7
TBIG007896	AT2G29330	TRI	tropinone reductase [Source:TAIR;Acc:AT2G29330]	5.17	7.77	0.587	0.00395	0.0185336	yes	UP	Y	Y	Y	Y	N	6.73	5.21	3.51	6.36	10.59	6.11
TBIG007897	AT2G29340.L01	F22G5.20	NAD-dependent epimerase/dehydratase family protein [Source:TAIR;Acc:AT2G29340]	22.6	41.3	0.871	5e-05	0.000431943	yes	UP	Y	Y	Y	Y	N	18.58	22	27.08	39.27	46.57	37.15
TBIG007898	AT2G29350	SAG13	senescence-associated gene 13 [Source:TAIR;Acc:AT2G29350]	30	4.73	-2.67	5e-05	0.000431943	yes	DOWN	Y	Y	Y	Y	Y	33.31	36.95	20.22	3.17	4.06	6.94
TBIG007900	AT2G29370	F22G5.20	NAD(P)-binding Rossmann-fold superfamily protein [Source:TAIR;Acc:AT2G29370]	1.54	0.788	-0.962	0.00525	0.0233344	yes	DOWN	Y	Y	Y	Y	N	1.6	1.36	1.64	0.23	0.65	1.46
TBIG007901	AT2G29380	HAI3	highly ABA-induced PP2C gene 3 [Source:TAIR;Acc:AT2G29380]	3.86	0.829	-2.22	5e-05	0.000431943	yes	DOWN	Y	Y	Y	Y	Y	2.54	4.75	4.44	0.67	0.49	1.33
TBIG009933	AT2G29400	TOPP1	type one protein phosphatase 1 [Source:TAIR;Acc:AT2G29400]	54.6	76.3	0.482	0.00025	0.00180899	yes	UP	Y	Y	Y	Y	N	51.51	56.7	55.05	76.69	75.35	72.98
TBIG009934	AT2G29420	ATGSTU7	glutathione S-transferase tau 7 [Source:TAIR;Acc:AT2G29420]	43.7	64.9	0.569	5e-05	0.000431943	yes	UP	Y	Y	Y	Y	N	38.89	50.53	44.62	59.25	72.97	64.77
TBIG009935	AT2G29440	ATGSTU6	glutathione S-transferase tau 6 [Source:TAIR;Acc:AT2G29440]	18.9	7.85	-1.27	5e-05	0.000431943	yes	DOWN	Y	Y	Y	Y	Y	19.03	20.27	18.4	5.23	8.2	10.57
TBIG009938	AT2G29460.L01	ATGSTU4	glutathione S-transferase tau 4 [Source:TAIR;Acc:AT2G29460]	21.3	12.8	-0.734	5e-05	0.000431943	yes	DOWN	Y	Y	Y	Y	N	22.44	23.9	17.87	10.87	13.78	13.72
TBIG009939	AT2G29470	ATGSTU3	glutathione S-transferase tau 3 [Source:TAIR;Acc:AT2G29470]	3.69	1.33	-1.47	5e-05	0.000431943	yes	DOWN	Y	Y	Y	Y	Y	2.95	5.35	2.76	1.03	0.85	2.05
TBIG009940	XLOC_009940	GSTU2	Glutathione S-transferase U2 [Source:SWISS;Acc:Q9ZW29]	21.4	31.8	0.569	0.0002	0.00148925	yes	UP	Y	Y	Y	Y	N	23.24	22.88	19.16	27.24	34.89	34.24
TBIG009941	AT2G29500.L01	HSP17.6B	HSP20-like chaperones superfamily protein [Source:TAIR;Acc:AT2G29500]	10.3	14.4	0.485	0.00525	0.0233344	yes	UP	Y	Y	Y	Y	N	8.58	10.87	11.57	14.85	12.83	15.77
TBIG007906	AT2G29540	ATRPC14	RNApolymerase 14 kDa subunit [Source:TAIR;Acc:AT2G29540]	29.1	16.4	-0.826	5e-05	0.000431943	yes	DOWN	Y	Y	Y	Y	N	21.92	43.53	23.6	13.03	20.3	16.32
TBIG009951	AT2G29670.L01	-	Tetratricopeptide repeat (TPR)-like superfamily protein [Source:TAIR;Acc:AT2G29670]	232	70.4	-1.72	5e-05	0.000431943	yes	DOWN	Y	Y	Y	Y	Y	277.47	180.23	240.5	62.3	60.06	87.58
TBIG007914	AT2G29690	ASA2	anthranilate synthase 2 [Source:TAIR;Acc:AT2G29690]	36.8	26.6	-0.472	0.00055	0.00355564	yes	DOWN	Y	Y	Y	Y	N	38.06	36.55	37.8	26.55	26.81	26.85
TBIG007917	AT2G29730.L01	UGT71D1	UDP-glucosyl transferase 71D1 [Source:TAIR;Acc:AT2G29730]	8.46	11.4	0.427	0.0045	0.020632	yes	UP	Y	Y	Y	Y	N	8.97	7.81	9.02	12.02	10.95	11.22
TBIG007919	AT2G29760	OTP81	Tetratricopeptide repeat (TPR)-like superfamily protein [Source:TAIR;Acc:AT2G29760]	9.72	7.28	-0.417	0.0036	0.0171392	yes	DOWN	Y	Y	Y	Y	N	9.57	9.59	9.96	6.61	6.94	8.05
TBIG007930	AT2G30020.L01	AtPP2C25	Protein phosphatase 2C family protein [Source:TAIR;Acc:AT2G30020]	13.5	9.8	-0.463	0.00355	0.0169467	yes	DOWN	Y	Y	Y	Y	N	14.52	13.92	12.21	9.41	9.51	10.25
TBIG007940	AT2G30160.L01	mcfF	Mitochondrial substrate carrier family protein [Source:TAIR;Acc:AT2G30160]	16.8	11.7	-0.524	0.0005	0.00327041	yes	DOWN	Y	Y	Y	Y	N	15.42	18.47	16.36	10.45	13.63	10.5
TBIG009975	AT2G30170.L01	AtPP2C26	Protein phosphatase 2C family protein [Source:TAIR;Acc:AT2G30170]	9.37	14.5	0.624	5e-05	0.000431943	yes	UP	Y	Y	Y	Y	N	7.83	10.78	10.34	14.62	16.3	12.88
TBIG007941	AT2G30230	-	unknown protein; FUNCTIONS IN: molecular_function unknown; INVOLVED IN: biological_process unknown; LOCATED IN: endomembrane system; BEST Arabidopsis thaliana protein match is: unknown protein (TAIR:AT1G06980.1); Has 167 Blast hits to 167 proteins i /.../pecies: Archae - 0; Bacteria - 0; Metazoa - 0; Fungi - 0; Plants - 167; Viruses - 0; Other Eukaryotes - 0 (source: NCBI BLink). [Source:TAIR;Acc…	10.1	7.12	-0.5	0.00835	0.0342153	yes	DOWN	Y	Y	Y	Y	N	9.81	10.27	10.52	7.71	8.3	5.47
TBIG010000	AT2G30520	RPT2	Phototropic-responsive NPH3 family protein [Source:TAIR;Acc:AT2G30520]	24.5	42.3	0.789	5e-05	0.000431943	yes	UP	Y	Y	Y	Y	N	23.9	22.4	27.56	42.93	43.11	40.52
TBIG010001	AT2G30540.L01	GRXS9	Thioredoxin superfamily protein [Source:TAIR;Acc:AT2G30540]	15.9	11	-0.53	0.00535	0.0236869	yes	DOWN	Y	Y	Y	Y	N	14.26	20.09	12.86	7.7	15.13	9.55
TBIG010002	AT2G30570	PSBW	photosystem II reaction center W [Source:TAIR;Acc:AT2G30570]	377	636	0.753	5e-05	0.000431943	yes	UP	Y	Y	Y	Y	N	267.89	410.95	459.36	653.09	724.01	518.14
TBIG007954	AT2G30600.L01	Y2060_ARATH	BTB/POZ domain-containing protein [Source:TAIR;Acc:AT2G30600]	27.4	37.4	0.446	0.001	0.00590777	yes	UP	Y	Y	Y	Y	N	25.89	29.06	28.06	38.93	36.36	36.14
TBIG010013	AT2G30750.L01	CYP71A12	cytochrome P450, family 71, subfamily A, polypeptide 12 [Source:TAIR;Acc:AT2G30750]	15.6	10.7	-0.551	0.0004	0.00270915	yes	DOWN	Y	Y	Y	Y	N	27.42	7.83	11.81	15.02	7.46	9.39
TBIG010015	AT2G30770.L01	CYP71A13	cytochrome P450, family 71, subfamily A, polypeptide 13 [Source:TAIR;Acc:AT2G30770]	5.19	0.802	-2.69	5e-05	0.000431943	yes	DOWN	Y	Y	Y	Y	Y	8.22	4.2	3.24	0.52	1.09	0.81
TBIG010016	AT2G30790	PSBP-2	photosystem II subunit P-2 [Source:TAIR;Acc:AT2G30790]	0.665	1.9	1.51	0.0001	0.00080931	yes	UP	Y	Y	Y	Y	Y	0.48	0.77	0.78	1.94	2	1.78
TBIG007964	AT2G30870	ATGSTF10	glutathione S-transferase PHI 10 [Source:TAIR;Acc:AT2G30870]	586	410	-0.517	0.00035	0.00241417	yes	DOWN	Y	Y	Y	Y	N	566.9	621.72	581.85	364.46	422.84	439.55
TBIG010045	AT2G31360.L01	ADS2	16:0delta9 desaturase 2 [Source:TAIR;Acc:AT2G31360]	170	127	-0.418	0.0014	0.00786294	yes	DOWN	Y	Y	Y	Y	N	169.67	168.66	176.71	124.95	130.98	125.88
TBIG010046	AT2G31390.L01	SCRK1_ARATH	pfkB-like carbohydrate kinase family protein [Source:TAIR;Acc:AT2G31390]	155	203	0.384	0.00515	0.0229949	yes	UP	Y	Y	Y	Y	N	170.94	154.73	143.34	182.32	212.29	214.14
TBIG010048	AT2G31410	-	unknown protein; Has 1719 Blast hits to 1091 proteins in 184 species: Archae - 5; Bacteria - 24; Metazoa - 559; Fungi - 169; Plants - 192; Viruses - 1; Other Eukaryotes - 769 (source: NCBI BLink). [Source:TAIR;Acc:AT2G31410]	59.9	46	-0.381	0.0047	0.0213181	yes	DOWN	Y	Y	Y	Y	N	57.53	71.28	56.53	42.95	49.86	48.38
TBIG008008	AT2G31610	RPS3A	Ribosomal protein S3 family protein [Source:TAIR;Acc:AT2G31610]	397	300	-0.404	0.0039	0.0183476	yes	DOWN	Y	Y	Y	Y	N	360.44	501.2	378.64	265.4	349.2	307.5
TBIG008009	AT2G31660	SAD2	ARM repeat superfamily protein [Source:TAIR;Acc:AT2G31660]	73.9	54.4	-0.442	0.00125	0.00712738	yes	DOWN	Y	Y	Y	Y	N	77.99	71.12	71.31	50.04	52.49	58.27
TBIG010062	AT2G31680.L01	AtRABA5d	RAB GTPase homolog A5D [Source:TAIR;Acc:AT2G31680]	20.2	15	-0.425	0.00595	0.0258497	yes	DOWN	Y	Y	Y	Y	N	17.83	23.37	19.17	13.78	16.76	14.54
TBIG010066	XLOC_010066	BHLH113	Transcription factor bHLH113 [Source:SWISS;Acc:Q9LT67]	28.6	17.4	-0.723	0.0002	0.00148925	yes	DOWN	Y	Y	Y	Y	N	23.32	35.78	26.83	14.83	18.67	18.38
TBIG010068	AT2G31800.L01	shkC	Integrin-linked protein kinase family [Source:TAIR;Acc:AT2G31800]	23.5	37	0.658	0.00205	0.0107479	yes	UP	Y	Y	Y	Y	N	23.38	20.4	26.24	38.96	35	35.75
TBIG008016	AT2G31810.L01	ALS	ACT domain-containing small subunit of acetolactate synthase protein [Source:TAIR;Acc:AT2G31810]	45.8	78.3	0.772	5e-05	0.000431943	yes	UP	Y	Y	Y	Y	N	44.33	48.4	46.39	80.35	77.7	76.96
TBIG010079	AT2G32000.L01	Top3b	DNA topoisomerase, type IA, core [Source:TAIR;Acc:AT2G32000]	12.9	16.6	0.368	0.0061	0.0263544	yes	UP	Y	Y	Y	Y	N	13.69	12.6	12.53	17.34	15.49	16.7
TBIG008031	AT2G32010.L01	CVL1	CVP2 like 1 [Source:TAIR;Acc:AT2G32010]	3.45	4.71	0.447	0.0051	0.0228345	yes	UP	Y	Y	Y	Y	N	3.34	3.37	3.68	4.56	5.16	4.34
TBIG010083	AT2G32060	RPS12C	Ribosomal protein L7Ae/L30e/S12e/Gadd45 family protein [Source:TAIR;Acc:AT2G32060]	280	196	-0.515	0.00025	0.00180899	yes	DOWN	Y	Y	Y	Y	N	244.61	354.43	257.67	159.62	227.5	206.27
TBIG010084	AT2G32070	CAF1-7	Polynucleotidyl transferase, ribonuclease H-like superfamily protein [Source:TAIR;Acc:AT2G32070]	37.2	28.2	-0.398	0.0034	0.016363	yes	DOWN	Y	Y	Y	Y	N	38.65	35.82	36.35	26.35	28.03	28.93
TBIG010085	AT2G32080	PUR ALPHA-1	purin-rich alpha 1 [Source:TAIR;Acc:AT2G32080]	50.3	63.5	0.336	0.012	0.0454776	yes	UP	Y	Y	N	Y	N	51.84	50.42	50.03	58.64	67.85	64.69
TBIG010087	XLOC_010087	PP2A5	Protein PHLOEM PROTEIN 2-LIKE A5 [Source:SWISS;Acc:Q9C5Q9]	1.32	0.777	-0.765	0.0097	0.0385702	yes	DOWN	Y	Y	Y	Y	N	1.44	1.16	1.38	0.33	0.96	1.07
TBIG008035	AT2G32150	YAI5_SCHPO	Haloacid dehalogenase-like hydrolase (HAD) superfamily protein [Source:TAIR;Acc:AT2G32150]	9	19.2	1.09	5e-05	0.000431943	yes	UP	Y	Y	Y	Y	Y	8.14	9.13	10.15	21.45	18.03	18.43
TBIG008036	AT2G32160.L01	CI041_RAT	S-adenosyl-L-methionine-dependent methyltransferases superfamily protein [Source:TAIR;Acc:AT2G32160]	0.418	1.04	1.32	0.0002	0.00148925	yes	UP	Y	Y	Y	Y	Y	0.57	0.48	0.21	1	1.48	0.66
TBIG010105	AT2G32660	AtRLP22	receptor like protein 22 [Source:TAIR;Acc:AT2G32660]	2.22	1.1	-1.02	5e-05	0.000431943	yes	DOWN	Y	Y	Y	Y	Y	3.09	1.87	1.73	1.07	0.91	1.29
TBIG010106	AT2G32680	AtRLP23	receptor like protein 23 [Source:TAIR;Acc:AT2G32680]	1.73	0.734	-1.23	5e-05	0.000431943	yes	DOWN	Y	Y	Y	Y	Y	2.93	1.07	1.22	0.49	0.95	0.76
TBIG010107	AT2G32690.L01	ATGRP23	glycine-rich protein 23 [Source:TAIR;Acc:AT2G32690]	748	1130	0.593	0.0009	0.00540389	yes	UP	Y	Y	Y	Y	N	560.04	1096.24	746.68	966.75	1739.59	851.9
TBIG008068	AT2G32710	KRP4	Cyclin-dependent kinase inhibitor family protein [Source:TAIR;Acc:AT2G32710]	8.45	11.6	0.455	0.00475	0.0215148	yes	UP	Y	Y	Y	Y	N	7.67	9.26	8.53	11.74	10.7	12.13
TBIG008073	AT2G32765	SUM5	small ubiquitinrelated modifier 5 [Source:TAIR;Acc:AT2G32765]	8.33	5.61	-0.57	0.0094	0.0376387	yes	DOWN	Y	Y	Y	Y	N	6.56	10.63	7.16	4.57	7.09	4.84
TBIG010112	AT2G32830	PHT5	phosphate transporter 1;5 [Source:TAIR;Acc:AT2G32830]	10.9	1.86	-2.55	5e-05	0.000431943	yes	DOWN	Y	Y	Y	Y	Y	14.35	11.7	7.05	0.98	1.99	2.58
TBIG010116	AT2G32870.L01	UBP13	TRAF-like family protein [Source:TAIR;Acc:AT2G32870]	1.74	6.88	1.98	5e-05	0.000431943	yes	UP	Y	Y	Y	Y	Y	1.15	2.54	1.53	9.61	5.47	5.23
TBIG010117	AT2G32880	UBP12	TRAF-like family protein [Source:TAIR;Acc:AT2G32880]	3.15	12.3	1.97	5e-05	0.000431943	yes	UP	Y	Y	Y	Y	Y	3.14	3.43	2.92	13.7	12.67	10.43
TBIG008081	AT2G32900.L01	ATZW10	centromere/kinetochore protein, putative (ZW10) [Source:TAIR;Acc:AT2G32900]	24.8	32.7	0.397	0.0061	0.0263544	yes	UP	Y	Y	Y	Y	N	26.81	23.08	24.79	34.07	31.27	32.13
TBIG010122	AT2G32970.L01	-	unknown protein; Has 158 Blast hits to 154 proteins in 73 species: Archae - 0; Bacteria - 61; Metazoa - 0; Fungi - 0; Plants - 55; Viruses - 28; Other Eukaryotes - 14 (source: NCBI BLink). [Source:TAIR;Acc:AT2G32970]	10.5	16.7	0.665	5e-05	0.000431943	yes	UP	Y	Y	Y	Y	N	9.9	10.12	11.52	18.22	15.35	15.89
TBIG008085	AT2G32990	AtGH9B8	glycosyl hydrolase 9B8 [Source:TAIR;Acc:AT2G32990]	8.16	10.9	0.422	0.006	0.0260089	yes	UP	Y	Y	Y	Y	N	8.65	7.16	8.78	10.88	10.86	10.96
TBIG010125	AT2G33020	AtRLP24	receptor like protein 24 [Source:TAIR;Acc:AT2G33020]	0.417	0.195	-1.1	0.00735	0.0308314	yes	DOWN	Y	Y	Y	Y	Y	0.72	0.26	0.28	0.35	0.02	0.19
TBIG008088	XLOC_008088	RLP12	Receptor-like protein 12 [Source:SWISS;Acc:Q9C9H7]	5.49	7.38	0.426	0.006	0.0260089	yes	UP	Y	Y	Y	Y	N	6.16	5.32	4.93	7.41	7.25	7.14
TBIG010134	AT2G33150.L01	PKT3	peroxisomal 3-ketoacyl-CoA thiolase 3 [Source:TAIR;Acc:AT2G33150]	169	242	0.518	5e-05	0.000431943	yes	UP	Y	Y	Y	Y	N	156.19	159.02	190.74	239.94	219.14	256.11
TBIG010137	AT2G33205.L01	SERINC3	Serinc-domain containing serine and sphingolipid biosynthesis protein [Source:TAIR;Acc:AT2G33205]	3.64	2.41	-0.595	0.0054	0.0238595	yes	DOWN	Y	Y	Y	Y	N	4.21	3.57	3.12	1.99	2.53	2.6
TBIG010138	AT2G33210	HSP60-2	heat shock protein 60-2 [Source:TAIR;Acc:AT2G33210]	112	70.6	-0.662	5e-05	0.000431943	yes	DOWN	Y	Y	Y	Y	N	118.88	120.96	101.67	61.86	70.21	81.23
TBIG010141	AT2G33240.L01	XID	myosin XI D [Source:TAIR;Acc:AT2G33240]	1.1	0.702	-0.645	0.0009	0.00540389	yes	DOWN	Y	Y	Y	Y	N	1.23	1.17	0.89	0.72	0.74	0.62
TBIG010142	AT2G33260	tyrP-B	Tryptophan/tyrosine permease [Source:TAIR;Acc:AT2G33260]	0.476	0.128	-1.89	0.0051	0.0228345	yes	DOWN	Y	Y	Y	Y	Y	0.66	0.45	0.32	0.15	0.15	0.08
TBIG010147	AT2G33370	RPL23C	Ribosomal protein L14p/L23e family protein [Source:TAIR;Acc:AT2G33370]	154	120	-0.369	0.00535	0.0236869	yes	DOWN	Y	Y	Y	Y	N	143.37	198.64	133.48	98.6	141.02	123.53
TBIG008107	AT2G33450	RPL28	Ribosomal L28 family [Source:TAIR;Acc:AT2G33450]	141	184	0.386	0.00355	0.0169467	yes	UP	Y	Y	Y	Y	N	92.86	178.2	147.81	172.17	209.67	161.37
TBIG010156	AT2G33540.L01	CPL3	C-terminal domain phosphatase-like 3 [Source:TAIR;Acc:AT2G33540]	9.64	7.46	-0.37	0.00595	0.0258497	yes	DOWN	Y	Y	Y	Y	N	10.66	8.69	9.68	7.37	7.23	7.65
TBIG010159	AT2G33580	LYK5	Protein kinase superfamily protein [Source:TAIR;Acc:AT2G33580]	6.9	4.48	-0.623	0.0001	0.00080931	yes	DOWN	Y	Y	Y	Y	N	7.83	6.68	6.16	4.32	4.38	4.59
TBIG010161	AT2G33630	SDR42E1	NAD(P)-binding Rossmann-fold superfamily protein [Source:TAIR;Acc:AT2G33630]	40	52	0.379	0.01	0.039497	yes	UP	Y	Y	Y	Y	N	40.5	40.13	42.11	52.46	52.93	51.67
TBIG008121	AT2G33700	AtPP2C27	Protein phosphatase 2C family protein [Source:TAIR;Acc:AT2G33700]	20.8	15.4	-0.434	0.0013	0.00738436	yes	DOWN	Y	Y	Y	Y	N	23.19	18.78	20.55	15.71	13.94	16.2
TBIG010164	AT2G33730	RH21	P-loop containing nucleoside triphosphate hydrolases superfamily protein [Source:TAIR;Acc:AT2G33730]	61.5	48.8	-0.332	0.0101	0.0398273	yes	DOWN	Y	Y	N	Y	N	65.66	66.99	60.42	48.97	50.45	52.37
TBIG010167	AT2G33770.L01	UBC24	phosphate 2 [Source:TAIR;Acc:AT2G33770]	74.7	56.1	-0.411	0.00335	0.0161904	yes	DOWN	Y	Y	Y	Y	N	83.12	70.42	70.74	53.77	47.62	65.3
TBIG010171	AT2G33800.L01	rps5	Ribosomal protein S5 family protein [Source:TAIR;Acc:AT2G33800]	129	199	0.623	5e-05	0.000431943	yes	UP	Y	Y	Y	Y	N	100.34	154.07	133.94	207.33	208.19	177.89
TBIG010173	AT2G33830	12KD_FRAAN	Dormancy/auxin associated family protein [Source:TAIR;Acc:AT2G33830]	45.5	199	2.13	5e-05	0.000431943	yes	UP	Y	Y	Y	Y	Y	20.3	70.36	45.17	222.83	237.73	128.83
TBIG010186	AT2G34050.L01	-	INVOLVED IN: protein complex assembly; LOCATED IN: mitochondrion, chloroplast; EXPRESSED IN: 19 plant structures; EXPRESSED DURING: 9 growth stages; CONTAINS InterPro DOMAIN/s: ATP11 (InterPro:IPR010591); Has 304 Blast hits to 304 proteins in 167 sp /.../ Archae - 0; Bacteria - 0; Metazoa - 101; Fungi - 112; Plants - 39; Viruses - 0; Other Eukaryotes - 52 (source: NCBI BLink). [Source:TAIR;Acc:AT…	16.5	11.9	-0.473	0.0025	0.0126606	yes	DOWN	Y	Y	Y	Y	N	16.35	16.93	16.35	9.62	13.28	12.69
TBIG008136	AT2G34160	Y2416_ARATH	Alba DNA/RNA-binding protein [Source:TAIR;Acc:AT2G34160]	29.9	22.2	-0.427	0.00815	0.0335866	yes	DOWN	Y	Y	Y	Y	N	23.52	37.67	29.97	21.31	24.94	20.57
TBIG008137	AT2G34170.L01	CIPK13	Protein of unknown function (DUF688) [Source:TAIR;Acc:AT2G34170]	8.91	14.7	0.724	5e-05	0.000431943	yes	UP	Y	Y	Y	Y	N	9.29	8.51	8.93	17.07	13.61	12.93
TBIG008141	XLOC_008141	SPT52_ARATH	Putative transcription elongation factor SPT5 homolog 2 [Source:SWISS;Acc:O80770]	3.14	1.83	-0.779	5e-05	0.000431943	yes	DOWN	Y	Y	Y	Y	N	3.39	4.41	1.8	1.49	2.21	1.86
TBIG008146	AT2G34260	WDR55	transducin family protein / WD-40 repeat family protein [Source:TAIR;Acc:AT2G34260]	33.1	18.5	-0.841	5e-05	0.000431943	yes	DOWN	Y	Y	Y	Y	N	34.75	33.28	32.7	15.76	17.98	21.92
TBIG010202	AT2G34340	-	Protein of unknown function, DUF584 [Source:TAIR;Acc:AT2G34340]	6.06	4.25	-0.513	0.012	0.0454776	yes	DOWN	Y	Y	N	Y	N	5.1	8	5.52	4.09	4.89	4.06
TBIG008151	AT2G34357.L01	RRP12	ARM repeat superfamily protein [Source:TAIR;Acc:AT2G34357]	65	46.7	-0.479	0.00035	0.00241417	yes	DOWN	Y	Y	Y	Y	N	73.61	60.04	62.14	43.19	43.01	53.1
TBIG010203	AT2G34390	NIP2_1	NOD26-like intrinsic protein 2;1 [Source:TAIR;Acc:AT2G34390]	5.63	43.9	2.96	5e-05	0.000431943	yes	UP	Y	Y	Y	Y	Y	8.73	5.14	2.87	35.14	52.34	41.41
TBIG010204	AT2G34420	LHB1B2	photosystem II light harvesting complex gene B1B2 [Source:TAIR;Acc:AT2G34420]	826	1590	0.945	5e-05	0.000431943	yes	UP	Y	Y	Y	Y	N	680.13	697.51	1137.72	2100.89	1513.95	1169.19
TBIG008157	AT2G34430	LHB1B1	light-harvesting chlorophyll-protein complex II subunit B1 [Source:TAIR;Acc:AT2G34430]	37.6	180	2.26	5e-05	0.000431943	yes	UP	Y	Y	Y	Y	Y	20.4	18.07	74.53	254.26	183.45	108.26
TBIG010208	AT2G34490	CYP710A2	cytochrome P450, family 710, subfamily A, polypeptide 2 [Source:TAIR;Acc:AT2G34490]	17.1	11.1	-0.627	5e-05	0.000431943	yes	DOWN	Y	Y	Y	Y	N	18.15	13.43	20.62	12.07	9.34	12.02
TBIG010209	AT2G34500	CYP710A1	cytochrome P450, family 710, subfamily A, polypeptide 1 [Source:TAIR;Acc:AT2G34500]	2.24	4.04	0.852	5e-05	0.000431943	yes	UP	Y	Y	Y	Y	N	2.77	2	2.05	4.08	3.69	4.39
TBIG010210	AT2G34510.L01	-	Protein of unknown function, DUF642 [Source:TAIR;Acc:AT2G34510]	13.3	17.2	0.371	0.0113	0.0433991	yes	UP	Y	Y	N	Y	N	11.54	16.31	12.95	17.89	16.98	17.23
TBIG008164	AT2G34610	-	unknown protein; BEST Arabidopsis thaliana protein match is: unknown protein (TAIR:AT1G30190.1); Has 342 Blast hits to 279 proteins in 74 species: Archae - 0; Bacteria - 7; Metazoa - 76; Fungi - 18; Plants - 51; Viruses - 0; Other Eukaryotes - 190 ( /.../: NCBI BLink). [Source:TAIR;Acc:AT2G34610]	10.4	2.19	-2.25	5e-05	0.000431943	yes	DOWN	Y	Y	Y	Y	Y	8.16	13.41	10.47	1.84	1.89	2.93
TBIG008165	AT2G34620	-	Mitochondrial transcription termination factor family protein [Source:TAIR;Acc:AT2G34620]	9.81	24.5	1.32	5e-05	0.000431943	yes	UP	Y	Y	Y	Y	Y	7.34	6.91	15.11	30.65	22.14	19.56
TBIG008166	AT2G34630	GPPS	geranyl diphosphate synthase 1 [Source:TAIR;Acc:AT2G34630]	37.1	25	-0.572	5e-05	0.000431943	yes	DOWN	Y	Y	Y	Y	N	37.88	35.14	38.83	24.65	23.61	26.12
TBIG010223	AT2G34720.L01	NF-YA4	nuclear factor Y, subunit A4 [Source:TAIR;Acc:AT2G34720]	16.7	11.6	-0.526	0.00105	0.00614905	yes	DOWN	Y	Y	Y	Y	N	17.44	19.09	14.16	10.55	13.27	11.19
TBIG008172	AT2G34770	FAH1	fatty acid hydroxylase 1 [Source:TAIR;Acc:AT2G34770]	58.3	40.1	-0.54	5e-05	0.000431943	yes	DOWN	Y	Y	Y	Y	N	52.38	68.66	52.05	33.46	43.18	41.12
TBIG010225	AT2G34790	MEE23	FAD-binding Berberine family protein [Source:TAIR;Acc:AT2G34790]	22.3	11	-1.02	5e-05	0.000431943	yes	DOWN	Y	Y	Y	Y	Y	27.88	20.51	19.44	10.98	9.97	12.22
TBIG008174	AT2G34810	RETOL_ARATH	FAD-binding Berberine family protein [Source:TAIR;Acc:AT2G34810]	21.3	6.05	-1.81	5e-05	0.000431943	yes	DOWN	Y	Y	Y	Y	Y	25.76	21.46	16.71	4.8	6.04	7.16
TBIG010228	AT2G34850.L01	MEE25	NAD(P)-binding Rossmann-fold superfamily protein [Source:TAIR;Acc:AT2G34850]	1.62	1.07	-0.594	0.01215	0.0458853	yes	DOWN	Y	Y	N	Y	N	1.23	2.02	1.62	0.99	1.14	1.08
TBIG010233	AT2G34930.L01	GSO1	disease resistance family protein / LRR family protein [Source:TAIR;Acc:AT2G34930]	13.5	9.65	-0.488	0.00085	0.00514972	yes	DOWN	Y	Y	Y	Y	N	15.72	10.47	14.3	9.18	8.05	11.37
TBIG010234	AT2G34960	CAT5	cationic amino acid transporter 5 [Source:TAIR;Acc:AT2G34960]	2.18	1.09	-0.997	5e-05	0.000431943	yes	DOWN	Y	Y	Y	Y	N	2.52	2.07	1.97	0.75	1.27	1.24
TBIG008183	AT2G34970.L01	tif225	Trimeric LpxA-like enzyme [Source:TAIR;Acc:AT2G34970]	30	23.4	-0.361	0.00485	0.0219066	yes	DOWN	Y	Y	Y	Y	N	32.08	27.83	31.55	23.39	21.74	25.3
TBIG010236	AT2G35000	ATL9	RING/U-box superfamily protein [Source:TAIR;Acc:AT2G35000]	1.79	3.09	0.785	0.00025	0.00180899	yes	UP	Y	Y	Y	Y	N	1.98	2.08	1.42	2.6	3.63	3.12
TBIG010237	AT2G35030	PCMP-E15	Pentatricopeptide repeat (PPR) superfamily protein [Source:TAIR;Acc:AT2G35030]	4.71	3.21	-0.553	0.00155	0.00854277	yes	DOWN	Y	Y	Y	Y	N	4.86	5.04	4.54	2.97	3.35	3.42
TBIG010240	AT2G35060.L01	KUP11	K+ uptake permease 11 [Source:TAIR;Acc:AT2G35060]	27.2	36.9	0.437	0.0009	0.00540389	yes	UP	Y	Y	Y	Y	N	30.37	25.02	27	36.93	34.99	38.5
TBIG010244	AT2G35120	GDH2	Single hybrid motif superfamily protein [Source:TAIR;Acc:AT2G35120]	73	54.7	-0.417	0.00255	0.0128837	yes	DOWN	Y	Y	Y	Y	N	68.76	90.87	63.53	44.85	65.45	55.25
TBIG010246	AT2G35150	EXL1	EXORDIUM like 1 [Source:TAIR;Acc:AT2G35150]	1.03	1.87	0.857	0.00225	0.011612	yes	UP	Y	Y	Y	Y	N	1.18	1.01	0.97	1.75	1.51	2.4
TBIG010253	AT2G35320	ATEYA	EYES ABSENT homolog [Source:TAIR;Acc:AT2G35320]	11.2	15.3	0.459	0.00295	0.0145461	yes	UP	Y	Y	Y	Y	N	10.13	12.54	11.55	14.9	16.22	15.23
TBIG010254	AT2G35345	-	unknown protein; Has 2 Blast hits to 2 proteins in 1 species: Archae - 0; Bacteria - 0; Metazoa - 0; Fungi - 0; Plants - 2; Viruses - 0; Other Eukaryotes - 0 (source: NCBI BLink). [Source:TAIR;Acc:AT2G35345]	5.87	3.16	-0.893	0.0131	0.0486614	yes	DOWN	Y	Y	N	Y	N	4.45	7.73	5.29	2.86	3.44	3.13
TBIG010255	AT2G35350.L01	PLL1	poltergeist like 1 [Source:TAIR;Acc:AT2G35350]	9.27	6.04	-0.618	5e-05	0.000431943	yes	DOWN	Y	Y	Y	Y	N	9.81	9.98	8.77	5.93	6.4	6.11
TBIG008210	AT2G35500	SKL2	shikimate kinase like 2 [Source:TAIR;Acc:AT2G35500]	22.6	29.9	0.402	0.0033	0.0159805	yes	UP	Y	Y	Y	Y	N	20.29	23.12	24.92	30.32	28.39	30.5
TBIG010263	AT2G35510.L01	SRO1	similar to RCD one 1 [Source:TAIR;Acc:AT2G35510]	37.5	29.8	-0.329	0.0111	0.0428338	yes	DOWN	Y	Y	N	Y	N	40.49	36.92	35.47	29.78	27.73	31.28
TBIG008215	AT2G35605	UAF30	SWIB/MDM2 domain superfamily protein [Source:TAIR;Acc:AT2G35605]	22	14.5	-0.601	0.0004	0.00270915	yes	DOWN	Y	Y	Y	Y	N	17.98	29.41	18.73	10.96	18.75	13.63
TBIG008219	XLOC_008219	CSLA7	Probable mannan synthase 7 [Source:SWISS;Acc:Q9ZQN8]	10.8	15.5	0.521	0.0005	0.00327041	yes	UP	Y	Y	Y	Y	N	10.53	11.27	10.88	16.36	15.93	14.01
TBIG010271	AT2G35680	DSP8	Phosphotyrosine protein phosphatases superfamily protein [Source:TAIR;Acc:AT2G35680]	40.4	56.5	0.485	0.0002	0.00148925	yes	UP	Y	Y	Y	Y	N	40.88	40.72	42.06	57.65	58.14	55.73
TBIG008221	AT2G35690	ACX5	acyl-CoA oxidase 5 [Source:TAIR;Acc:AT2G35690]	10.1	13.2	0.385	0.00595	0.0258497	yes	UP	Y	Y	Y	Y	N	10.43	8.41	11.71	15.27	10.63	13.39
TBIG010276	AT2G35750.L01	-	unknown protein; FUNCTIONS IN: molecular_function unknown; INVOLVED IN: biological_process unknown; LOCATED IN: endomembrane system; EXPRESSED IN: 23 plant structures; EXPRESSED DURING: 13 growth stages; Has 1 Blast hits to 1 proteins in 1 species: /.../ - 0; Bacteria - 0; Metazoa - 0; Fungi - 0; Plants - 1; Viruses - 0; Other Eukaryotes - 0 (source: NCBI BLink). [Source:TAIR;Acc:AT2G35750]	22.1	12.4	-0.828	5e-05	0.000431943	yes	DOWN	Y	Y	Y	Y	N	18.31	27.72	19.3	10.17	15.69	10.63
TBIG010278	AT2G35780	scpl26	serine carboxypeptidase-like 26 [Source:TAIR;Acc:AT2G35780]	30.2	43.4	0.526	5e-05	0.000431943	yes	UP	Y	Y	Y	Y	N	28.52	27.75	34.11	46.61	40.14	41.98
TBIG008227	AT2G35800.L01	slc25a26	mitochondrial substrate carrier family protein [Source:TAIR;Acc:AT2G35800]	17.2	26.5	0.623	5e-05	0.000431943	yes	UP	Y	Y	Y	Y	N	16.76	16.56	18.81	29.25	24.34	25.68
TBIG008230	AT2G35860	FLA16	FASCICLIN-like arabinogalactan protein 16 precursor [Source:TAIR;Acc:AT2G35860]	43.7	32.7	-0.417	0.00135	0.00761948	yes	DOWN	Y	Y	Y	Y	N	47.12	38.93	43.98	31.67	33.78	30.98
TBIG010279	AT2G35880.L01	WVD2	TPX2 (targeting protein for Xklp2) protein family [Source:TAIR;Acc:AT2G35880]	37.1	47.1	0.346	0.00765	0.0319042	yes	UP	Y	Y	Y	Y	N	37.12	36.93	39.81	49.52	48.02	45.79
TBIG008231	AT2G35920.L01	DHX36	RNA helicase family protein [Source:TAIR;Acc:AT2G35920]	23.4	29.5	0.335	0.01015	0.0400002	yes	UP	Y	Y	N	Y	N	25.12	23.15	22.48	28.93	28.49	30.9
TBIG010283	AT2G35930	PUB23	plant U-box 23 [Source:TAIR;Acc:AT2G35930]	25.1	14.2	-0.82	5e-05	0.000431943	yes	DOWN	Y	Y	Y	Y	N	33.79	22.38	20.19	15.59	13.46	13.75
TBIG008235	AT2G35980	YLS9	Late embryogenesis abundant (LEA) hydroxyproline-rich glycoprotein family [Source:TAIR;Acc:AT2G35980]	3.07	1.39	-1.15	0.00025	0.00180899	yes	DOWN	Y	Y	Y	Y	Y	3.84	1.42	4.02	1.71	0.91	1.51
TBIG008237	AT2G36000	-	Mitochondrial transcription termination factor family protein [Source:TAIR;Acc:AT2G36000]	19.5	31.3	0.687	5e-05	0.000431943	yes	UP	Y	Y	Y	Y	N	17.18	18.35	22.63	33.37	32.9	26.21
TBIG010287	AT2G36050	ATOFP15	ovate family protein 15 [Source:TAIR;Acc:AT2G36050]	1.98	3.99	1.01	5e-05	0.000431943	yes	UP	Y	Y	Y	Y	Y	1.88	1.82	2.15	4.08	4.27	3.41
TBIG010289	AT2G36070	ATTIM44-2	translocase inner membrane subunit 44-2 [Source:TAIR;Acc:AT2G36070]	43.6	30.7	-0.506	0.0001	0.00080931	yes	DOWN	Y	Y	Y	Y	N	41.72	48.65	42.66	28.17	32.07	32.94
TBIG008245	AT2G36160	RPS14A	Ribosomal protein S11 family protein [Source:TAIR;Acc:AT2G36160]	307	240	-0.357	0.0074	0.0310277	yes	DOWN	Y	Y	Y	Y	N	262.53	396.59	272.91	196.67	275.47	248.22
TBIG010300	AT2G36270.L01	ABI5	Basic-leucine zipper (bZIP) transcription factor family protein [Source:TAIR;Acc:AT2G36270]	5.64	4.14	-0.446	0.00735	0.0308314	yes	DOWN	Y	Y	Y	Y	N	5.79	6.6	5.12	3.88	4.64	4.2
TBIG010301	AT2G36290.L01	-	alpha/beta-Hydrolases superfamily protein [Source:TAIR;Acc:AT2G36290]	63.6	48.9	-0.38	0.00425	0.0197085	yes	DOWN	Y	Y	Y	Y	N	66.39	63.12	64.61	42.42	53	52.39
TBIG010302	AT2G36300	yipf5	Integral membrane Yip1 family protein [Source:TAIR;Acc:AT2G36300]	23.8	17.6	-0.434	0.00305	0.0149671	yes	DOWN	Y	Y	Y	Y	N	25.1	22.95	23.03	15.75	17.52	18.85
TBIG008253	AT2G36325	GDL45_ARATH	GDSL-like Lipase/Acylhydrolase superfamily protein [Source:TAIR;Acc:AT2G36325]	0.901	0.266	-1.76	0.00105	0.00614905	yes	DOWN	Y	Y	Y	Y	Y	1.3	0.31	1.12	0.17	0.27	0.36
TBIG008260	AT2G36420.L01	-	unknown protein; BEST Arabidopsis thaliana protein match is: unknown protein (TAIR:AT5G03670.1); Has 10588 Blast hits to 6606 proteins in 440 species: Archae - 8; Bacteria - 365; Metazoa - 4146; Fungi - 1198; Plants - 483; Viruses - 212; Other Eukar /.../- 4176 (source: NCBI BLink). [Source:TAIR;Acc:AT2G36420]	8.89	12.2	0.458	0.0023	0.0118168	yes	UP	Y	Y	Y	Y	N	8.12	9.9	9.83	12.76	12.86	12.13
TBIG008261	AT2G36430	Y3720_ARATH	Plant protein of unknown function (DUF247) [Source:TAIR;Acc:AT2G36430]	4.2	6.47	0.625	0.00055	0.00355564	yes	UP	Y	Y	Y	Y	N	4.33	3.37	5	7.2	6.04	6.14
TBIG010307	AT2G36460	ALF2_PEA	Aldolase superfamily protein [Source:TAIR;Acc:AT2G36460]	216	305	0.498	0.00045	0.00300288	yes	UP	Y	Y	Y	Y	N	204.92	216.19	250.27	304.51	286.53	341.19
TBIG010315	AT2G36620	RPL24A	ribosomal protein L24 [Source:TAIR;Acc:AT2G36620]	247	177	-0.481	0.0003	0.00211729	yes	DOWN	Y	Y	Y	Y	N	206.35	328.15	229.98	151.87	215.87	175.73
TBIG010316	AT2G36630.L01	-	Sulfite exporter TauE/SafE family protein [Source:TAIR;Acc:AT2G36630]	21.1	7.22	-1.55	5e-05	0.000431943	yes	DOWN	Y	Y	Y	Y	Y	26.37	20.18	16.13	7.96	6.61	6.66
TBIG010317	AT2G36640.L01	ATECP63	embryonic cell protein 63 [Source:TAIR;Acc:AT2G36640]	1.03	0.536	-0.946	0.0016	0.00878106	yes	DOWN	Y	Y	Y	Y	N	1.08	1.24	0.99	0.51	0.51	0.69
TBIG008270	AT2G36650	-	unknown protein; Has 35333 Blast hits to 34131 proteins in 2444 species: Archae - 798; Bacteria - 22429; Metazoa - 974; Fungi - 991; Plants - 531; Viruses - 0; Other Eukaryotes - 9610 (source: NCBI BLink). [Source:TAIR;Acc:AT2G36650]	3.74	2.34	-0.68	0.00405	0.0188981	yes	DOWN	Y	Y	Y	Y	N	4.02	3.1	4.34	1.94	2.44	2.75
TBIG010325	AT2G36750	UGT73C1	UDP-glucosyl transferase 73C1 [Source:TAIR;Acc:AT2G36750]	11.6	8.5	-0.453	0.00315	0.0153611	yes	DOWN	Y	Y	Y	Y	N	12.49	11.25	11.59	4.91	8.12	12.67
TBIG010330	AT2G36800	DOGT1	don-glucosyltransferase 1 [Source:TAIR;Acc:AT2G36800]	9.09	34.8	1.94	5e-05	0.000431943	yes	UP	Y	Y	Y	Y	Y	8.47	7.69	11.63	30.65	32.81	41.8
TBIG010331	AT2G36810.L01	mroh1	ARM repeat superfamily protein [Source:TAIR;Acc:AT2G36810]	25.6	33.2	0.373	0.00485	0.0219066	yes	UP	Y	Y	Y	Y	N	27.89	24.08	25.16	36.45	29.43	32.71
TBIG008276	AT2G36830	GAMMA-TIP	gamma tonoplast intrinsic protein [Source:TAIR;Acc:AT2G36830]	165	261	0.658	5e-05	0.000431943	yes	UP	Y	Y	Y	Y	N	131.51	181.65	188.57	266.56	255.23	257.22
TBIG010334	AT2G36870.L01	XTH32	xyloglucan endotransglucosylase/hydrolase 32 [Source:TAIR;Acc:AT2G36870]	32.2	24.5	-0.394	0.0095	0.0379299	yes	DOWN	Y	Y	Y	Y	N	30.68	31.12	34.36	25.88	25	21.69
TBIG010335	AT2G36880	MAT3	methionine adenosyltransferase 3 [Source:TAIR;Acc:AT2G36880]	566	347	-0.704	5e-05	0.000431943	yes	DOWN	Y	Y	Y	Y	N	654.13	518.73	563.44	364.16	337.23	349.61
TBIG010338	XLOC_010338	MEMB11	Membrin-11 [Source:SWISS;Acc:Q9SJL6]	22.6	36.5	0.688	5e-05	0.000431943	yes	UP	Y	Y	Y	Y	N	23.11	25.52	20.44	39.06	36.9	34.26
TBIG008282	AT2G36950	HIPP26	Heavy metal transport/detoxification superfamily protein [Source:TAIR;Acc:AT2G36950]	12.5	26.9	1.11	5e-05	0.000431943	yes	UP	Y	Y	Y	Y	Y	13.59	11.96	13.43	25.73	28	30.14
TBIG008285	AT2G36980.L01	PCMP-E73	Tetratricopeptide repeat (TPR)-like superfamily protein [Source:TAIR;Acc:AT2G36980]	1.64	1.04	-0.652	0.0057	0.0249866	yes	DOWN	Y	Y	Y	Y	N	1.76	1.11	2.06	0.94	0.85	1.31
TBIG010342	AT2G36990	SIGF	RNApolymerase sigma-subunit F [Source:TAIR;Acc:AT2G36990]	38.3	52.5	0.455	0.00055	0.00355564	yes	UP	Y	Y	Y	Y	N	33.2	36.16	46.88	56.1	49.55	52.15
TBIG010344	AT2G37040	PAL1	PHE ammonia lyase 1 [Source:TAIR;Acc:AT2G37040]	439	167	-1.39	5e-05	0.000431943	yes	DOWN	Y	Y	Y	Y	Y	555.09	372.74	396.48	165.52	160.83	173.91
TBIG010348	AT2G37130.L01	PER21	Peroxidase superfamily protein [Source:TAIR;Acc:AT2G37130]	60.8	86	0.502	0.00015	0.00115492	yes	UP	Y	Y	Y	Y	N	64.62	63.09	58.71	78.38	99.57	83.41
TBIG010349	AT2G37150.L01	BB	RING/U-box superfamily protein [Source:TAIR;Acc:AT2G37150]	5.85	8.32	0.508	0.0011	0.00640718	yes	UP	Y	Y	Y	Y	N	6.04	5.43	6.21	8.37	7.81	8.63
TBIG010350	AT2G37170.L01	PIP2B	plasma membrane intrinsic protein 2 [Source:TAIR;Acc:AT2G37170]	89.7	135	0.589	5e-05	0.000431943	yes	UP	Y	Y	Y	Y	N	90.94	92.64	87.28	125.82	151.54	128.56
TBIG010355	AT2G37230	PP190_ARATH	Tetratricopeptide repeat (TPR)-like superfamily protein [Source:TAIR;Acc:AT2G37230]	40.4	27.2	-0.571	5e-05	0.000431943	yes	DOWN	Y	Y	Y	Y	N	41.72	43	38.69	26.11	27.05	29.32
TBIG010356	AT2G37240	AAED1_ARATH	Thioredoxin superfamily protein [Source:TAIR;Acc:AT2G37240]	36	17.7	-1.03	5e-05	0.000431943	yes	DOWN	Y	Y	Y	Y	Y	36.2	38.55	36.28	15.71	19.03	19.23
TBIG008299	AT2G37250	ADK	adenosine kinase [Source:TAIR;Acc:AT2G37250]	107	77.7	-0.466	0.0006	0.00382179	yes	DOWN	Y	Y	Y	Y	N	116.78	105.41	102.82	70.61	78.83	83.53
TBIG008300	AT2G37260.L01	TTG2	WRKY family transcription factor family protein [Source:TAIR;Acc:AT2G37260]	7.07	3.42	-1.05	5e-05	0.000431943	yes	DOWN	Y	Y	Y	Y	Y	7.75	5.98	7.42	2.99	3.43	3.72
TBIG010357	AT2G37270	ATRPS5B	ribosomal protein 5B [Source:TAIR;Acc:AT2G37270]	267	199	-0.425	0.00185	0.00986667	yes	DOWN	Y	Y	Y	Y	N	243.81	316.52	255.73	171.92	217.29	211
TBIG010363	AT2G37400	-	Tetratricopeptide repeat (TPR)-like superfamily protein [Source:TAIR;Acc:AT2G37400]	34.2	23.5	-0.539	5e-05	0.000431943	yes	DOWN	Y	Y	Y	Y	N	32.95	35.33	35.51	21.76	24.8	24.66
TBIG010364	AT2G37410	ATTIM17-2	translocase inner membrane subunit 17-2 [Source:TAIR;Acc:AT2G37410]	106	82.1	-0.369	0.00525	0.0233344	yes	DOWN	Y	Y	Y	Y	N	98.31	125.17	101.64	78.06	87.56	83.68
TBIG008308	AT2G37430	ZAT11	C2H2 and C2HC zinc fingers superfamily protein [Source:TAIR;Acc:AT2G37430]	2.02	1.02	-0.988	0.00285	0.0141425	yes	DOWN	Y	Y	Y	Y	N	3.18	1.52	1.35	0.71	1.05	1.29
TBIG008312	AT2G37480.L01	-	unknown protein; BEST Arabidopsis thaliana protein match is: unknown protein (TAIR:AT3G53670.2); Has 186 Blast hits to 186 proteins in 35 species: Archae - 0; Bacteria - 2; Metazoa - 14; Fungi - 7; Plants - 154; Viruses - 0; Other Eukaryotes - 9 (so /.../NCBI BLink). [Source:TAIR;Acc:AT2G37480]	33.4	48.4	0.537	0.0028	0.0139335	yes	UP	Y	Y	Y	Y	N	31.38	35.54	33.81	47.41	51.88	45.29
TBIG008315	XLOC_008315	ATL33	RING-H2 finger protein ATL33 [Source:SWISS;Acc:O80927]	19.3	13.1	-0.558	0.00145	0.00809009	yes	DOWN	Y	Y	Y	Y	N	18.41	19.95	18.74	11.77	14.34	12.39
TBIG010373	AT2G37600	RPL36A	Ribosomal protein L36e family protein [Source:TAIR;Acc:AT2G37600]	187	123	-0.602	5e-05	0.000431943	yes	DOWN	Y	Y	Y	Y	N	154.69	268.77	154.63	98.83	155.45	122.88
TBIG010376	AT2G37640	ATEXPA3	Barwin-like endoglucanases superfamily protein [Source:TAIR;Acc:AT2G37640]	47.2	61	0.369	0.00465	0.0211603	yes	UP	Y	Y	Y	Y	N	45.96	47.23	48.58	62.3	62.46	56.92
TBIG010377	AT2G37660	Y2766_ARATH	NAD(P)-binding Rossmann-fold superfamily protein [Source:TAIR;Acc:AT2G37660]	81.2	118	0.536	5e-05	0.000431943	yes	UP	Y	Y	Y	Y	N	62.85	90.35	95.09	123.95	121.55	109.47
TBIG010379	AT2G37678.L01	FHY1	far-red elongated hypocotyl 1 [Source:TAIR;Acc:AT2G37678]	5.39	8.26	0.616	0.00135	0.00761948	yes	UP	Y	Y	Y	Y	N	5.75	5.54	5.25	8.18	9.12	7.85
TBIG008319	AT2G37690	PURKE	phosphoribosylaminoimidazole carboxylase, putative / AIR carboxylase, putative [Source:TAIR;Acc:AT2G37690]	62.3	39.8	-0.645	5e-05	0.000431943	yes	DOWN	Y	Y	Y	Y	N	66.18	64.09	57.27	32.16	39.56	46.6
TBIG010382	AT2G37710.L01	RLK	receptor lectin kinase [Source:TAIR;Acc:AT2G37710]	42.2	20.6	-1.03	5e-05	0.000431943	yes	DOWN	Y	Y	Y	Y	Y	53.96	37.86	38.19	23.59	20	19.27
TBIG008321	AT2G37750.L01	-	unknown protein; Has 21 Blast hits to 21 proteins in 7 species: Archae - 0; Bacteria - 0; Metazoa - 0; Fungi - 0; Plants - 21; Viruses - 0; Other Eukaryotes - 0 (source: NCBI BLink). [Source:TAIR;Acc:AT2G37750]	10.5	17.6	0.755	0.0001	0.00080931	yes	UP	Y	Y	Y	Y	N	9.95	13.45	8.38	11.3	25.49	16.12
TBIG008327	AT2G37860.L01	LCD1	Protein of unknown function (DUF3411) [Source:TAIR;Acc:AT2G37860]	58.8	44.4	-0.403	0.00265	0.0133163	yes	DOWN	Y	Y	Y	Y	N	53.98	70.73	55.65	40.08	50.15	44.57
TBIG008328	AT2G37870	-	Bifunctional inhibitor/lipid-transfer protein/seed storage 2S albumin superfamily protein [Source:TAIR;Acc:AT2G37870]	140	62	-1.17	5e-05	0.000431943	yes	DOWN	Y	Y	Y	Y	Y	90.98	217.48	118.15	54.13	78.39	53.24
TBIG008329	AT2G37880	MIZ1	Protein of unknown function, DUF617 [Source:TAIR;Acc:AT2G37880]	1.16	0.299	-1.96	0.00045	0.00300288	yes	DOWN	Y	Y	Y	Y	Y	1.34	1.59	0.62	0.41	0.34	0.15
TBIG010388	AT2G37890	mcfB	Mitochondrial substrate carrier family protein [Source:TAIR;Acc:AT2G37890]	11.2	6.59	-0.768	5e-05	0.000431943	yes	DOWN	Y	Y	Y	Y	N	12.25	12.02	9.59	5.66	5.89	8.09
TBIG010395	AT2G37980.L01	Y1491_ARATH	O-fucosyltransferase family protein [Source:TAIR;Acc:AT2G37980]	5.17	3.59	-0.526	0.00215	0.0111908	yes	DOWN	Y	Y	Y	Y	N	6.29	5.06	4.36	3.13	3.42	4.28
TBIG008334	AT2G37990	RRS1_ARATH	ribosome biogenesis regulatory protein (RRS1) family protein [Source:TAIR;Acc:AT2G37990]	118	78.4	-0.594	5e-05	0.000431943	yes	DOWN	Y	Y	Y	Y	N	108.53	131.3	114.83	64.67	87.2	81.89
TBIG010398	AT2G38025.L01	OTU_ARATH	Cysteine proteinases superfamily protein [Source:TAIR;Acc:AT2G38025]	14.8	19.9	0.425	0.005	0.022485	yes	UP	Y	Y	Y	Y	N	11.8	19.02	14.24	17.19	21.97	20.73
TBIG010411	AT2G38280.L01	FAC1	AMP deaminase, putative / myoadenylate deaminase, putative [Source:TAIR;Acc:AT2G38280]	83.2	63.8	-0.384	0.003	0.0147441	yes	DOWN	Y	Y	Y	Y	N	90.23	76.38	84.74	62.02	59.87	68.4
TBIG008348	AT2G38310	PYL4	PYR1-like 4 [Source:TAIR;Acc:AT2G38310]	73.1	44.9	-0.703	5e-05	0.000431943	yes	DOWN	Y	Y	Y	Y	N	73.51	80.03	67.58	36.38	46.14	51.92
TBIG008350	AT2G38330.L01	DTX44	MATE efflux family protein [Source:TAIR;Acc:AT2G38330]	10.9	16.6	0.606	0.0001	0.00080931	yes	UP	Y	Y	Y	Y	N	10.35	10.29	11.32	17.6	14.37	16.16
TBIG010416	AT2G38360	PRA1.B4	prenylated RAB acceptor 1.B4 [Source:TAIR;Acc:AT2G38360]	30.3	20.4	-0.573	0.00015	0.00115492	yes	DOWN	Y	Y	Y	Y	N	27.54	32.08	30.49	18.74	24.08	17.29
TBIG010417	AT2G38370.L01	Y2837_ARATH	Plant protein of unknown function (DUF827) [Source:TAIR;Acc:AT2G38370]	8.13	11.7	0.528	0.00025	0.00180899	yes	UP	Y	Y	Y	Y	N	7.84	9.02	8.37	11.35	12.64	12.09
TBIG010425	AT2G38610.L01	QKIL3_ARATH	RNA-binding KH domain-containing protein [Source:TAIR;Acc:AT2G38610]	39.8	22.8	-0.802	5e-05	0.000431943	yes	DOWN	Y	Y	Y	Y	N	44.58	37.17	39.4	22.29	22.58	23.87
TBIG010427	AT2G38640	LOR8_ARATH	Protein of unknown function (DUF567) [Source:TAIR;Acc:AT2G38640]	15	7.65	-0.969	5e-05	0.000431943	yes	DOWN	Y	Y	Y	Y	N	17.44	15.33	12.57	7.47	7.45	8.05
TBIG010433	AT2G38730	PPIH	Cyclophilin-like peptidyl-prolyl cis-trans isomerase family protein [Source:TAIR;Acc:AT2G38730]	19.4	13.2	-0.552	0.00065	0.00408284	yes	DOWN	Y	Y	Y	Y	N	16.84	22.29	18.74	11.2	12.96	14.68
TBIG010434	AT2G38740	SGPP	Haloacid dehalogenase-like hydrolase (HAD) superfamily protein [Source:TAIR;Acc:AT2G38740]	39.2	26.8	-0.546	0.0002	0.00148925	yes	DOWN	Y	Y	Y	Y	N	43.79	38.15	34.67	22.51	29.24	27.36
TBIG010435	AT2G38750	ANNAT4	annexin 4 [Source:TAIR;Acc:AT2G38750]	20.2	13.7	-0.562	0.0002	0.00148925	yes	DOWN	Y	Y	Y	Y	N	19.25	20.14	22.22	12.69	14.77	13.9
TBIG008374	AT2G38760	ANNAT3	annexin 3 [Source:TAIR;Acc:AT2G38760]	4.12	2.68	-0.619	0.003	0.0147441	yes	DOWN	Y	Y	Y	Y	N	3.57	4.64	4.42	2.1	3.04	3.06
TBIG008376	AT2G38800.L01	-	Plant calmodulin-binding protein-related [Source:TAIR;Acc:AT2G38800]	39.2	52.8	0.432	0.0009	0.00540389	yes	UP	Y	Y	Y	Y	N	43.63	38.06	38.5	51.35	55.42	54.09
TBIG008377	AT2G38820	-	Protein of unknown function (DUF506) [Source:TAIR;Acc:AT2G38820]	4.38	9.59	1.13	5e-05	0.000431943	yes	UP	Y	Y	Y	Y	Y	3.75	4.13	5.22	11.51	9.61	7.41
TBIG008378	XLOC_008378	ELCL	Protein ELC-like [Source:SWISS;Acc:Q9FFY6]	2.31	4.57	0.983	5e-05	0.000431943	yes	UP	Y	Y	Y	Y	N	2.43	2.22	2.29	4.67	5.17	3.79
TBIG010439	AT2G38860.L01	YLS5	Class I glutamine amidotransferase-like superfamily protein [Source:TAIR;Acc:AT2G38860]	194	127	-0.613	5e-05	0.000431943	yes	DOWN	Y	Y	Y	Y	N	232.68	184.38	165.41	117.93	124.55	135.64
TBIG010440	AT2G38870	PI1	Serine protease inhibitor, potato inhibitor I-type family protein [Source:TAIR;Acc:AT2G38870]	109	73.3	-0.577	5e-05	0.000431943	yes	DOWN	Y	Y	Y	Y	N	105.18	123.27	103.4	69.01	90.84	60.28
TBIG010443	AT2G38920	RF178	SPX (SYG1/Pho81/XPR1) domain-containing protein / zinc finger (C3HC4-type RING finger) protein-related [Source:TAIR;Acc:AT2G38920]	1.14	0.605	-0.911	0.00235	0.0120324	yes	DOWN	Y	Y	Y	Y	N	1.24	1.04	1.11	0.74	0.27	0.77
TBIG008383	AT2G38940	ATPT2	phosphate transporter 1;4 [Source:TAIR;Acc:AT2G38940]	157	64.1	-1.29	5e-05	0.000431943	yes	DOWN	Y	Y	Y	Y	Y	201.9	153.41	120.65	60.78	63.19	68.41
TBIG008385	AT2G38970	Y103_SYNY3	Zinc finger (C3HC4-type RING finger) family protein [Source:TAIR;Acc:AT2G38970]	7.49	9.92	0.405	0.00515	0.0229949	yes	UP	Y	Y	Y	Y	N	7.76	7.02	7.94	10.01	9.64	10.17
TBIG010444	AT2G39000	-	Acyl-CoA N-acyltransferases (NAT) superfamily protein [Source:TAIR;Acc:AT2G39000]	5.52	13.2	1.26	5e-05	0.000431943	yes	UP	Y	Y	Y	Y	Y	5.75	5.22	5.66	15.43	12.92	11.17
TBIG008387	AT2G39010.L01	PIP2E	plasma membrane intrinsic protein 2E [Source:TAIR;Acc:AT2G39010]	132	272	1.04	5e-05	0.000431943	yes	UP	Y	Y	Y	Y	Y	126.23	131.95	147.16	299.52	260.18	264.23
TBIG008388	AT2G39020	NATAL_ARATH	Acyl-CoA N-acyltransferases (NAT) superfamily protein [Source:TAIR;Acc:AT2G39020]	86.3	57.1	-0.596	5e-05	0.000431943	yes	DOWN	Y	Y	Y	Y	N	73.28	100.92	81.66	50.24	62.65	54.68
TBIG008389	AT2G39030	AT2G39030/T7F6.20	Acyl-CoA N-acyltransferases (NAT) superfamily protein [Source:TAIR;Acc:AT2G39030]	21	9.45	-1.15	5e-05	0.000431943	yes	DOWN	Y	Y	Y	Y	Y	24.06	13.4	25.57	6.46	11.89	9.81
TBIG008390	AT2G39050	-	hydroxyproline-rich glycoprotein family protein [Source:TAIR;Acc:AT2G39050]	18.4	11.9	-0.625	0.0001	0.00080931	yes	DOWN	Y	Y	Y	Y	N	17.25	19.84	18.65	10.55	13.28	11.83
TBIG008391	AT2G39100	-	RING/U-box superfamily protein [Source:TAIR;Acc:AT2G39100]	5.69	9.61	0.756	5e-05	0.000431943	yes	UP	Y	Y	Y	Y	N	5.43	6.47	5.36	9.92	9.06	9.8
TBIG010449	AT2G39130.L01	AVT1	Transmembrane amino acid transporter family protein [Source:TAIR;Acc:AT2G39130]	50.3	38.4	-0.391	0.0036	0.0171392	yes	DOWN	Y	Y	Y	Y	N	53.31	45.62	53.04	36.07	38.87	39.76
TBIG010452	AT2G39180.L01	CCR2	CRINKLY4 related 2 [Source:TAIR;Acc:AT2G39180]	6.72	4.42	-0.604	5e-05	0.000431943	yes	DOWN	Y	Y	Y	Y	N	6.59	6.1	7.56	4.71	3.85	4.63
TBIG010453	AT2G39200.L01	MLO12	Seven transmembrane MLO family protein [Source:TAIR;Acc:AT2G39200]	48.4	19.7	-1.3	0.00295	0.0145461	yes	DOWN	Y	Y	Y	Y	Y	70	38.64	35.48	32.19	10.84	14.6
TBIG010454	AT2G39210.L01	MCH1	Major facilitator superfamily protein [Source:TAIR;Acc:AT2G39210]	38.7	21.5	-0.848	5e-05	0.000431943	yes	DOWN	Y	Y	Y	Y	N	50.82	34.19	32.96	29.3	17.94	17.44
TBIG010455	AT2G39220	PLP6	PATATIN-like protein 6 [Source:TAIR;Acc:AT2G39220]	7.98	5.93	-0.427	0.0059	0.0256898	yes	DOWN	Y	Y	Y	Y	N	8.05	7.53	8.59	5.92	6.02	5.87
TBIG008396	AT2G39230	LOJ	LATERAL ORGAN JUNCTION [Source:TAIR;Acc:AT2G39230]	2.38	1.39	-0.778	0.0001	0.00080931	yes	DOWN	Y	Y	Y	Y	N	2.9	1.88	2.36	1.37	1.31	1.45
TBIG010468	AT2G39390	RPL35B	Ribosomal L29 family protein [Source:TAIR;Acc:AT2G39390]	339	211	-0.687	5e-05	0.000431943	yes	DOWN	Y	Y	Y	Y	N	293.2	456.74	289.93	161.47	269.68	215.45
TBIG008400	AT2G39400	CSE	alpha/beta-Hydrolases superfamily protein [Source:TAIR;Acc:AT2G39400]	11.7	26.7	1.19	5e-05	0.000431943	yes	UP	Y	Y	Y	Y	Y	9.55	14.53	11.29	30.61	27.49	21.55
TBIG010473	AT2G39450	MTP11	Cation efflux family protein [Source:TAIR;Acc:AT2G39450]	18.6	26.5	0.516	0.0003	0.00211729	yes	UP	Y	Y	Y	Y	N	17.83	18.32	18.34	24.5	25.11	27.9
TBIG008405	AT2G39470	PPL2	PsbP-like protein 2 [Source:TAIR;Acc:AT2G39470]	9.53	21.4	1.17	0.0107	0.0416784	yes	UP	Y	Y	N	Y	Y	7.35	10.58	11.16	22.37	22.4	19.8
TBIG010475	AT2G39490	FB129_ARATH	F-box family protein [Source:TAIR;Acc:AT2G39490]	0.422	0.143	-1.56	0.0077	0.032051	yes	DOWN	Y	Y	Y	Y	Y	0.17	0.6	0.51	0.09	0.08	0.26
TBIG010476	AT2G39510	WTR14_ARATH	nodulin MtN21 /EamA-like transporter family protein [Source:TAIR;Acc:AT2G39510]	12.2	27.3	1.17	5e-05	0.000431943	yes	UP	Y	Y	Y	Y	Y	14.9	14.51	7.09	20.13	33.04	27.61
[truncated: 20,386 more rows]

## Sheet: DEG
GeneId	GeneAcc	GeneName	Desc	Value_1	Value_2	log2fc	p-value	q-value	DEG:QV=0.05:SELECT	DEG:UP_DOWN	DEG:QV<=0.05	DEG:QV<=0.10	DEG:PV<=0.01	DEG:PV<=0.05	DEG:FC2>=0	EXP:1_2_160519:FPKM	EXP:2_2_160519:FPKM	EXP:3_2_160519:FPKM	EXP:1_4_160519:FPKM	EXP:2_4_160519:FPKM	EXP:3_4_160519:FPKM
[truncated: 5,271 more rows]

[truncated: 4 more sheets: UP, DOWN, UP_Over_1, DOWN_Less_1]
