# Supplementary material for: Transcriptome Changes Reveal the Molecular Mechanisms of Humic Acid-Induced Salt Stress Tolerance in Arabidopsis
Source: Molecules. 2021 Feb 3;26(4):782. doi: 10.3390/molecules26040782 (PMC7913487; doi:10.3390/molecules26040782)
Supplement: Supplementary file 1 [file molecules-26-00782-s001.zip › Additional file 2. Common in DEG #2 and DEG #3 gene_list.xlsx]

## Sheet: 2,3_up_All common
	GeneAcc	GeneId2	GeneAcc(TF_ID)2	family2	2UP_y	GeneName_x	Desc_x	Value_1_x	Value_2_x	log2fc_x	p-value_x	q-value_x	DEG:QV=0.05:SELECT_x	DEG:UP_DOWN_x	DEG:QV<=0.05_x	DEG:QV<=0.10_x	DEG:PV<=0.01_x	DEG:PV<=0.05_x	DEG:FC2>=0_x	EXP:1_1_160519:FPKM	EXP:2_1_160519:FPKM	EXP:3_1_160519:FPKM	EXP:1_3_160519:FPKM	EXP:2_3_160519:FPKM	EXP:3_3_160519:FPKM	3GeneId	3GeneAcc(TF_ID)	3family	GeneName_y	Desc_y	Value_1_y	Value_2_y	log2fc_y	p-value_y	q-value_y	DEG:QV=0.05:SELECT_y	DEG:UP_DOWN_y	DEG:QV<=0.05_y	DEG:QV<=0.10_y	DEG:PV<=0.01_y	DEG:PV<=0.05_y	DEG:FC2>=0_y	EXP:1_2_160519:FPKM	EXP:2_2_160519:FPKM	EXP:3_2_160519:FPKM	EXP:1_4_160519:FPKM	EXP:2_4_160519:FPKM	EXP:3_4_160519:FPKM
0	AT1G01170	TBIG003398	AT1G01170.1		2UP	-	Protein of unknown function (DUF1138) [Source:TAIR;Acc:AT1G01170]	31.9	65.9	1.04	0.0015	0.0128149	yes	UP	Y	Y	Y	Y	Y	28.92	25.62	42.67	114.53	41.53	42.48	TBIG003398	AT1G01170.1		-	Protein of unknown function (DUF1138) [Source:TAIR;Acc:AT1G01170]	26.3	52.6	1	0.00715	0.0300962	yes	UP	Y	Y	Y	Y	Y	15.52	38.32	26.47	52.41	63.07	43.06
1	AT1G01240	TBIG000011	AT1G01240.1		2UP	-	unknown protein; INVOLVED IN: N-terminal protein myristoylation; EXPRESSED IN: 17 plant structures; EXPRESSED DURING: 11 growth stages; BEST Arabidopsis thaliana protein match is: unknown protein (TAIR:AT2G46550.1); Has 95 Blast hits to 78 proteins /.../species: Archae - 0; Bacteria - 2; Metazoa - 11; Fungi - 0; Plants - 80; Viruses - 0; Other Eukaryotes - 2 (source: NCBI BLink). [Source:TAIR;Acc…	3.5	11.9	1.77	5e-05	0.000742103	yes	UP	Y	Y	Y	Y	Y	4.38	2.86	3.41	13.3	12.08	11.11	TBIG000011	AT1G01240.1		-	unknown protein; INVOLVED IN: N-terminal protein myristoylation; EXPRESSED IN: 17 plant structures; EXPRESSED DURING: 11 growth stages; BEST Arabidopsis thaliana protein match is: unknown protein (TAIR:AT2G46550.1); Has 95 Blast hits to 78 proteins /.../species: Archae - 0; Bacteria - 2; Metazoa - 11; Fungi - 0; Plants - 80; Viruses - 0; Other Eukaryotes - 2 (source: NCBI BLink). [Source:TAIR;Acc…	4.36	12.9	1.56	5e-05	0.000431943	yes	UP	Y	Y	Y	Y	Y	3.55	5.25	4.6	15	13.03	10.84
2	AT1G01620	TBIG003415	AT1G01620.1		2UP	PIP1C	plasma membrane intrinsic protein 1C [Source:TAIR;Acc:AT1G01620]	77.2	187	1.28	5e-05	0.000742103	yes	UP	Y	Y	Y	Y	Y	73.83	72.24	85.3	229.05	200.12	132.86	TBIG003415	AT1G01620.1		PIP1C	plasma membrane intrinsic protein 1C [Source:TAIR;Acc:AT1G01620]	69.2	168	1.28	5e-05	0.000431943	yes	UP	Y	Y	Y	Y	Y	56.75	80.73	72.26	171.9	176.16	155.35
3	AT1G02350.L01	TBIG000068	AT1G02350.1		2UP	PPOX1	protoporphyrinogen oxidase-related [Source:TAIR;Acc:AT1G02350]	7.95	16.3	1.03	5e-05	0.000742103	yes	UP	Y	Y	Y	Y	Y	4.1	5.56	14.07	21.16	10.79	16.44	TBIG000068	AT1G02350.1		PPOX1	protoporphyrinogen oxidase-related [Source:TAIR;Acc:AT1G02350]	12.6	27.2	1.12	5e-05	0.000431943	yes	UP	Y	Y	Y	Y	Y	8.62	19.82	9.46	18.04	42.18	21.64
5	AT1G02610	TBIG003461	AT1G02610.1		2UP	SUD1	RING/FYVE/PHD zinc finger superfamily protein [Source:TAIR;Acc:AT1G02610]	1.29	8.93	2.79	5e-05	0.000742103	yes	UP	Y	Y	Y	Y	Y	0.97	1	1.91	12.41	6.5	7.78	TBIG003461	AT1G02610.1		SUD1	RING/FYVE/PHD zinc finger superfamily protein [Source:TAIR;Acc:AT1G02610]	0.933	3.52	1.92	5e-05	0.000431943	yes	UP	Y	Y	Y	Y	Y	0.93	0.79	1.09	3.5	3.86	3.11
6	AT1G02640	TBIG000085	AT1G02640.1		2UP	BXL2	beta-xylosidase 2 [Source:TAIR;Acc:AT1G02640]	8.45	32.4	1.94	5e-05	0.000742103	yes	UP	Y	Y	Y	Y	Y	8.01	9.01	8.57	35.9	29.58	31.64	TBIG000085	AT1G02640.1		BXL2	beta-xylosidase 2 [Source:TAIR;Acc:AT1G02640]	3.72	14.5	1.96	5e-05	0.000431943	yes	UP	Y	Y	Y	Y	Y	3.86	4.06	3.54	15.74	13.48	14.68
7	AT1G02660.L01	TBIG003464	AT1G02660.1		2UP	-	alpha/beta-Hydrolases superfamily protein [Source:TAIR;Acc:AT1G02660]	5.12	24	2.23	5e-05	0.000742103	yes	UP	Y	Y	Y	Y	Y	4.21	6.07	4.92	27.51	21.45	22.74	TBIG003464	AT1G02660.1		-	alpha/beta-Hydrolases superfamily protein [Source:TAIR;Acc:AT1G02660]	5.28	12.8	1.28	5e-05	0.000431943	yes	UP	Y	Y	Y	Y	Y	4.4	5.8	5.77	17.57	10.64	10.22
8	AT1G03090.L01	TBIG000106	AT1G03090.1		2UP	MCCA	methylcrotonyl-CoA carboxylase alpha chain, mitochondrial / 3-methylcrotonyl-CoA carboxylase 1 (MCCA) [Source:TAIR;Acc:AT1G03090]	9.71	36.3	1.9	5e-05	0.000742103	yes	UP	Y	Y	Y	Y	Y	10.96	8.46	9.46	42.78	28.88	36.04	TBIG000106	AT1G03090.1		MCCA	methylcrotonyl-CoA carboxylase alpha chain, mitochondrial / 3-methylcrotonyl-CoA carboxylase 1 (MCCA) [Source:TAIR;Acc:AT1G03090]	7.57	26.9	1.83	5e-05	0.000431943	yes	UP	Y	Y	Y	Y	Y	7.37	7.31	8.07	30.56	23.24	26.16
9	AT1G03610.L01	TBIG000136	AT1G03610.1		2UP	-	Protein of unknown function (DUF789) [Source:TAIR;Acc:AT1G03610]	11.4	55.5	2.28	5e-05	0.000742103	yes	UP	Y	Y	Y	Y	Y	10.59	10.42	12.61	49.44	44.41	69.28	TBIG000136	AT1G03610.1		-	Protein of unknown function (DUF789) [Source:TAIR;Acc:AT1G03610]	13.4	71.3	2.41	5e-05	0.000431943	yes	UP	Y	Y	Y	Y	Y	12.13	15.1	12.45	67.66	74.64	68.12
11	AT1G05560.L01	TBIG003630	AT1G05560.1		2UP	UGT1	UDP-glucosyltransferase 75B1 [Source:TAIR;Acc:AT1G05560]	0.693	1.97	1.5	5e-05	0.000742103	yes	UP	Y	Y	Y	Y	Y	1.01	0.63	0.46	1.86	2.03	2.1	TBIG003630	AT1G05560.1		UGT1	UDP-glucosyltransferase 75B1 [Source:TAIR;Acc:AT1G05560]	1.31	3.48	1.41	5e-05	0.000431943	yes	UP	Y	Y	Y	Y	Y	1.01	1.75	1.27	3.72	3.73	3.18
12	AT1G05680	TBIG003640	AT1G05680.1		2UP	UGT74E2	Uridine diphosphate glycosyltransferase 74E2 [Source:TAIR;Acc:AT1G05680]	4.93	21.7	2.14	5e-05	0.000742103	yes	UP	Y	Y	Y	Y	Y	4.81	5.66	4.6	7.63	13.69	44.36	TBIG003640	AT1G05680.1		UGT74E2	Uridine diphosphate glycosyltransferase 74E2 [Source:TAIR;Acc:AT1G05680]	8.19	26.8	1.71	5e-05	0.000431943	yes	UP	Y	Y	Y	Y	Y	8.46	8.16	8.47	27.47	21.42	31.98
15	AT1G08570.L01	TBIG000361	AT1G08570.1		2UP	ACHT4	atypical CYS HIS rich thioredoxin 4 [Source:TAIR;Acc:AT1G08570]	22.1	54.7	1.3	5e-05	0.000742103	yes	UP	Y	Y	Y	Y	Y	21.37	19.68	25.29	55.44	60.62	47.62	TBIG000361	AT1G08570.1		ACHT4	atypical CYS HIS rich thioredoxin 4 [Source:TAIR;Acc:AT1G08570]	23.7	60.1	1.35	5e-05	0.000431943	yes	UP	Y	Y	Y	Y	Y	19.68	27.96	23.52	64.38	59.03	55.27
17	AT1G08900.L01	TBIG000377	AT1G08900.1		2UP	SUGTL3	Major facilitator superfamily protein [Source:TAIR;Acc:AT1G08900]	5	11.9	1.25	5e-05	0.000742103	yes	UP	Y	Y	Y	Y	Y	6.43	3.97	4.37	12.94	10.96	10.99	TBIG000377	AT1G08900.1		SUGTL3	Major facilitator superfamily protein [Source:TAIR;Acc:AT1G08900]	3.13	8.58	1.46	5e-05	0.000431943	yes	UP	Y	Y	Y	Y	Y	2.36	3.76	3.08	8.69	8.74	7.76
18	AT1G10140	TBIG003872	AT1G10140.1		2UP	-	Uncharacterised conserved protein UCP031279 [Source:TAIR;Acc:AT1G10140]	11.7	31.9	1.45	5e-05	0.000742103	yes	UP	Y	Y	Y	Y	Y	10.07	9.26	15.3	40.25	20.91	34.95	TBIG003872	AT1G10140.1		-	Uncharacterised conserved protein UCP031279 [Source:TAIR;Acc:AT1G10140]	11.6	26.8	1.2	5e-05	0.000431943	yes	UP	Y	Y	Y	Y	Y	10.27	13.59	10.73	22.91	30.21	26.33
19	AT1G11070.L01	TBIG003926	AT1G11070.1		2UP	C17L7.1	BEST Arabidopsis thaliana protein match is: Hydroxyproline-rich glycoprotein family protein (TAIR:AT1G61080.1); Has 579 Blast hits to 567 proteins in 152 species: Archae - 0; Bacteria - 68; Metazoa - 159; Fungi - 113; Plants - 172; Viruses - 0; Othe /.../ryotes - 67 (source: NCBI BLink). [Source:TAIR;Acc:AT1G11070]	0.152	0.543	1.84	5e-05	0.000742103	yes	UP	Y	Y	Y	Y	Y	0.27	0.09	0.09	0.52	0.59	0.53	TBIG003926	AT1G11070.1		C17L7.1	BEST Arabidopsis thaliana protein match is: Hydroxyproline-rich glycoprotein family protein (TAIR:AT1G61080.1); Has 579 Blast hits to 567 proteins in 152 species: Archae - 0; Bacteria - 68; Metazoa - 159; Fungi - 113; Plants - 172; Viruses - 0; Othe /.../ryotes - 67 (source: NCBI BLink). [Source:TAIR;Acc:AT1G11070]	0.217	0.817	1.91	5e-05	0.000431943	yes	UP	Y	Y	Y	Y	Y	0.14	0.15	0.37	1.17	0.65	0.61
20	AT1G11080.L01	TBIG003927	AT1G11080.1		2UP	scpl31	serine carboxypeptidase-like 31 [Source:TAIR;Acc:AT1G11080]	2.86	8.94	1.65	5e-05	0.000742103	yes	UP	Y	Y	Y	Y	Y	2.2	2.48	3.84	7.8	12.2	6.71	TBIG003927	AT1G11080.1		scpl31	serine carboxypeptidase-like 31 [Source:TAIR;Acc:AT1G11080]	1.68	5.88	1.81	5e-05	0.000431943	yes	UP	Y	Y	Y	Y	Y	1.28	2.38	1.41	6.17	5.12	6.18
22	AT1G11530	TBIG000508	AT1G11530.1		2UP	ATCXXS1	C-terminal cysteine residue is changed to a serine 1 [Source:TAIR;Acc:AT1G11530]	14.4	32.3	1.16	0.0002	0.00248848	yes	UP	Y	Y	Y	Y	Y	16.23	9.44	18.58	49.66	19.79	27.42	TBIG000508	AT1G11530.1		ATCXXS1	C-terminal cysteine residue is changed to a serine 1 [Source:TAIR;Acc:AT1G11530]	7.29	20.3	1.48	0.0007	0.0043492	yes	UP	Y	Y	Y	Y	Y	4.57	11.17	6.72	20.53	24.66	16.45
23	AT1G12080	TBIG000545	AT1G12080.1		2UP	-	Vacuolar calcium-binding protein-related [Source:TAIR;Acc:AT1G12080]	13.1	30.1	1.21	5e-05	0.000742103	yes	UP	Y	Y	Y	Y	Y	14.57	10.44	15.48	36.79	31.36	23.83	TBIG000545	AT1G12080.1		-	Vacuolar calcium-binding protein-related [Source:TAIR;Acc:AT1G12080]	5.46	11.1	1.02	5e-05	0.000431943	yes	UP	Y	Y	Y	Y	Y	4.03	6.34	6.54	11.84	13.25	8.63
24	AT1G13700.L01	TBIG004055	AT1G13700.1		2UP	PGL1	6-phosphogluconolactonase 1 [Source:TAIR;Acc:AT1G13700]	1.82	5.75	1.66	0.0038	0.0270006	yes	UP	Y	Y	Y	Y	Y	2.2	1.5	1.79	7.66	5.01	4.5	TBIG004055	AT1G13700.1		PGL1	6-phosphogluconolactonase 1 [Source:TAIR;Acc:AT1G13700]	2.42	8.1	1.74	0.0011	0.00640718	yes	UP	Y	Y	Y	Y	Y	1.44	2.57	3.31	9.65	7.46	7.12
27	AT1G15830.L01	TBIG000732	AT1G15830.1		2UP	-	unknown protein; Has 165982 Blast hits to 57214 proteins in 2459 species: Archae - 263; Bacteria - 44622; Metazoa - 55751; Fungi - 10656; Plants - 17613; Viruses - 2527; Other Eukaryotes - 34550 (source: NCBI BLink). [Source:TAIR;Acc:AT1G15830]	1.7	3.99	1.23	5e-05	0.000742103	yes	UP	Y	Y	Y	Y	Y	1.87	1.21	2.3	4.4	4.21	3.72	TBIG000732	AT1G15830.1		-	unknown protein; Has 165982 Blast hits to 57214 proteins in 2459 species: Archae - 263; Bacteria - 44622; Metazoa - 55751; Fungi - 10656; Plants - 17613; Viruses - 2527; Other Eukaryotes - 34550 (source: NCBI BLink). [Source:TAIR;Acc:AT1G15830]	2.07	5.17	1.32	5e-05	0.000431943	yes	UP	Y	Y	Y	Y	Y	1.63	2.63	2.42	5.19	5.96	5.25
28	AT1G17990	TBIG004258	AT1G17990.1		2UP	ORL2B_ARATH	FMN-linked oxidoreductases superfamily protein [Source:TAIR;Acc:AT1G17990]	0.26	0.931	1.84	5e-05	0.000742103	yes	UP	Y	Y	Y	Y	Y	0.3	0.17	0.31	1.15	0.67	0.96	TBIG004258	AT1G17990.1		ORL2B_ARATH	FMN-linked oxidoreductases superfamily protein [Source:TAIR;Acc:AT1G17990]	0.345	1.3	1.92	5e-05	0.000431943	yes	UP	Y	Y	Y	Y	Y	0.37	0.43	0.25	1.34	1.34	1.24
30	AT1G19530	TBIG000927	AT1G19530.1		2UP	-	unknown protein; FUNCTIONS IN: molecular_function unknown; INVOLVED IN: N-terminal protein myristoylation, anaerobic respiration; LOCATED IN: cellular_component unknown; EXPRESSED IN: leaf apex, inflorescence meristem, hypocotyl, root, flower; EXPRE /.../URING: petal differentiation and expansion stage; Has 47 Blast hits to 47 proteins in 13 species: Archae - 0; Bacteria - 0; Metazoa - 0; Fungi -…	14.2	81.3	2.52	5e-05	0.000742103	yes	UP	Y	Y	Y	Y	Y	8.72	10.53	24.35	112.42	49.87	83.58	TBIG000927	AT1G19530.1		-	unknown protein; FUNCTIONS IN: molecular_function unknown; INVOLVED IN: N-terminal protein myristoylation, anaerobic respiration; LOCATED IN: cellular_component unknown; EXPRESSED IN: leaf apex, inflorescence meristem, hypocotyl, root, flower; EXPRE /.../URING: petal differentiation and expansion stage; Has 47 Blast hits to 47 proteins in 13 species: Archae - 0; Bacteria - 0; Metazoa - 0; Fungi -…	13.9	79	2.5	5e-05	0.000431943	yes	UP	Y	Y	Y	Y	Y	12.79	18.59	10.92	64.9	99.91	73.42
31	AT1G19540	TBIG000928	AT1G19540.1		2UP	IFRH_ARATH	NmrA-like negative transcriptional regulator family protein [Source:TAIR;Acc:AT1G19540]	1.82	5.19	1.51	5e-05	0.000742103	yes	UP	Y	Y	Y	Y	Y	2.11	1.75	1.66	5.8	4.98	4.86	TBIG000928	AT1G19540.1		IFRH_ARATH	NmrA-like negative transcriptional regulator family protein [Source:TAIR;Acc:AT1G19540]	2.25	6.59	1.55	5e-05	0.000431943	yes	UP	Y	Y	Y	Y	Y	2.43	2.13	2.25	5.25	7.45	7.18
33	AT1G19660	TBIG004332	AT1G19660.1		2UP	BBD2	Wound-responsive family protein [Source:TAIR;Acc:AT1G19660]	22.6	58	1.36	5e-05	0.000742103	yes	UP	Y	Y	Y	Y	Y	29.16	16.34	21.86	66.56	54.06	51.9	TBIG004332	AT1G19660.1		BBD2	Wound-responsive family protein [Source:TAIR;Acc:AT1G19660]	20.7	54	1.38	5e-05	0.000431943	yes	UP	Y	Y	Y	Y	Y	17.39	24.87	20.03	60.17	51.11	48.99
34	AT1G20350	TBIG000965	AT1G20350.1		2UP	ATTIM17-1	translocase inner membrane subunit 17-1 [Source:TAIR;Acc:AT1G20350]	0.211	0.819	1.95	0.00525	0.0348579	yes	UP	Y	Y	Y	Y	Y	0.46	0.11	0.07	1.03	0.35	1.08	TBIG000965	AT1G20350.1		ATTIM17-1	translocase inner membrane subunit 17-1 [Source:TAIR;Acc:AT1G20350]	0.314	1.02	1.7	0.00195	0.0103124	yes	UP	Y	Y	Y	Y	Y	0.15	0.4	0.42	1.42	0.85	0.8
36	AT1G21680	TBIG001028	AT1G21680.1		2UP	tolB	DPP6 N-terminal domain-like protein [Source:TAIR;Acc:AT1G21680]	29.5	80.9	1.46	5e-05	0.000742103	yes	UP	Y	Y	Y	Y	Y	36.77	25.57	27.16	94.41	70.1	78.66	TBIG001028	AT1G21680.1		tolB	DPP6 N-terminal domain-like protein [Source:TAIR;Acc:AT1G21680]	25.2	100	2	5e-05	0.000431943	yes	UP	Y	Y	Y	Y	Y	22.69	23.96	30.89	125.62	90.06	88.83
37	AT1G22370.L01	TBIG004470	AT1G22370.1		2UP	AtUGT85A5	UDP-glucosyl transferase 85A5 [Source:TAIR;Acc:AT1G22370]	2.05	5.14	1.32	5e-05	0.000742103	yes	UP	Y	Y	Y	Y	Y	3.11	1.69	1.33	5.58	5.84	3.88	TBIG004470	AT1G22370.1		AtUGT85A5	UDP-glucosyl transferase 85A5 [Source:TAIR;Acc:AT1G22370]	3.32	8.12	1.29	5e-05	0.000431943	yes	UP	Y	Y	Y	Y	Y	2.35	3.38	4.23	10.58	6.95	6.58
39	AT1G22890	TBIG001098	AT1G22890.1		2UP	-	unknown protein; FUNCTIONS IN: molecular_function unknown; INVOLVED IN: biological_process unknown; LOCATED IN: endomembrane system; EXPRESSED IN: 19 plant structures; EXPRESSED DURING: 11 growth stages; Has 17 Blast hits to 17 proteins in 2 species /.../ae - 0; Bacteria - 0; Metazoa - 0; Fungi - 0; Plants - 17; Viruses - 0; Other Eukaryotes - 0 (source: NCBI BLink). [Source:TAIR;Acc:AT1G22890]	7.83	20.6	1.4	5e-05	0.000742103	yes	UP	Y	Y	Y	Y	Y	7.15	4.26	11.3	31.95	15.1	14.03	TBIG001098	AT1G22890.1		-	unknown protein; FUNCTIONS IN: molecular_function unknown; INVOLVED IN: biological_process unknown; LOCATED IN: endomembrane system; EXPRESSED IN: 19 plant structures; EXPRESSED DURING: 11 growth stages; Has 17 Blast hits to 17 proteins in 2 species /.../ae - 0; Bacteria - 0; Metazoa - 0; Fungi - 0; Plants - 17; Viruses - 0; Other Eukaryotes - 0 (source: NCBI BLink). [Source:TAIR;Acc:AT1G22890]	4.67	13.9	1.57	5e-05	0.000431943	yes	UP	Y	Y	Y	Y	Y	3.91	7.39	2.26	10.18	18.9	11.18
40	AT1G23050	TBIG001108	AT1G23050.1		2UP	-	hydroxyproline-rich glycoprotein family protein [Source:TAIR;Acc:AT1G23050]	2.8	12.6	2.17	5e-05	0.000742103	yes	UP	Y	Y	Y	Y	Y	1.74	2.85	3.38	18.16	10.31	8.62	TBIG001108	AT1G23050.1		-	hydroxyproline-rich glycoprotein family protein [Source:TAIR;Acc:AT1G23050]	2.16	8.25	1.93	5e-05	0.000431943	yes	UP	Y	Y	Y	Y	Y	2.02	2.87	1.46	8.31	9.01	6.55
41	AT1G23390	TBIG004520	AT1G23390.1		2UP	F26F24.26	Kelch repeat-containing F-box family protein [Source:TAIR;Acc:AT1G23390]	26.7	89.7	1.75	5e-05	0.000742103	yes	UP	Y	Y	Y	Y	Y	26.4	24.09	29.59	103.54	81.63	83.2	TBIG004520	AT1G23390.1		F26F24.26	Kelch repeat-containing F-box family protein [Source:TAIR;Acc:AT1G23390]	10.5	44.1	2.06	5e-05	0.000431943	yes	UP	Y	Y	Y	Y	Y	9.07	11.7	11.3	55.18	41.61	36.38
44	AT1G25230	TBIG004598	AT1G25230.1		2UP	PAP4	Calcineurin-like metallo-phosphoesterase superfamily protein [Source:TAIR;Acc:AT1G25230]	18.1	56	1.63	5e-05	0.000742103	yes	UP	Y	Y	Y	Y	Y	21.79	14.5	17.45	71.87	48.68	46.91	TBIG004598	AT1G25230.1		PAP4	Calcineurin-like metallo-phosphoesterase superfamily protein [Source:TAIR;Acc:AT1G25230]	8.85	33.8	1.94	5e-05	0.000431943	yes	UP	Y	Y	Y	Y	Y	6.7	10.08	9.84	37	33.82	30.17
45	AT1G26800	TBIG004659	AT1G26800.1		2UP	RNG1L_ARATH	RING/U-box superfamily protein [Source:TAIR;Acc:AT1G26800]	2.46	7.55	1.62	5e-05	0.000742103	yes	UP	Y	Y	Y	Y	Y	1.83	2.39	3.34	9.2	7.97	5.53	TBIG004659	AT1G26800.1		RNG1L_ARATH	RING/U-box superfamily protein [Source:TAIR;Acc:AT1G26800]	2.77	9.12	1.72	5e-05	0.000431943	yes	UP	Y	Y	Y	Y	Y	1.87	3.07	3.47	8.47	9.89	9.07
46	AT1G27290	TBIG001290	AT1G27290.1		2UP	-	unknown protein; Has 44 Blast hits to 44 proteins in 12 species: Archae - 0; Bacteria - 0; Metazoa - 0; Fungi - 0; Plants - 44; Viruses - 0; Other Eukaryotes - 0 (source: NCBI BLink). [Source:TAIR;Acc:AT1G27290]	22	58.1	1.4	5e-05	0.000742103	yes	UP	Y	Y	Y	Y	Y	18.3	21.03	24.4	68.05	53.4	49.82	TBIG001290	AT1G27290.1		-	unknown protein; Has 44 Blast hits to 44 proteins in 12 species: Archae - 0; Bacteria - 0; Metazoa - 0; Fungi - 0; Plants - 44; Viruses - 0; Other Eukaryotes - 0 (source: NCBI BLink). [Source:TAIR;Acc:AT1G27290]	22.9	46.9	1.03	5e-05	0.000431943	yes	UP	Y	Y	Y	Y	Y	18.04	24.82	24.52	49.5	47.77	40.41
48	AT1G28330.L01	TBIG004735	AT1G28330.1		2UP	DYL1	dormancy-associated protein-like 1 [Source:TAIR;Acc:AT1G28330]	42.2	262	2.63	5e-05	0.000742103	yes	UP	Y	Y	Y	Y	Y	42.35	33.1	49.79	397.98	185.1	210.89	TBIG004735	AT1G28330.1		DYL1	dormancy-associated protein-like 1 [Source:TAIR;Acc:AT1G28330]	48.4	193	2	5e-05	0.000431943	yes	UP	Y	Y	Y	Y	Y	30.33	69.64	45.29	205.81	218.5	154.41
49	AT1G30720	TBIG001454	AT1G30720.1		2UP	RETOL_ARATH	FAD-binding Berberine family protein [Source:TAIR;Acc:AT1G30720]	15.3	32.6	1.09	5e-05	0.000742103	yes	UP	Y	Y	Y	Y	Y	12.08	13.96	20.24	31.41	14.36	51.24	TBIG001454	AT1G30720.1		RETOL_ARATH	FAD-binding Berberine family protein [Source:TAIR;Acc:AT1G30720]	6.88	15.2	1.14	5e-05	0.000431943	yes	UP	Y	Y	Y	Y	Y	9.88	5.76	5.38	18.18	14.8	12.83
52	AT1G33475	TBIG004961	AT1G33475.1		2UP	VAMPL_ARATH	SNARE-like superfamily protein [Source:TAIR;Acc:AT1G33475]	0.55	1.57	1.51	0.0007	0.00700609	yes	UP	Y	Y	Y	Y	Y	0.55	0.45	0.67	2.37	1.36	1	TBIG004961	AT1G33475.1		VAMPL_ARATH	SNARE-like superfamily protein [Source:TAIR;Acc:AT1G33475]	0.436	1.03	1.24	0.0051	0.0228345	yes	UP	Y	Y	Y	Y	Y	0.46	0.32	0.55	1.49	0.96	0.61
54	AT1G43800.L01	TBIG001758	AT1G43800.1		2UP	S-ACP-DES6	Plant stearoyl-acyl-carrier-protein desaturase family protein [Source:TAIR;Acc:AT1G43800]	43.4	195	2.17	5e-05	0.000742103	yes	UP	Y	Y	Y	Y	Y	26.1	41.02	65.55	111.59	170.99	293.71	TBIG001758	AT1G43800.1		S-ACP-DES6	Plant stearoyl-acyl-carrier-protein desaturase family protein [Source:TAIR;Acc:AT1G43800]	38.3	331	3.11	5e-05	0.000431943	yes	UP	Y	Y	Y	Y	Y	52.19	42.61	23.21	293.45	367.52	345.31
56	AT1G49200	TBIG001913	AT1G49200.1		2UP	ATL75	RING/U-box superfamily protein [Source:TAIR;Acc:AT1G49200]	3.92	11	1.49	5e-05	0.000742103	yes	UP	Y	Y	Y	Y	Y	4.89	3.46	3.38	14.28	7.47	10.98	TBIG001913	AT1G49200.1		ATL75	RING/U-box superfamily protein [Source:TAIR;Acc:AT1G49200]	0.917	3.87	2.08	5e-05	0.000431943	yes	UP	Y	Y	Y	Y	Y	0.98	1.01	0.76	5.04	3.87	2.51
57	AT1G49210	TBIG001914	AT1G49210.1		2UP	ATL76	RING/U-box superfamily protein [Source:TAIR;Acc:AT1G49210]	1.22	4.09	1.74	5e-05	0.000742103	yes	UP	Y	Y	Y	Y	Y	1.44	1.47	0.75	5.17	3.01	4	TBIG001914	AT1G49210.1		ATL76	RING/U-box superfamily protein [Source:TAIR;Acc:AT1G49210]	0.346	1.4	2.02	0.0006	0.00382179	yes	UP	Y	Y	Y	Y	Y	0.34	0.4	0.3	1.77	1.44	0.94
58	AT1G49500	TBIG005274	AT1G49500.1		2UP	-	unknown protein; FUNCTIONS IN: molecular_function unknown; INVOLVED IN: biological_process unknown; LOCATED IN: endomembrane system; EXPRESSED IN: 19 plant structures; EXPRESSED DURING: 10 growth stages; BEST Arabidopsis thaliana protein match is: u /.../ protein (TAIR:AT3G19030.1); Has 24 Blast hits to 24 proteins in 2 species: Archae - 0; Bacteria - 0; Metazoa - 0; Fungi - 0; Plants - 24; Virus…	20.8	44.4	1.1	5e-05	0.000742103	yes	UP	Y	Y	Y	Y	Y	16.41	15.11	27.32	73.41	29.06	26.77	TBIG005274	AT1G49500.1		-	unknown protein; FUNCTIONS IN: molecular_function unknown; INVOLVED IN: biological_process unknown; LOCATED IN: endomembrane system; EXPRESSED IN: 19 plant structures; EXPRESSED DURING: 10 growth stages; BEST Arabidopsis thaliana protein match is: u /.../ protein (TAIR:AT3G19030.1); Has 24 Blast hits to 24 proteins in 2 species: Archae - 0; Bacteria - 0; Metazoa - 0; Fungi - 0; Plants - 24; Virus…	8.78	23.5	1.42	5e-05	0.000431943	yes	UP	Y	Y	Y	Y	Y	4.58	13.93	7.13	20.48	31.59	16.29
60	AT1G52130.L01	TBIG005401	AT1G52130.1		2UP	MB21_ARATH	Mannose-binding lectin superfamily protein [Source:TAIR;Acc:AT1G52130]	0.305	0.858	1.49	0.00015	0.00194433	yes	UP	Y	Y	Y	Y	Y	0.25	0.3	0.37	0.46	1.3	0.85	TBIG005401	AT1G52130.1		MB21_ARATH	Mannose-binding lectin superfamily protein [Source:TAIR;Acc:AT1G52130]	0.234	0.821	1.81	0.0001	0.00080931	yes	UP	Y	Y	Y	Y	Y	0.3	0.2	0.2	0.52	0.91	1.06
62	AT1G52190.L01	TBIG002061	AT1G52190.1		2UP	PTR6_ARATH	Major facilitator superfamily protein [Source:TAIR;Acc:AT1G52190]	28.3	81.7	1.53	5e-05	0.000742103	yes	UP	Y	Y	Y	Y	Y	35.61	23.55	24.28	90.51	73.52	76.14	TBIG002061	AT1G52190.1		PTR6_ARATH	Major facilitator superfamily protein [Source:TAIR;Acc:AT1G52190]	11.7	46.1	1.98	5e-05	0.000431943	yes	UP	Y	Y	Y	Y	Y	8.76	10.72	14.88	55.94	42.21	37.84
63	AT1G52342	TBIG005415	AT1G52342.1		2UP	-	unknown protein; FUNCTIONS IN: molecular_function unknown; INVOLVED IN: biological_process unknown; LOCATED IN: cellular_component unknown; Has 30201 Blast hits to 17322 proteins in 780 species: Archae - 12; Bacteria - 1396; Metazoa - 17338; Fungi - /.../ Plants - 5037; Viruses - 0; Other Eukaryotes - 2996 (source: NCBI BLink). [Source:TAIR;Acc:AT1G52342]	4.3	15.7	1.87	5e-05	0.000742103	yes	UP	Y	Y	Y	Y	Y	4.84	1.85	6.13	26.7	11.38	9.1	TBIG005415	AT1G52342.1		-	unknown protein; FUNCTIONS IN: molecular_function unknown; INVOLVED IN: biological_process unknown; LOCATED IN: cellular_component unknown; Has 30201 Blast hits to 17322 proteins in 780 species: Archae - 12; Bacteria - 1396; Metazoa - 17338; Fungi - /.../ Plants - 5037; Viruses - 0; Other Eukaryotes - 2996 (source: NCBI BLink). [Source:TAIR;Acc:AT1G52342]	3.36	6.98	1.06	0.00065	0.00408284	yes	UP	Y	Y	Y	Y	Y	2.11	4.36	3.5	6.67	9.01	4.83
67	AT1G53163	TBIG002114	AT1G53163.1		2UP	-	unknown protein; FUNCTIONS IN: molecular_function unknown; INVOLVED IN: biological_process unknown; LOCATED IN: cellular_component unknown; BEST Arabidopsis thaliana protein match is: unknown protein (TAIR:AT3G15250.1); Has 315 Blast hits to 216 pro /.../in 74 species: Archae - 0; Bacteria - 86; Metazoa - 43; Fungi - 52; Plants - 27; Viruses - 1; Other Eukaryotes - 106 (source: NCBI BLink). [Sour…	0.506	1.26	1.32	0.002	0.0161412	yes	UP	Y	Y	Y	Y	Y	0.39	0.57	0.56	1.28	1.26	1.27	TBIG002114	AT1G53163.1		-	unknown protein; FUNCTIONS IN: molecular_function unknown; INVOLVED IN: biological_process unknown; LOCATED IN: cellular_component unknown; BEST Arabidopsis thaliana protein match is: unknown protein (TAIR:AT3G15250.1); Has 315 Blast hits to 216 pro /.../in 74 species: Archae - 0; Bacteria - 86; Metazoa - 43; Fungi - 52; Plants - 27; Viruses - 1; Other Eukaryotes - 106 (source: NCBI BLink). [Sour…	0.299	0.712	1.25	0.0101	0.0398273	yes	UP	Y	Y	N	Y	Y	0.44	0.36	0.11	0.61	1.08	0.47
68	AT1G53560.L01	TBIG005477	AT1G53560.1		2UP	R18AL_ARATH	Ribosomal protein L18ae family [Source:TAIR;Acc:AT1G53560]	8.14	18	1.14	5e-05	0.000742103	yes	UP	Y	Y	Y	Y	Y	8.33	6.87	8.72	27.16	13.43	12.87	TBIG005477	AT1G53560.1		R18AL_ARATH	Ribosomal protein L18ae family [Source:TAIR;Acc:AT1G53560]	8.11	16.9	1.06	5e-05	0.000431943	yes	UP	Y	Y	Y	Y	Y	5.25	10.21	8.47	14.98	21.34	13.4
70	AT1G56220.L01	TBIG002269	AT1G56220.1		2UP	-	Dormancy/auxin associated family protein [Source:TAIR;Acc:AT1G56220]	157	426	1.44	5e-05	0.000742103	yes	UP	Y	Y	Y	Y	Y	166.92	112.27	174.48	670.16	277.26	321.27	TBIG002269	AT1G56220.1		-	Dormancy/auxin associated family protein [Source:TAIR;Acc:AT1G56220]	123	297	1.27	5e-05	0.000431943	yes	UP	Y	Y	Y	Y	Y	82.72	149.35	121.74	303.76	328.94	225.69
76	AT1G60140.L01	TBIG005730	AT1G60140.1		2UP	ATTPS10	trehalose phosphate synthase [Source:TAIR;Acc:AT1G60140]	26.5	66.7	1.33	5e-05	0.000742103	yes	UP	Y	Y	Y	Y	Y	25.82	26.12	27.55	67.44	59.98	71.71	TBIG005730	AT1G60140.1		ATTPS10	trehalose phosphate synthase [Source:TAIR;Acc:AT1G60140]	20.2	57	1.5	5e-05	0.000431943	yes	UP	Y	Y	Y	Y	Y	20.18	20.62	20.12	55.85	57.32	57.27
78	AT1G60750.L01	TBIG005761	AT1G60750.1		2UP	AKR6_ARATH	NAD(P)-linked oxidoreductase superfamily protein [Source:TAIR;Acc:AT1G60750]	0.32	2.23	2.8	5e-05	0.000742103	yes	UP	Y	Y	Y	Y	Y	0.42	0.22	0.33	1.06	2.57	3.13	TBIG005761	AT1G60750.1		AKR6_ARATH	NAD(P)-linked oxidoreductase superfamily protein [Source:TAIR;Acc:AT1G60750]	0.546	4.16	2.93	5e-05	0.000431943	yes	UP	Y	Y	Y	Y	Y	0.58	0.64	0.43	4.07	5.66	2.81
80	AT1G63800.L01	TBIG005922	AT1G63800.1		2UP	UBC5	ubiquitin-conjugating enzyme 5 [Source:TAIR;Acc:AT1G63800]	10.3	24.2	1.23	5e-05	0.000742103	yes	UP	Y	Y	Y	Y	Y	12.48	8.16	10.05	29.18	17.97	24.99	TBIG005922	AT1G63800.1		UBC5	ubiquitin-conjugating enzyme 5 [Source:TAIR;Acc:AT1G63800]	6.66	15.9	1.25	5e-05	0.000431943	yes	UP	Y	Y	Y	Y	Y	6.6	7.53	5.84	16.21	16	14.8
81	AT1G64720.L01	TBIG005966	AT1G64720.1		2UP	CP5	Polyketide cyclase/dehydrase and lipid transport superfamily protein [Source:TAIR;Acc:AT1G64720]	92.6	303	1.71	5e-05	0.000742103	yes	UP	Y	Y	Y	Y	Y	102.43	77.56	96.75	307.68	276.83	318.11	TBIG005966	AT1G64720.1		CP5	Polyketide cyclase/dehydrase and lipid transport superfamily protein [Source:TAIR;Acc:AT1G64720]	99.3	343	1.79	5e-05	0.000431943	yes	UP	Y	Y	Y	Y	Y	90.12	95.27	114.55	350.94	358.22	320.86
86	AT1G67910	TBIG006141	AT1G67910.1		2UP	-	unknown protein; FUNCTIONS IN: molecular_function unknown; INVOLVED IN: biological_process unknown; LOCATED IN: chloroplast; EXPRESSED IN: 21 plant structures; EXPRESSED DURING: 12 growth stages; BEST Arabidopsis thaliana protein match is: unknown p /.../ (TAIR:AT1G24577.1); Has 167 Blast hits to 167 proteins in 19 species: Archae - 0; Bacteria - 0; Metazoa - 0; Fungi - 0; Plants - 167; Viruses -…	8.78	26.3	1.58	5e-05	0.000742103	yes	UP	Y	Y	Y	Y	Y	6.76	6.5	12.89	40.63	16.05	21.83	TBIG006141	AT1G67910.1		-	unknown protein; FUNCTIONS IN: molecular_function unknown; INVOLVED IN: biological_process unknown; LOCATED IN: chloroplast; EXPRESSED IN: 21 plant structures; EXPRESSED DURING: 12 growth stages; BEST Arabidopsis thaliana protein match is: unknown p /.../ (TAIR:AT1G24577.1); Has 167 Blast hits to 167 proteins in 19 species: Archae - 0; Bacteria - 0; Metazoa - 0; Fungi - 0; Plants - 167; Viruses -…	3.41	10.3	1.59	5e-05	0.000431943	yes	UP	Y	Y	Y	Y	Y	1.73	4.24	4.21	7.53	13.71	9.38
88	AT1G68110	TBIG002765	AT1G68110.1		2UP	CAP12_ARATH	ENTH/ANTH/VHS superfamily protein [Source:TAIR;Acc:AT1G68110]	1.4	3.37	1.27	5e-05	0.000742103	yes	UP	Y	Y	Y	Y	Y	2.16	0.87	1.18	4.23	2.77	3.22	TBIG002765	AT1G68110.1		CAP12_ARATH	ENTH/ANTH/VHS superfamily protein [Source:TAIR;Acc:AT1G68110]	1.44	4.66	1.69	5e-05	0.000431943	yes	UP	Y	Y	Y	Y	Y	1.67	0.86	1.85	6.31	3.52	4.14
89	AT1G68190.L01	TBIG002771	AT1G68190.1		2UP	COLX_ARATH	B-box zinc finger family protein [Source:TAIR;Acc:AT1G68190]	5.94	32.5	2.45	5e-05	0.000742103	yes	UP	Y	Y	Y	Y	Y	7.66	4.32	5.73	40.52	25.91	30.05	TBIG002771	AT1G68190.1		COLX_ARATH	B-box zinc finger family protein [Source:TAIR;Acc:AT1G68190]	2.33	17.3	2.89	5e-05	0.000431943	yes	UP	Y	Y	Y	Y	Y	1.07	2.06	3.84	21.32	17.37	12.36
90	AT5G28770	TBIG024497	AT5G28770.1	bZIP	2UP	BZO2H3	bZIP transcription factor family protein [Source:TAIR;Acc:AT5G28770]	7.19	25.5	1.83	5e-05	0.000742103	yes	UP	Y	Y	Y	Y	Y	6.07	7.12	8.7	26.99	22.21	28.43	TBIG024497	AT5G28770.1	bZIP	BZO2H3	bZIP transcription factor family protein [Source:TAIR;Acc:AT5G28770]	2.34	11	2.24	5e-05	0.000431943	yes	UP	Y	Y	Y	Y	Y	1.46	3.07	2.53	12.01	9.92	11.11
91	AT1G70290.L01	TBIG006255	AT1G70290.1		2UP	ATTPS8	trehalose-6-phosphatase synthase S8 [Source:TAIR;Acc:AT1G70290]	21.1	93.9	2.15	5e-05	0.000742103	yes	UP	Y	Y	Y	Y	Y	16.88	21.24	25.92	98.42	91.32	92.46	TBIG006255	AT1G70290.1		ATTPS8	trehalose-6-phosphatase synthase S8 [Source:TAIR;Acc:AT1G70290]	16.7	71.2	2.09	5e-05	0.000431943	yes	UP	Y	Y	Y	Y	Y	13.19	19.78	18.03	82.27	60.16	70.78
92	AT2G25900	TBIG007734	AT2G25900.1	C3H	2UP	ATCTH	Zinc finger C-x8-C-x5-C-x3-H type family protein [Source:TAIR;Acc:AT2G25900]	8.17	30.5	1.9	5e-05	0.000742103	yes	UP	Y	Y	Y	Y	Y	8.84	7.31	8.25	32.43	28.86	29.56	TBIG007734	AT2G25900.1	C3H	ATCTH	Zinc finger C-x8-C-x5-C-x3-H type family protein [Source:TAIR;Acc:AT2G25900]	6.55	24.7	1.91	5e-05	0.000431943	yes	UP	Y	Y	Y	Y	Y	4.87	5.98	8.65	32.21	22.73	18.58
93	AT5G44260	TBIG025011	AT5G44260.1	C3H	2UP	AtC3H61	Zinc finger C-x8-C-x5-C-x3-H type family protein [Source:TAIR;Acc:AT5G44260]	11.3	45.6	2.02	5e-05	0.000742103	yes	UP	Y	Y	Y	Y	Y	13.3	9.77	10.31	57.63	31.21	45.97	TBIG025011	AT5G44260.1	C3H	AtC3H61	Zinc finger C-x8-C-x5-C-x3-H type family protein [Source:TAIR;Acc:AT5G44260]	8.18	31.3	1.94	5e-05	0.000431943	yes	UP	Y	Y	Y	Y	Y	5.93	9.08	9.44	42.66	28.25	22.53
94	AT1G72150	TBIG002974	AT1G72150.1		2UP	PATL1	PATELLIN 1 [Source:TAIR;Acc:AT1G72150]	103	226	1.13	5e-05	0.000742103	yes	UP	Y	Y	Y	Y	Y	106.97	105.33	107.58	277.69	233.71	181.41	TBIG002974	AT1G72150.1		PATL1	PATELLIN 1 [Source:TAIR;Acc:AT1G72150]	84	194	1.2	5e-05	0.000431943	yes	UP	Y	Y	Y	Y	Y	70.18	105.48	86.15	207.79	196.86	188.31
98	AT1G72940.L01	TBIG003013	AT1G72940.1		2UP	TIR	Toll-Interleukin-Resistance (TIR) domain-containing protein [Source:TAIR;Acc:AT1G72940]	9.16	19	1.05	5e-05	0.000742103	yes	UP	Y	Y	Y	Y	Y	7.78	9.94	9.98	15.91	16.94	24.32	TBIG003013	AT1G72940.1		TIR	Toll-Interleukin-Resistance (TIR) domain-containing protein [Source:TAIR;Acc:AT1G72940]	9.15	19.6	1.1	5e-05	0.000431943	yes	UP	Y	Y	Y	Y	Y	10.15	8.52	8.96	16.72	17.45	24.59
99	AT1G73120	TBIG006379	AT1G73120.1		2UP	-	unknown protein; FUNCTIONS IN: molecular_function unknown; INVOLVED IN: response to oxidative stress; EXPRESSED IN: root, cultured cell; Has 36 Blast hits to 36 proteins in 8 species: Archae - 0; Bacteria - 0; Metazoa - 0; Fungi - 0; Plants - 36; Vi /.../- 0; Other Eukaryotes - 0 (source: NCBI BLink). [Source:TAIR;Acc:AT1G73120]	8.76	32.3	1.88	5e-05	0.000742103	yes	UP	Y	Y	Y	Y	Y	5.23	7.98	13.97	42.92	23.77	31.66	TBIG006379	AT1G73120.1		-	unknown protein; FUNCTIONS IN: molecular_function unknown; INVOLVED IN: response to oxidative stress; EXPRESSED IN: root, cultured cell; Has 36 Blast hits to 36 proteins in 8 species: Archae - 0; Bacteria - 0; Metazoa - 0; Fungi - 0; Plants - 36; Vi /.../- 0; Other Eukaryotes - 0 (source: NCBI BLink). [Source:TAIR;Acc:AT1G73120]	2.58	7.3	1.5	5e-05	0.000431943	yes	UP	Y	Y	Y	Y	Y	1.83	3.48	2.78	3.95	11.2	7.76
101	AT1G74310.L01	TBIG006440	AT1G74310.1		2UP	ATHSP101	heat shock protein 101 [Source:TAIR;Acc:AT1G74310]	6.64	14.2	1.1	5e-05	0.000742103	yes	UP	Y	Y	Y	Y	Y	5.93	7.44	7.17	10.77	15.7	17.18	TBIG006440	AT1G74310.1		ATHSP101	heat shock protein 101 [Source:TAIR;Acc:AT1G74310]	6.9	19.4	1.49	5e-05	0.000431943	yes	UP	Y	Y	Y	Y	Y	7.06	6.64	7.61	15.14	16.45	27.98
102	AT1G74670	TBIG003091	AT1G74670.1		2UP	GASA6	Gibberellin-regulated family protein [Source:TAIR;Acc:AT1G74670]	95.7	330	1.78	5e-05	0.000742103	yes	UP	Y	Y	Y	Y	Y	92.51	78.18	123.31	494.69	301.58	194.62	TBIG003091	AT1G74670.1		GASA6	Gibberellin-regulated family protein [Source:TAIR;Acc:AT1G74670]	20.5	150	2.87	5e-05	0.000431943	yes	UP	Y	Y	Y	Y	Y	10.35	28.2	23.14	136.26	191.5	119.47
103	AT1G49130	TBIG005261	AT1G49130.1	CO-like	2UP	COL8	B-box type zinc finger protein with CCT domain [Source:TAIR;Acc:AT1G49130]	11.9	37.4	1.66	5e-05	0.000742103	yes	UP	Y	Y	Y	Y	Y	14.11	9.62	12.29	45.28	31.86	35.66	TBIG005261	AT1G49130.1	CO-like	COL8	B-box type zinc finger protein with CCT domain [Source:TAIR;Acc:AT1G49130]	11.2	34.3	1.62	5e-05	0.000431943	yes	UP	Y	Y	Y	Y	Y	7.47	9.06	17.57	41.77	30.62	30.15
105	AT1G75380.L01	TBIG006488	AT1G75380.1		2UP	ATBBD1	bifunctional nuclease in basal defense response 1 [Source:TAIR;Acc:AT1G75380]	70.6	162	1.2	5e-05	0.000742103	yes	UP	Y	Y	Y	Y	Y	90.25	55.67	67.26	193.3	143.08	148.87	TBIG006488	AT1G75380.1		ATBBD1	bifunctional nuclease in basal defense response 1 [Source:TAIR;Acc:AT1G75380]	52.3	130	1.32	5e-05	0.000431943	yes	UP	Y	Y	Y	Y	Y	39.4	50.89	68.32	135.85	132.41	122.54
106	AT1G76650	TBIG006549	AT1G76650.1		2UP	CML38	calmodulin-like 38 [Source:TAIR;Acc:AT1G76650]	9.08	37.1	2.03	5e-05	0.000742103	yes	UP	Y	Y	Y	Y	Y	6.24	6.97	15.03	38.31	24.72	50.95	TBIG006549	AT1G76650.1		CML38	calmodulin-like 38 [Source:TAIR;Acc:AT1G76650]	13	53.4	2.03	5e-05	0.000431943	yes	UP	Y	Y	Y	Y	Y	11.39	16.05	12.35	42.74	68.34	49.42
108	AT1G77120	TBIG003209	AT1G77120.1		2UP	ADH1	alcohol dehydrogenase 1 [Source:TAIR;Acc:AT1G77120]	126	368	1.54	5e-05	0.000742103	yes	UP	Y	Y	Y	Y	Y	77.44	107.63	198.39	227.91	334.31	532.33	TBIG003209	AT1G77120.1		ADH1	alcohol dehydrogenase 1 [Source:TAIR;Acc:AT1G77120]	159	702	2.15	5e-05	0.000431943	yes	UP	Y	Y	Y	Y	Y	196.58	165.49	118.51	603.62	774.87	723.87
109	AT1G77145	TBIG006578	AT1G77145.1		2UP	-	Protein of unknown function (DUF506) [Source:TAIR;Acc:AT1G77145]	1.42	4.73	1.73	5e-05	0.000742103	yes	UP	Y	Y	Y	Y	Y	1.49	1.2	1.93	5.86	4.15	4.73	TBIG006578	AT1G77145.1		-	Protein of unknown function (DUF506) [Source:TAIR;Acc:AT1G77145]	1.45	5.99	2.05	5e-05	0.000431943	yes	UP	Y	Y	Y	Y	Y	1.34	1.52	1.76	4.93	7.32	6.62
110	AT1G77210	TBIG006584	AT1G77210.1		2UP	STP14	sugar transporter 14 [Source:TAIR;Acc:AT1G77210]	4.1	13.4	1.71	5e-05	0.000742103	yes	UP	Y	Y	Y	Y	Y	4.67	3.72	3.78	16.67	9.75	13.5	TBIG006584	AT1G77210.1		STP14	sugar transporter 14 [Source:TAIR;Acc:AT1G77210]	1.31	5.87	2.16	5e-05	0.000431943	yes	UP	Y	Y	Y	Y	Y	1.43	1.12	1.37	6.68	6.22	4.55
111	AT1G77760	TBIG006612	AT1G77760.1		2UP	NIA1	nitrate reductase 1 [Source:TAIR;Acc:AT1G77760]	245	603	1.3	5e-05	0.000742103	yes	UP	Y	Y	Y	Y	Y	210.58	262	262.93	567.01	593.52	644.41	TBIG006612	AT1G77760.1		NIA1	nitrate reductase 1 [Source:TAIR;Acc:AT1G77760]	91.3	284	1.64	5e-05	0.000431943	yes	UP	Y	Y	Y	Y	Y	106.87	94.45	75.92	264.38	292.67	295.38
113	AT1G80180	TBIG006736	AT1G80180.1		2UP	Y1540_ARATH	unknown protein; FUNCTIONS IN: molecular_function unknown; INVOLVED IN: biological_process unknown; LOCATED IN: plasma membrane; EXPRESSED IN: 21 plant structures; EXPRESSED DURING: 10 growth stages; BEST Arabidopsis thaliana protein match is: unkno /.../tein (TAIR:AT1G15400.3); Has 30201 Blast hits to 17322 proteins in 780 species: Archae - 12; Bacteria - 1396; Metazoa - 17338; Fungi - 3422; Pla…	15.2	50.8	1.75	5e-05	0.000742103	yes	UP	Y	Y	Y	Y	Y	14.38	12.48	20.6	74.85	39.44	42.11	TBIG006736	AT1G80180.1		Y1540_ARATH	unknown protein; FUNCTIONS IN: molecular_function unknown; INVOLVED IN: biological_process unknown; LOCATED IN: plasma membrane; EXPRESSED IN: 21 plant structures; EXPRESSED DURING: 10 growth stages; BEST Arabidopsis thaliana protein match is: unkno /.../tein (TAIR:AT1G15400.3); Has 30201 Blast hits to 17322 proteins in 780 species: Archae - 12; Bacteria - 1396; Metazoa - 17338; Fungi - 3422; Pla…	12.5	34	1.44	5e-05	0.000431943	yes	UP	Y	Y	Y	Y	Y	9.57	15.96	13.81	34.48	38.56	32.26
114	AT1G80440	TBIG003356	AT1G80440.1		2UP	FBK30_ARATH	Galactose oxidase/kelch repeat superfamily protein [Source:TAIR;Acc:AT1G80440]	27.3	80.9	1.57	5e-05	0.000742103	yes	UP	Y	Y	Y	Y	Y	23.51	25.23	32.39	100.15	69.97	70.07	TBIG003356	AT1G80440.1		FBK30_ARATH	Galactose oxidase/kelch repeat superfamily protein [Source:TAIR;Acc:AT1G80440]	14.4	49.6	1.78	5e-05	0.000431943	yes	UP	Y	Y	Y	Y	Y	11.64	18.23	13.93	57.96	49.67	41.42
115	AT1G80920	TBIG006769	AT1G80920.1		2UP	J8	Chaperone DnaJ-domain superfamily protein [Source:TAIR;Acc:AT1G80920]	42.9	191	2.15	5e-05	0.000742103	yes	UP	Y	Y	Y	Y	Y	44.52	33.61	50.04	227.29	157.33	185	TBIG006769	AT1G80920.1		J8	Chaperone DnaJ-domain superfamily protein [Source:TAIR;Acc:AT1G80920]	28.4	129	2.18	5e-05	0.000431943	yes	UP	Y	Y	Y	Y	Y	21.07	31.05	32.24	142.84	134.09	106.26
117	AT2G02710.L01	TBIG008939	AT2G02710.1		2UP	PLP	PAS/LOV protein B [Source:TAIR;Acc:AT2G02710]	13	45.2	1.79	5e-05	0.000742103	yes	UP	Y	Y	Y	Y	Y	13.1	12.54	13.35	48.26	40.94	45.82	TBIG008939	AT2G02710.1		PLP	PAS/LOV protein B [Source:TAIR;Acc:AT2G02710]	13.8	45.9	1.73	5e-05	0.000431943	yes	UP	Y	Y	Y	Y	Y	12.67	12.96	15.96	53.7	41.38	41.42
119	AT2G03760	TBIG008983	AT2G03760.1		2UP	ST	sulphotransferase 12 [Source:TAIR;Acc:AT2G03760]	11	24.4	1.15	5e-05	0.000742103	yes	UP	Y	Y	Y	Y	Y	11.81	10.02	10.96	16.3	17.32	39.09	TBIG008983	AT2G03760.1		ST	sulphotransferase 12 [Source:TAIR;Acc:AT2G03760]	16.9	35.1	1.05	5e-05	0.000431943	yes	UP	Y	Y	Y	Y	Y	14.09	16.5	20.31	35.62	32.73	35.69
120	AT2G04050.L01	TBIG008994	AT2G04050.1		2UP	DTXL1	MATE efflux family protein [Source:TAIR;Acc:AT2G04050]	3.24	13.1	2.02	5e-05	0.000742103	yes	UP	Y	Y	Y	Y	Y	2.97	3.55	3.12	6.8	7.83	23.48	TBIG008994	AT2G04050.1		DTXL1	MATE efflux family protein [Source:TAIR;Acc:AT2G04050]	4.87	11	1.18	5e-05	0.000431943	yes	UP	Y	Y	Y	Y	Y	4.93	4.76	4.99	10.35	9.37	12.94
121	AT2G04690.L01	TBIG006986	AT2G04690.1		2UP	CREG2	Pyridoxamine 5'-phosphate oxidase family protein [Source:TAIR;Acc:AT2G04690]	10.2	20.9	1.04	5e-05	0.000742103	yes	UP	Y	Y	Y	Y	Y	10.83	8.77	10.78	24.82	17.5	20.02	TBIG006986	AT2G04690.1		CREG2	Pyridoxamine 5'-phosphate oxidase family protein [Source:TAIR;Acc:AT2G04690]	7.44	18.4	1.31	5e-05	0.000431943	yes	UP	Y	Y	Y	Y	Y	6.26	7.47	8.6	17.12	22.61	15.16
122	AT2G05160.L01	TBIG009039	AT2G05160.1		2UP	AtC3H18	CCCH-type zinc fingerfamily protein with RNA-binding domain [Source:TAIR;Acc:AT2G05160]	1.18	2.51	1.09	5e-05	0.000742103	yes	UP	Y	Y	Y	Y	Y	1.3	1.11	1.08	2.36	2.87	2.26	TBIG009039	AT2G05160.1		AtC3H18	CCCH-type zinc fingerfamily protein with RNA-binding domain [Source:TAIR;Acc:AT2G05160]	0.533	1.33	1.32	5e-05	0.000431943	yes	UP	Y	Y	Y	Y	Y	0.47	0.61	0.52	1.21	1.6	1.14
124	AT2G14247	TBIG007166	AT2G14247.1		2UP	-	Expressed protein [Source:TAIR;Acc:AT2G14247]	11.5	50.6	2.14	5e-05	0.000742103	yes	UP	Y	Y	Y	Y	Y	4.47	6.54	23.34	61.57	25.56	62.03	TBIG007166	AT2G14247.1		-	Expressed protein [Source:TAIR;Acc:AT2G14247]	10.7	72.1	2.76	5e-05	0.000431943	yes	UP	Y	Y	Y	Y	Y	11.08	13.63	6.96	46.04	102.9	64.79
127	AT2G15960	TBIG007231	AT2G15960.1		2UP	-	unknown protein; Has 14 Blast hits to 14 proteins in 5 species: Archae - 0; Bacteria - 0; Metazoa - 0; Fungi - 0; Plants - 14; Viruses - 0; Other Eukaryotes - 0 (source: NCBI BLink). [Source:TAIR;Acc:AT2G15960]	75	300	2	5e-05	0.000742103	yes	UP	Y	Y	Y	Y	Y	85.15	46.17	106.2	527.66	158.79	227.85	TBIG007231	AT2G15960.1		-	unknown protein; Has 14 Blast hits to 14 proteins in 5 species: Archae - 0; Bacteria - 0; Metazoa - 0; Fungi - 0; Plants - 14; Viruses - 0; Other Eukaryotes - 0 (source: NCBI BLink). [Source:TAIR;Acc:AT2G15960]	58.9	200	1.77	5e-05	0.000431943	yes	UP	Y	Y	Y	Y	Y	38.37	87.35	59.47	168.46	280.69	169.28
128	AT2G16060.L01	TBIG009249	AT2G16060.1		2UP	GLB1	hemoglobin 1 [Source:TAIR;Acc:AT2G16060]	78.2	212	1.44	5e-05	0.000742103	yes	UP	Y	Y	Y	Y	Y	59.96	68.94	120.36	208.71	143.1	301.62	TBIG009249	AT2G16060.1		GLB1	hemoglobin 1 [Source:TAIR;Acc:AT2G16060]	56.1	279	2.32	5e-05	0.000431943	yes	UP	Y	Y	Y	Y	Y	69.46	65.86	36.97	224.88	351.39	284.84
129	AT2G17036	TBIG007271	AT2G17036.1		2UP	FB110_ARATH	F-box family protein with a domain of unknown function (DUF295) [Source:TAIR;Acc:AT2G17036]	0.544	1.63	1.58	5e-05	0.000742103	yes	UP	Y	Y	Y	Y	Y	0.68	0.28	0.67	1.41	1.65	1.79	TBIG007271	AT2G17036.1		FB110_ARATH	F-box family protein with a domain of unknown function (DUF295) [Source:TAIR;Acc:AT2G17036]	0.264	1.22	2.21	0.0001	0.00080931	yes	UP	Y	Y	Y	Y	Y	0.39	0.15	0.26	0.84	1.18	1.62
130	AT2G17780.L01	TBIG009334	AT2G17780.1		2UP	MCA2	PLAC8 family protein [Source:TAIR;Acc:AT2G17780]	3.23	6.51	1.01	5e-05	0.000742103	yes	UP	Y	Y	Y	Y	Y	3.47	2.78	3.54	6.22	7.13	6.38	TBIG009334	AT2G17780.1		MCA2	PLAC8 family protein [Source:TAIR;Acc:AT2G17780]	2.2	4.45	1.01	5e-05	0.000431943	yes	UP	Y	Y	Y	Y	Y	1.75	2.14	2.83	6.01	3.29	4
131	AT2G17850.L01	TBIG009338	AT2G17850.1		2UP	STR17	Rhodanese/Cell cycle control phosphatase superfamily protein [Source:TAIR;Acc:AT2G17850]	7.44	33.7	2.18	5e-05	0.000742103	yes	UP	Y	Y	Y	Y	Y	4.55	4.27	13.37	33.01	23.04	43.86	TBIG009338	AT2G17850.1		STR17	Rhodanese/Cell cycle control phosphatase superfamily protein [Source:TAIR;Acc:AT2G17850]	8.93	70.3	2.98	5e-05	0.000431943	yes	UP	Y	Y	Y	Y	Y	8.99	13.39	3.74	44.87	99.58	61.84
132	AT2G17880	TBIG009341	AT2G17880.1		2UP	ATJ11	Chaperone DnaJ-domain superfamily protein [Source:TAIR;Acc:AT2G17880]	4.78	24.5	2.36	5e-05	0.000742103	yes	UP	Y	Y	Y	Y	Y	4.03	4.05	5.47	35.83	15.34	21.18	TBIG009341	AT2G17880.1		ATJ11	Chaperone DnaJ-domain superfamily protein [Source:TAIR;Acc:AT2G17880]	2.29	8.89	1.96	5e-05	0.000431943	yes	UP	Y	Y	Y	Y	Y	1.46	2.99	2.21	10.03	9.46	6.67
134	AT2G18260.L01	TBIG007335	AT2G18260.1		2UP	SYP112	syntaxin of plants 112 [Source:TAIR;Acc:AT2G18260]	0.608	1.38	1.18	0.0003	0.00349678	yes	UP	Y	Y	Y	Y	Y	0.77	0.4	0.71	1.43	1.53	1.25	TBIG007335	AT2G18260.1		SYP112	syntaxin of plants 112 [Source:TAIR;Acc:AT2G18260]	0.358	0.787	1.14	0.00375	0.0177578	yes	UP	Y	Y	Y	Y	Y	0.13	0.48	0.51	0.88	0.96	0.51
137	AT2G18700.L01	TBIG007356	AT2G18700.1		2UP	ATTPS11	trehalose phosphatase/synthase 11 [Source:TAIR;Acc:AT2G18700]	10.5	61	2.53	5e-05	0.000742103	yes	UP	Y	Y	Y	Y	Y	9.56	10.25	12.2	62.71	62.29	58.72	TBIG007356	AT2G18700.1		ATTPS11	trehalose phosphatase/synthase 11 [Source:TAIR;Acc:AT2G18700]	7.98	42.7	2.42	5e-05	0.000431943	yes	UP	Y	Y	Y	Y	Y	6.31	8.75	9.35	55.17	37.46	35.59
139	AT2G20670	TBIG009483	AT2G20670.1		2UP	-	Protein of unknown function (DUF506) [Source:TAIR;Acc:AT2G20670]	19.3	104	2.43	5e-05	0.000742103	yes	UP	Y	Y	Y	Y	Y	15.44	16.59	25.15	130.18	91.84	87.45	TBIG009483	AT2G20670.1		-	Protein of unknown function (DUF506) [Source:TAIR;Acc:AT2G20670]	13.3	67.2	2.34	5e-05	0.000431943	yes	UP	Y	Y	Y	Y	Y	10.67	13.81	15.21	79.24	62.55	58.39
140	AT2G20720	TBIG009485	AT2G20720.1		2UP	PP166_ARATH	Pentatricopeptide repeat (PPR) superfamily protein [Source:TAIR;Acc:AT2G20720]	1.77	5.28	1.58	0.00185	0.0151179	yes	UP	Y	Y	Y	Y	Y	2.18	1.41	1.8	2.1	2.45	11.43	TBIG009485	AT2G20720.1		PP166_ARATH	Pentatricopeptide repeat (PPR) superfamily protein [Source:TAIR;Acc:AT2G20720]	1.64	3.33	1.02	0.00395	0.0185336	yes	UP	Y	Y	Y	Y	Y	1.88	1.71	1.43	3.63	2.67	3.73
141	AT2G22980.L01	TBIG007588	AT2G22980.1		2UP	SCPL13	serine carboxypeptidase-like 13 [Source:TAIR;Acc:AT2G22980]	2.77	7.44	1.43	5e-05	0.000742103	yes	UP	Y	Y	Y	Y	Y	4.17	1.91	2.09	10.09	6.31	5.63	TBIG007588	AT2G22980.1		SCPL13	serine carboxypeptidase-like 13 [Source:TAIR;Acc:AT2G22980]	0.752	4.8	2.67	5e-05	0.000431943	yes	UP	Y	Y	Y	Y	Y	0.34	0.67	1.21	5.84	4.88	3.38
142	AT2G22990.L01	TBIG007589	AT2G22990.1		2UP	SNG1	sinapoylglucose 1 [Source:TAIR;Acc:AT2G22990]	24.4	62.4	1.36	5e-05	0.000742103	yes	UP	Y	Y	Y	Y	Y	30.48	17.51	23.23	71.6	62.17	50.11	TBIG007589	AT2G22990.1		SNG1	sinapoylglucose 1 [Source:TAIR;Acc:AT2G22990]	10.1	56.7	2.49	5e-05	0.000431943	yes	UP	Y	Y	Y	Y	Y	5.8	9.08	14.61	69.84	52.26	43.76
143	AT2G25200	TBIG009711	AT2G25200.1		2UP	-	Plant protein of unknown function (DUF868) [Source:TAIR;Acc:AT2G25200]	1.4	5.66	2.01	5e-05	0.000742103	yes	UP	Y	Y	Y	Y	Y	1.23	1.26	1.69	8.8	4.99	3.23	TBIG009711	AT2G25200.1		-	Plant protein of unknown function (DUF868) [Source:TAIR;Acc:AT2G25200]	1.11	4.61	2.06	5e-05	0.000431943	yes	UP	Y	Y	Y	Y	Y	0.88	1.6	0.85	6.17	3.75	3.79
144	AT2G47520	TBIG010876	AT2G47520.1	ERF	2UP	HRE2	Integrase-type DNA-binding superfamily protein [Source:TAIR;Acc:AT2G47520]	3.31	15	2.18	5e-05	0.000742103	yes	UP	Y	Y	Y	Y	Y	1.12	2.71	5.85	9.96	10.55	24.06	TBIG010876	AT2G47520.1	ERF	HRE2	Integrase-type DNA-binding superfamily protein [Source:TAIR;Acc:AT2G47520]	4.91	23.7	2.27	5e-05	0.000431943	yes	UP	Y	Y	Y	Y	Y	5.66	5.24	3.65	17.13	28.59	24.25
145	AT2G27830	TBIG007823	AT2G27830.1		2UP	Y4276_ARATH	unknown protein; BEST Arabidopsis thaliana protein match is: unknown protein (TAIR:AT4G22758.1); Has 131 Blast hits to 131 proteins in 17 species: Archae - 0; Bacteria - 0; Metazoa - 0; Fungi - 0; Plants - 131; Viruses - 0; Other Eukaryotes - 0 (sou /.../CBI BLink). [Source:TAIR;Acc:AT2G27830]	15.2	42.9	1.49	5e-05	0.000742103	yes	UP	Y	Y	Y	Y	Y	14.54	13.29	17.34	54.87	34.96	38.03	TBIG007823	AT2G27830.1		Y4276_ARATH	unknown protein; BEST Arabidopsis thaliana protein match is: unknown protein (TAIR:AT4G22758.1); Has 131 Blast hits to 131 proteins in 17 species: Archae - 0; Bacteria - 0; Metazoa - 0; Fungi - 0; Plants - 131; Viruses - 0; Other Eukaryotes - 0 (sou /.../CBI BLink). [Source:TAIR;Acc:AT2G27830]	11	29.4	1.41	5e-05	0.000431943	yes	UP	Y	Y	Y	Y	Y	10.29	12.31	10.45	27.71	32.43	27.1
148	AT2G28630.L01	TBIG009894	AT2G28630.1		2UP	KCS12	3-ketoacyl-CoA synthase 12 [Source:TAIR;Acc:AT2G28630]	25.5	52.1	1.03	5e-05	0.000742103	yes	UP	Y	Y	Y	Y	Y	22.69	25.93	26.84	61.11	37.11	57.07	TBIG009894	AT2G28630.1		KCS12	3-ketoacyl-CoA synthase 12 [Source:TAIR;Acc:AT2G28630]	7.88	26.3	1.74	5e-05	0.000431943	yes	UP	Y	Y	Y	Y	Y	7.92	7.51	8	32.1	23.7	21.94
149	AT2G30790	TBIG010016	AT2G30790.1		2UP	PSBP-2	photosystem II subunit P-2 [Source:TAIR;Acc:AT2G30790]	0.425	1.24	1.54	0.00135	0.0117964	yes	UP	Y	Y	Y	Y	Y	0.32	0.47	0.5	1.65	0.98	1.12	TBIG010016	AT2G30790.1		PSBP-2	photosystem II subunit P-2 [Source:TAIR;Acc:AT2G30790]	0.665	1.9	1.51	0.0001	0.00080931	yes	UP	Y	Y	Y	Y	Y	0.48	0.77	0.78	1.94	2	1.78
151	AT2G32150	TBIG008035	AT2G32150.1		2UP	YAI5_SCHPO	Haloacid dehalogenase-like hydrolase (HAD) superfamily protein [Source:TAIR;Acc:AT2G32150]	8.8	31.9	1.86	5e-05	0.000742103	yes	UP	Y	Y	Y	Y	Y	8	7.51	10.97	38.49	29.56	27.93	TBIG008035	AT2G32150.1		YAI5_SCHPO	Haloacid dehalogenase-like hydrolase (HAD) superfamily protein [Source:TAIR;Acc:AT2G32150]	9	19.2	1.09	5e-05	0.000431943	yes	UP	Y	Y	Y	Y	Y	8.14	9.13	10.15	21.45	18.03	18.43
152	AT2G32870.L01	TBIG010116	AT2G32870.1		2UP	UBP13	TRAF-like family protein [Source:TAIR;Acc:AT2G32870]	3.75	9.91	1.4	5e-05	0.000742103	yes	UP	Y	Y	Y	Y	Y	5.95	2.49	2.67	13.64	7.53	8.34	TBIG010116	AT2G32870.1		UBP13	TRAF-like family protein [Source:TAIR;Acc:AT2G32870]	1.74	6.88	1.98	5e-05	0.000431943	yes	UP	Y	Y	Y	Y	Y	1.15	2.54	1.53	9.61	5.47	5.23
153	AT2G32880	TBIG010117	AT2G32880.1		2UP	UBP12	TRAF-like family protein [Source:TAIR;Acc:AT2G32880]	9.31	21.7	1.22	5e-05	0.000742103	yes	UP	Y	Y	Y	Y	Y	9.8	8.52	9.46	22.56	23.03	19.36	TBIG010117	AT2G32880.1		UBP12	TRAF-like family protein [Source:TAIR;Acc:AT2G32880]	3.15	12.3	1.97	5e-05	0.000431943	yes	UP	Y	Y	Y	Y	Y	3.14	3.43	2.92	13.7	12.67	10.43
154	AT2G33830	TBIG010173	AT2G33830.1		2UP	12KD_FRAAN	Dormancy/auxin associated family protein [Source:TAIR;Acc:AT2G33830]	43.7	359	3.04	5e-05	0.000742103	yes	UP	Y	Y	Y	Y	Y	47.9	30.75	51.16	628.86	238.16	217.49	TBIG010173	AT2G33830.1		12KD_FRAAN	Dormancy/auxin associated family protein [Source:TAIR;Acc:AT2G33830]	45.5	199	2.13	5e-05	0.000431943	yes	UP	Y	Y	Y	Y	Y	20.3	70.36	45.17	222.83	237.73	128.83
155	AT2G34390	TBIG010203	AT2G34390.1		2UP	NIP2_1	NOD26-like intrinsic protein 2;1 [Source:TAIR;Acc:AT2G34390]	8.73	26.5	1.6	5e-05	0.000742103	yes	UP	Y	Y	Y	Y	Y	4.03	6.72	14.73	20.92	16.46	40.58	TBIG010203	AT2G34390.1		NIP2_1	NOD26-like intrinsic protein 2;1 [Source:TAIR;Acc:AT2G34390]	5.63	43.9	2.96	5e-05	0.000431943	yes	UP	Y	Y	Y	Y	Y	8.73	5.14	2.87	35.14	52.34	41.41
156	AT2G34430	TBIG008157	AT2G34430.1		2UP	LHB1B1	light-harvesting chlorophyll-protein complex II subunit B1 [Source:TAIR;Acc:AT2G34430]	76.6	221	1.52	5e-05	0.000742103	yes	UP	Y	Y	Y	Y	Y	138.95	40.86	51.08	280.48	147.15	228.23	TBIG008157	AT2G34430.1		LHB1B1	light-harvesting chlorophyll-protein complex II subunit B1 [Source:TAIR;Acc:AT2G34430]	37.6	180	2.26	5e-05	0.000431943	yes	UP	Y	Y	Y	Y	Y	20.4	18.07	74.53	254.26	183.45	108.26
157	AT2G34620	TBIG008165	AT2G34620.1		2UP	-	Mitochondrial transcription termination factor family protein [Source:TAIR;Acc:AT2G34620]	9.69	25.3	1.38	5e-05	0.000742103	yes	UP	Y	Y	Y	Y	Y	12.54	7.69	8.71	24.93	27.42	23.25	TBIG008165	AT2G34620.1		-	Mitochondrial transcription termination factor family protein [Source:TAIR;Acc:AT2G34620]	9.81	24.5	1.32	5e-05	0.000431943	yes	UP	Y	Y	Y	Y	Y	7.34	6.91	15.11	30.65	22.14	19.56
158	AT2G36050	TBIG010287	AT2G36050.1		2UP	ATOFP15	ovate family protein 15 [Source:TAIR;Acc:AT2G36050]	2.49	5.5	1.14	5e-05	0.000742103	yes	UP	Y	Y	Y	Y	Y	2.19	2.27	2.89	6.34	5.74	4.34	TBIG010287	AT2G36050.1		ATOFP15	ovate family protein 15 [Source:TAIR;Acc:AT2G36050]	1.98	3.99	1.01	5e-05	0.000431943	yes	UP	Y	Y	Y	Y	Y	1.88	1.82	2.15	4.08	4.27	3.41
159	AT2G36800	TBIG010330	AT2G36800.1		2UP	DOGT1	don-glucosyltransferase 1 [Source:TAIR;Acc:AT2G36800]	7.92	32	2.02	5e-05	0.000742103	yes	UP	Y	Y	Y	Y	Y	8.04	7.09	8.95	23.33	26.16	47.63	TBIG010330	AT2G36800.1		DOGT1	don-glucosyltransferase 1 [Source:TAIR;Acc:AT2G36800]	9.09	34.8	1.94	5e-05	0.000431943	yes	UP	Y	Y	Y	Y	Y	8.47	7.69	11.63	30.65	32.81	41.8
160	AT2G39000	TBIG010444	AT2G39000.1		2UP	-	Acyl-CoA N-acyltransferases (NAT) superfamily protein [Source:TAIR;Acc:AT2G39000]	7.92	16	1.01	5e-05	0.000742103	yes	UP	Y	Y	Y	Y	Y	9.82	6.21	7.68	16.33	15.58	15.86	TBIG010444	AT2G39000.1		-	Acyl-CoA N-acyltransferases (NAT) superfamily protein [Source:TAIR;Acc:AT2G39000]	5.52	13.2	1.26	5e-05	0.000431943	yes	UP	Y	Y	Y	Y	Y	5.75	5.22	5.66	15.43	12.92	11.17
161	AT2G39400	TBIG008400	AT2G39400.1		2UP	CSE	alpha/beta-Hydrolases superfamily protein [Source:TAIR;Acc:AT2G39400]	22.5	51.7	1.2	5e-05	0.000742103	yes	UP	Y	Y	Y	Y	Y	21.73	18.4	27.78	70.98	29.56	54.15	TBIG008400	AT2G39400.1		CSE	alpha/beta-Hydrolases superfamily protein [Source:TAIR;Acc:AT2G39400]	11.7	26.7	1.19	5e-05	0.000431943	yes	UP	Y	Y	Y	Y	Y	9.55	14.53	11.29	30.61	27.49	21.55
163	AT2G40000	TBIG010503	AT2G40000.1		2UP	HSPRO2	ortholog of sugar beet HS1 PRO-1 2 [Source:TAIR;Acc:AT2G40000]	25.8	99.6	1.95	5e-05	0.000742103	yes	UP	Y	Y	Y	Y	Y	20.6	24.78	31.5	113.25	80.23	104.66	TBIG010503	AT2G40000.1		HSPRO2	ortholog of sugar beet HS1 PRO-1 2 [Source:TAIR;Acc:AT2G40000]	19.9	69.1	1.79	5e-05	0.000431943	yes	UP	Y	Y	Y	Y	Y	21.26	21.83	17.05	79.9	70.1	57.97
168	AT2G44920.L01	TBIG008690	AT2G44920.1		2UP	TL15A_ARATH	Tetratricopeptide repeat (TPR)-like superfamily protein [Source:TAIR;Acc:AT2G44920]	12.4	26.5	1.09	5e-05	0.000742103	yes	UP	Y	Y	Y	Y	Y	15.46	10.89	11.3	29.12	25.07	25.45	TBIG008690	AT2G44920.1		TL15A_ARATH	Tetratricopeptide repeat (TPR)-like superfamily protein [Source:TAIR;Acc:AT2G44920]	5.89	17.1	1.54	5e-05	0.000431943	yes	UP	Y	Y	Y	Y	Y	4.84	5.26	7.78	18.98	17.13	15.17
169	AT2G45170.L01	TBIG008704	AT2G45170.1		2UP	ATATG8E	AUTOPHAGY 8E [Source:TAIR;Acc:AT2G45170]	21.7	67.2	1.63	5e-05	0.000742103	yes	UP	Y	Y	Y	Y	Y	20.86	17.55	26.64	91.86	50.7	59.05	TBIG008704	AT2G45170.1		ATATG8E	AUTOPHAGY 8E [Source:TAIR;Acc:AT2G45170]	12.2	39.1	1.68	5e-05	0.000431943	yes	UP	Y	Y	Y	Y	Y	8.44	16.79	11.42	32.14	47.11	37.26
170	AT2G46220	TBIG008756	AT2G46220.1		2UP	-	Uncharacterized conserved protein (DUF2358) [Source:TAIR;Acc:AT2G46220]	40.2	89.5	1.15	5e-05	0.000742103	yes	UP	Y	Y	Y	Y	Y	40.43	33.67	45.33	112.38	69.92	83.71	TBIG008756	AT2G46220.1		-	Uncharacterized conserved protein (DUF2358) [Source:TAIR;Acc:AT2G46220]	33.8	92	1.45	5e-05	0.000431943	yes	UP	Y	Y	Y	Y	Y	29.31	32.82	39.09	90.42	99.55	83.92
171	AT2G46550	TBIG010829	AT2G46550.1		2UP	-	unknown protein; BEST Arabidopsis thaliana protein match is: unknown protein (TAIR:AT1G01240.3); Has 72 Blast hits to 68 proteins in 13 species: Archae - 0; Bacteria - 0; Metazoa - 1; Fungi - 0; Plants - 71; Viruses - 0; Other Eukaryotes - 0 (source /.../ BLink). [Source:TAIR;Acc:AT2G46550]	20.7	43.1	1.06	5e-05	0.000742103	yes	UP	Y	Y	Y	Y	Y	23.37	18.18	20.87	40.17	40.9	48.97	TBIG010829	AT2G46550.1		-	unknown protein; BEST Arabidopsis thaliana protein match is: unknown protein (TAIR:AT1G01240.3); Has 72 Blast hits to 68 proteins in 13 species: Archae - 0; Bacteria - 0; Metazoa - 1; Fungi - 0; Plants - 71; Viruses - 0; Other Eukaryotes - 0 (source /.../ BLink). [Source:TAIR;Acc:AT2G46550]	18.6	50.5	1.44	5e-05	0.000431943	yes	UP	Y	Y	Y	Y	Y	16.63	19.33	20.24	50.15	50.88	50.27
172	AT3G60490	TBIG013312	AT3G60490.1	ERF	2UP	ERF035	Integrase-type DNA-binding superfamily protein [Source:TAIR;Acc:AT3G60490]	2.21	4.67	1.08	5e-05	0.000742103	yes	UP	Y	Y	Y	Y	Y	2.2	2	2.43	4.68	3.56	5.77	TBIG013312	AT3G60490.1	ERF	ERF035	Integrase-type DNA-binding superfamily protein [Source:TAIR;Acc:AT3G60490]	1.99	5.37	1.43	5e-05	0.000431943	yes	UP	Y	Y	Y	Y	Y	2.48	1.54	2.03	3.26	6.89	6.19
174	AT3G01490.L01	TBIG013498	AT3G01490.1		2UP	HT1	Protein kinase superfamily protein [Source:TAIR;Acc:AT3G01490]	14.3	29.6	1.05	5e-05	0.000742103	yes	UP	Y	Y	Y	Y	Y	16.01	14.62	12.91	33.58	25.2	30.79	TBIG013498	AT3G01490.1		HT1	Protein kinase superfamily protein [Source:TAIR;Acc:AT3G01490]	9.58	28.4	1.57	5e-05	0.000431943	yes	UP	Y	Y	Y	Y	Y	8.36	11.16	10.16	28.29	28.73	29.6
175	AT3G03270	TBIG013578	AT3G03270.1		2UP	USPAL_ARATH	Adenine nucleotide alpha hydrolases-like superfamily protein [Source:TAIR;Acc:AT3G03270]	43	116	1.44	5e-05	0.000742103	yes	UP	Y	Y	Y	Y	Y	28.66	32.75	66.06	100.48	86.47	157.21	TBIG013578	AT3G03270.1		USPAL_ARATH	Adenine nucleotide alpha hydrolases-like superfamily protein [Source:TAIR;Acc:AT3G03270]	51.8	224	2.11	5e-05	0.000431943	yes	UP	Y	Y	Y	Y	Y	49.64	70.01	35.47	174.41	294.1	198
177	AT3G04730.L01	TBIG013665	AT3G04730.1		2UP	IAA16	indoleacetic acid-induced protein 16 [Source:TAIR;Acc:AT3G04730]	83.6	167	1	5e-05	0.000742103	yes	UP	Y	Y	Y	Y	Y	78.96	82.08	89.21	180.04	164.68	156.84	TBIG013665	AT3G04730.1		IAA16	indoleacetic acid-induced protein 16 [Source:TAIR;Acc:AT3G04730]	66.6	133	1	5e-05	0.000431943	yes	UP	Y	Y	Y	Y	Y	65.74	72.32	63.31	123.78	149.21	127.97
180	AT3G06390	TBIG013771	AT3G06390.1		2UP	CSPLD_ARATH	Uncharacterised protein family (UPF0497) [Source:TAIR;Acc:AT3G06390]	2.65	6.96	1.39	5e-05	0.000742103	yes	UP	Y	Y	Y	Y	Y	2.92	2.17	2.93	9.75	7.74	3.42	TBIG013771	AT3G06390.1		CSPLD_ARATH	Uncharacterised protein family (UPF0497) [Source:TAIR;Acc:AT3G06390]	2.76	5.85	1.09	5e-05	0.000431943	yes	UP	Y	Y	Y	Y	Y	2.87	2.69	2.87	4.59	7.21	5.92
181	AT3G06435.L02	TBIG013774	AT3G06435.2		2UP	-	Expressed protein [Source:TAIR;Acc:AT3G06435]	4.91	10.5	1.1	0.0003	0.00349678	yes	UP	Y	Y	Y	Y	Y	3.03	3.67	7.49	9.26	8.51	12.83	TBIG013774	AT3G06435.2		-	Expressed protein [Source:TAIR;Acc:AT3G06435]	5.94	12.6	1.08	5e-05	0.000431943	yes	UP	Y	Y	Y	Y	Y	4.57	8.42	4.43	10.25	15.01	11.21
182	AT3G07310.L01	TBIG013822	AT3G07310.1		2UP	-	Protein of unknown function (DUF760) [Source:TAIR;Acc:AT3G07310]	15.2	37.1	1.29	5e-05	0.000742103	yes	UP	Y	Y	Y	Y	Y	16.38	13.88	15.29	38.34	36.92	36.02	TBIG013822	AT3G07310.1		-	Protein of unknown function (DUF760) [Source:TAIR;Acc:AT3G07310]	13	38.1	1.55	5e-05	0.000431943	yes	UP	Y	Y	Y	Y	Y	10.14	14.04	15.26	41.16	37.09	36.56
183	AT3G07350	TBIG011247	AT3G07350.1		2UP	-	Protein of unknown function (DUF506) [Source:TAIR;Acc:AT3G07350]	6.19	17.8	1.52	5e-05	0.000742103	yes	UP	Y	Y	Y	Y	Y	5.66	5.51	7.59	20.44	14	18.91	TBIG011247	AT3G07350.1		-	Protein of unknown function (DUF506) [Source:TAIR;Acc:AT3G07350]	3.79	18.4	2.28	5e-05	0.000431943	yes	UP	Y	Y	Y	Y	Y	3.5	3.64	4.46	23.63	16.33	15.77
185	AT3G10020	TBIG013941	AT3G10020.1		2UP	-	unknown protein; FUNCTIONS IN: molecular_function unknown; INVOLVED IN: response to oxidative stress, anaerobic respiration; LOCATED IN: cellular_component unknown; EXPRESSED IN: 23 plant structures; EXPRESSED DURING: 13 growth stages; Has 47 Blast /.../o 47 proteins in 12 species: Archae - 0; Bacteria - 0; Metazoa - 1; Fungi - 0; Plants - 46; Viruses - 0; Other Eukaryotes - 0 (source: NCBI BLink…	27.3	124	2.19	5e-05	0.000742103	yes	UP	Y	Y	Y	Y	Y	27.59	20.89	35.4	185.13	92.99	100.03	TBIG013941	AT3G10020.1		-	unknown protein; FUNCTIONS IN: molecular_function unknown; INVOLVED IN: response to oxidative stress, anaerobic respiration; LOCATED IN: cellular_component unknown; EXPRESSED IN: 23 plant structures; EXPRESSED DURING: 13 growth stages; Has 47 Blast /.../o 47 proteins in 12 species: Archae - 0; Bacteria - 0; Metazoa - 1; Fungi - 0; Plants - 46; Viruses - 0; Other Eukaryotes - 0 (source: NCBI BLink…	33.3	124	1.89	5e-05	0.000431943	yes	UP	Y	Y	Y	Y	Y	22.81	48.14	33.62	121.57	142.05	117.44
187	AT3G10740	TBIG013980	AT3G10740.1		2UP	ASD1	alpha-L-arabinofuranosidase 1 [Source:TAIR;Acc:AT3G10740]	26.4	62	1.23	5e-05	0.000742103	yes	UP	Y	Y	Y	Y	Y	28.38	24.73	26.03	66.38	59.58	58.66	TBIG013980	AT3G10740.1		ASD1	alpha-L-arabinofuranosidase 1 [Source:TAIR;Acc:AT3G10740]	21.8	46.2	1.08	5e-05	0.000431943	yes	UP	Y	Y	Y	Y	Y	19.99	23.55	22.31	51.78	43.46	42.37
189	AT3G11930.L01	TBIG011458	AT3G11930.1		2UP	USPAL_ARATH	Adenine nucleotide alpha hydrolases-like superfamily protein [Source:TAIR;Acc:AT3G11930]	83.7	184	1.14	5e-05	0.000742103	yes	UP	Y	Y	Y	Y	Y	70.4	63.81	108.57	210.18	137.05	201.33	TBIG011458	AT3G11930.1		USPAL_ARATH	Adenine nucleotide alpha hydrolases-like superfamily protein [Source:TAIR;Acc:AT3G11930]	65.3	204	1.64	5e-05	0.000431943	yes	UP	Y	Y	Y	Y	Y	54.19	78.67	62.77	187.78	230.04	191.84
190	AT3G12150.L01	TBIG014055	AT3G12150.1		2UP	CD029_MOUSE	unknown protein; CONTAINS InterPro DOMAIN/s: Protein of unknown function DUF2048 (InterPro:IPR019149); Has 421 Blast hits to 334 proteins in 155 species: Archae - 2; Bacteria - 147; Metazoa - 215; Fungi - 0; Plants - 43; Viruses - 0; Other Eukaryote /.../ (source: NCBI BLink). [Source:TAIR;Acc:AT3G12150]	9.03	24	1.41	5e-05	0.000742103	yes	UP	Y	Y	Y	Y	Y	7.39	9.67	9.78	23.26	21.84	25.73	TBIG014055	AT3G12150.1		CD029_MOUSE	unknown protein; CONTAINS InterPro DOMAIN/s: Protein of unknown function DUF2048 (InterPro:IPR019149); Has 421 Blast hits to 334 proteins in 155 species: Archae - 2; Bacteria - 147; Metazoa - 215; Fungi - 0; Plants - 43; Viruses - 0; Other Eukaryote /.../ (source: NCBI BLink). [Source:TAIR;Acc:AT3G12150]	6.46	22.2	1.78	5e-05	0.000431943	yes	UP	Y	Y	Y	Y	Y	5.91	7.56	5.96	22	21.9	21.83
192	AT3G13450.L01	TBIG014132	AT3G13450.1		2UP	DIN4	Transketolase family protein [Source:TAIR;Acc:AT3G13450]	9.91	22.6	1.19	5e-05	0.000742103	yes	UP	Y	Y	Y	Y	Y	11.05	8.99	9.71	24.73	19.15	23.41	TBIG014132	AT3G13450.1		DIN4	Transketolase family protein [Source:TAIR;Acc:AT3G13450]	8.37	17.1	1.03	0.00015	0.00115492	yes	UP	Y	Y	Y	Y	Y	6.97	7.97	10.41	20.07	15.26	15.72
193	AT3G13750	TBIG011549	AT3G13750.1		2UP	BGAL1	beta galactosidase 1 [Source:TAIR;Acc:AT3G13750]	87	190	1.12	5e-05	0.000742103	yes	UP	Y	Y	Y	Y	Y	90.71	89.72	82.07	197.48	205.12	166.34	TBIG011549	AT3G13750.1		BGAL1	beta galactosidase 1 [Source:TAIR;Acc:AT3G13750]	80.8	162	1	5e-05	0.000431943	yes	UP	Y	Y	Y	Y	Y	80.38	74.46	90.39	182.72	143.19	158.4
194	AT3G15450	TBIG011646	AT3G15450.1		2UP	TSJT1	Aluminium induced protein with YGL and LRDR motifs [Source:TAIR;Acc:AT3G15450]	50.9	537	3.4	5e-05	0.000742103	yes	UP	Y	Y	Y	Y	Y	44.51	41.72	65.74	733.96	404.17	473.54	TBIG011646	AT3G15450.1		TSJT1	Aluminium induced protein with YGL and LRDR motifs [Source:TAIR;Acc:AT3G15450]	23.9	262	3.45	5e-05	0.000431943	yes	UP	Y	Y	Y	Y	Y	12.8	31.39	27.04	313.42	257.09	206.26
196	AT3G15760	TBIG011663	AT3G15760.1		2UP	-	unknown protein; FUNCTIONS IN: molecular_function unknown; INVOLVED IN: biological_process unknown; LOCATED IN: endomembrane system; EXPRESSED IN: 22 plant structures; EXPRESSED DURING: 10 growth stages; BEST Arabidopsis thaliana protein match is: u /.../ protein (TAIR:AT1G52565.1); Has 42 Blast hits to 42 proteins in 10 species: Archae - 0; Bacteria - 0; Metazoa - 0; Fungi - 0; Plants - 42; Viru…	3.86	8.6	1.15	5e-05	0.000742103	yes	UP	Y	Y	Y	Y	Y	3.46	3.02	5.1	9.38	8	8.32	TBIG011663	AT3G15760.1		-	unknown protein; FUNCTIONS IN: molecular_function unknown; INVOLVED IN: biological_process unknown; LOCATED IN: endomembrane system; EXPRESSED IN: 22 plant structures; EXPRESSED DURING: 10 growth stages; BEST Arabidopsis thaliana protein match is: u /.../ protein (TAIR:AT1G52565.1); Has 42 Blast hits to 42 proteins in 10 species: Archae - 0; Bacteria - 0; Metazoa - 0; Fungi - 0; Plants - 42; Viru…	1.37	4.12	1.58	5e-05	0.000431943	yes	UP	Y	Y	Y	Y	Y	1.51	1.64	1	3.52	4.33	4.48
198	AT3G18773	TBIG011826	AT3G18773.1		2UP	ATL77	RING/U-box superfamily protein [Source:TAIR;Acc:AT3G18773]	2.5	5.07	1.02	5e-05	0.000742103	yes	UP	Y	Y	Y	Y	Y	2.95	1.94	2.45	6.13	5.38	3.54	TBIG011826	AT3G18773.1		ATL77	RING/U-box superfamily protein [Source:TAIR;Acc:AT3G18773]	1.09	3.83	1.81	5e-05	0.000431943	yes	UP	Y	Y	Y	Y	Y	0.63	1.25	1.35	3.68	4.76	2.84
199	AT3G19320	TBIG014427	AT3G19320.1		2UP	Y4744_ARATH	Leucine-rich repeat (LRR) family protein [Source:TAIR;Acc:AT3G19320]	0.553	1.36	1.29	0.0003	0.00349678	yes	UP	Y	Y	Y	Y	Y	0.43	0.68	0.48	1.53	1.51	0.94	TBIG014427	AT3G19320.1		Y4744_ARATH	Leucine-rich repeat (LRR) family protein [Source:TAIR;Acc:AT3G19320]	0.321	1.78	2.47	5e-05	0.000431943	yes	UP	Y	Y	Y	Y	Y	0.21	0.3	0.43	1.29	2.22	1.64
202	AT3G21870	TBIG014561	AT3G21870.1		2UP	CYCP2_1	cyclin p2;1 [Source:TAIR;Acc:AT3G21870]	0.871	2.62	1.59	0.0008	0.00780709	yes	UP	Y	Y	Y	Y	Y	0.71	0.35	1.65	2.93	2.79	2.25	TBIG014561	AT3G21870.1		CYCP2_1	cyclin p2;1 [Source:TAIR;Acc:AT3G21870]	0.339	1.81	2.42	0.00505	0.0226523	yes	UP	Y	Y	Y	Y	Y	0.48	0	0.55	1.65	2.27	1.62
203	AT3G22460	TBIG012027	AT3G22460.1		2UP	OASA2	O-acetylserine (thiol) lyase (OAS-TL) isoform A2 [Source:TAIR;Acc:AT3G22460]	0.933	2.88	1.62	5e-05	0.000742103	yes	UP	Y	Y	Y	Y	Y	1.06	0.88	0.87	3.41	3.04	2.17	TBIG012027	AT3G22460.1		OASA2	O-acetylserine (thiol) lyase (OAS-TL) isoform A2 [Source:TAIR;Acc:AT3G22460]	0.891	2.37	1.41	5e-05	0.000431943	yes	UP	Y	Y	Y	Y	Y	0.67	1.17	0.87	2.63	2.31	2.13
204	AT3G23080	TBIG014617	AT3G23080.1		2UP	STARD7	Polyketide cyclase/dehydrase and lipid transport superfamily protein [Source:TAIR;Acc:AT3G23080]	7.95	19.1	1.26	0.0027	0.0203458	yes	UP	Y	Y	Y	Y	Y	9	6.86	8.26	20.69	20.86	16.12	TBIG014617	AT3G23080.1		STARD7	Polyketide cyclase/dehydrase and lipid transport superfamily protein [Source:TAIR;Acc:AT3G23080]	6.58	17.3	1.39	0.0006	0.00382179	yes	UP	Y	Y	Y	Y	Y	5.52	5.89	8.71	20.41	15.39	16.16
205	AT3G23480.L01	TBIG012086	AT3G23480.1		2UP	cfa	Cyclopropane-fatty-acyl-phospholipid synthase [Source:TAIR;Acc:AT3G23480]	0.529	1.86	1.81	5e-05	0.000742103	yes	UP	Y	Y	Y	Y	Y	0.69	0.37	0.53	2.56	1.47	1.53	TBIG012086	AT3G23480.1		cfa	Cyclopropane-fatty-acyl-phospholipid synthase [Source:TAIR;Acc:AT3G23480]	0.168	0.925	2.46	5e-05	0.000431943	yes	UP	Y	Y	Y	Y	Y	0.09	0.26	0.15	1.29	0.71	0.75
206	AT3G23880.L01	TBIG014655	AT3G23880.1		2UP	FBK67_ARATH	F-box and associated interaction domains-containing protein [Source:TAIR;Acc:AT3G23880]	4.15	14.9	1.84	5e-05	0.000742103	yes	UP	Y	Y	Y	Y	Y	4.94	3.5	4.23	18.04	10.87	15.96	TBIG014655	AT3G23880.1		FBK67_ARATH	F-box and associated interaction domains-containing protein [Source:TAIR;Acc:AT3G23880]	0.69	3	2.12	0.0027	0.0135049	yes	UP	Y	Y	Y	Y	Y	0.48	0.63	1.01	2.87	3.68	2.53
207	AT3G25190	TBIG012175	AT3G25190.1		2UP	VTH21_ARATH	Vacuolar iron transporter (VIT) family protein [Source:TAIR;Acc:AT3G25190]	5.18	20.8	2.01	5e-05	0.000742103	yes	UP	Y	Y	Y	Y	Y	4.43	5.89	5.63	24.42	25.68	13.23	TBIG012175	AT3G25190.1		VTH21_ARATH	Vacuolar iron transporter (VIT) family protein [Source:TAIR;Acc:AT3G25190]	3.03	6.19	1.03	5e-05	0.000431943	yes	UP	Y	Y	Y	Y	Y	2.91	3.52	2.99	6.54	7.21	5.12
208	AT3G26510.L01	TBIG014792	AT3G26510.1		2UP	-	Octicosapeptide/Phox/Bem1p family protein [Source:TAIR;Acc:AT3G26510]	28.4	72.4	1.35	5e-05	0.000742103	yes	UP	Y	Y	Y	Y	Y	23.11	23.46	34.61	85.59	63.13	64.54	TBIG014792	AT3G26510.1		-	Octicosapeptide/Phox/Bem1p family protein [Source:TAIR;Acc:AT3G26510]	18.8	65.2	1.79	5e-05	0.000431943	yes	UP	Y	Y	Y	Y	Y	14.19	19.18	20.87	69.49	62.47	57.82
209	AT3G26610.L01	TBIG012246	AT3G26610.1		2UP	F21D18.17	Pectin lyase-like superfamily protein [Source:TAIR;Acc:AT3G26610]	2.48	5.04	1.02	5e-05	0.000742103	yes	UP	Y	Y	Y	Y	Y	2.15	2.92	2.4	5.04	5.25	4.86	TBIG012246	AT3G26610.1		F21D18.17	Pectin lyase-like superfamily protein [Source:TAIR;Acc:AT3G26610]	1.01	2.94	1.54	5e-05	0.000431943	yes	UP	Y	Y	Y	Y	Y	1.05	1.19	0.84	2.6	3.05	3.21
211	AT3G27220.L01	TBIG014838	AT3G27220.1		2UP	Y3272_ARATH	Galactose oxidase/kelch repeat superfamily protein [Source:TAIR;Acc:AT3G27220]	19.4	49.9	1.36	5e-05	0.000742103	yes	UP	Y	Y	Y	Y	Y	13.27	18.99	24.74	44.18	41.81	60.65	TBIG014838	AT3G27220.1		Y3272_ARATH	Galactose oxidase/kelch repeat superfamily protein [Source:TAIR;Acc:AT3G27220]	23.1	79.1	1.78	5e-05	0.000431943	yes	UP	Y	Y	Y	Y	Y	23.82	26.56	18.6	67.08	82.59	84.29
212	AT3G27770	TBIG014868	AT3G27770.1		2UP	-	unknown protein; FUNCTIONS IN: molecular_function unknown; INVOLVED IN: biological_process unknown; LOCATED IN: endomembrane system; EXPRESSED IN: 22 plant structures; EXPRESSED DURING: 13 growth stages; BEST Arabidopsis thaliana protein match is: u /.../ protein (TAIR:AT5G62960.1); Has 158 Blast hits to 157 proteins in 21 species: Archae - 0; Bacteria - 0; Metazoa - 13; Fungi - 0; Plants - 141; …	53.2	115	1.11	5e-05	0.000742103	yes	UP	Y	Y	Y	Y	Y	48.57	47.59	61.07	101.72	98.42	138.87	TBIG014868	AT3G27770.1		-	unknown protein; FUNCTIONS IN: molecular_function unknown; INVOLVED IN: biological_process unknown; LOCATED IN: endomembrane system; EXPRESSED IN: 22 plant structures; EXPRESSED DURING: 13 growth stages; BEST Arabidopsis thaliana protein match is: u /.../ protein (TAIR:AT5G62960.1); Has 158 Blast hits to 157 proteins in 21 species: Archae - 0; Bacteria - 0; Metazoa - 13; Fungi - 0; Plants - 141; …	49.4	152	1.62	5e-05	0.000431943	yes	UP	Y	Y	Y	Y	Y	46.97	52.26	48.27	137.86	166.16	142.96
213	AT3G28740	TBIG014916	AT3G28740.1		2UP	CYP81D1	Cytochrome P450 superfamily protein [Source:TAIR;Acc:AT3G28740]	4.5	21.6	2.26	5e-05	0.000742103	yes	UP	Y	Y	Y	Y	Y	4.57	5.1	3.85	18.49	22.88	23.41	TBIG014916	AT3G28740.1		CYP81D1	Cytochrome P450 superfamily protein [Source:TAIR;Acc:AT3G28740]	2.06	11.3	2.45	0.00195	0.0103124	yes	UP	Y	Y	Y	Y	Y	1.81	1.86	2.57	10.82	9.78	13.39
214	AT3G29240	TBIG012389	AT3G29240.1		2UP	Y637_PELLD	Protein of unknown function (DUF179) [Source:TAIR;Acc:AT3G29240]	32.5	102	1.64	5e-05	0.000742103	yes	UP	Y	Y	Y	Y	Y	35.94	25.94	37.72	128.62	77.09	100.68	TBIG012389	AT3G29240.1		Y637_PELLD	Protein of unknown function (DUF179) [Source:TAIR;Acc:AT3G29240]	21.8	71.9	1.72	5e-05	0.000431943	yes	UP	Y	Y	Y	Y	Y	17.54	22.44	26.84	77.47	70.61	68.96
215	AT3G29370	TBIG012396	AT3G29370.1		2UP	-	unknown protein; BEST Arabidopsis thaliana protein match is: unknown protein (TAIR:AT5G39240.1); Has 16 Blast hits to 16 proteins in 5 species: Archae - 0; Bacteria - 0; Metazoa - 0; Fungi - 0; Plants - 16; Viruses - 0; Other Eukaryotes - 0 (source: /.../BLink). [Source:TAIR;Acc:AT3G29370]	2.58	14.9	2.53	5e-05	0.000742103	yes	UP	Y	Y	Y	Y	Y	2.04	2.17	3.96	25.13	10.13	10.27	TBIG012396	AT3G29370.1		-	unknown protein; BEST Arabidopsis thaliana protein match is: unknown protein (TAIR:AT5G39240.1); Has 16 Blast hits to 16 proteins in 5 species: Archae - 0; Bacteria - 0; Metazoa - 0; Fungi - 0; Plants - 16; Viruses - 0; Other Eukaryotes - 0 (source: /.../BLink). [Source:TAIR;Acc:AT3G29370]	0.829	3.4	2.04	0.00045	0.00300288	yes	UP	Y	Y	Y	Y	Y	0.35	1.46	0.78	2.94	4.29	3.4
217	AT3G29970.L01	TBIG012413	AT3G29970.1		2UP	-	B12D protein [Source:TAIR;Acc:AT3G29970]	1.82	11.3	2.63	5e-05	0.000742103	yes	UP	Y	Y	Y	Y	Y	0.71	1.93	2.77	7.83	4.37	22.06	TBIG012413	AT3G29970.1		-	B12D protein [Source:TAIR;Acc:AT3G29970]	1.25	12.7	3.35	5e-05	0.000431943	yes	UP	Y	Y	Y	Y	Y	2.44	0.45	0.82	10.27	18	9.1
218	AT3G43190	TBIG015065	AT3G43190.1		2UP	SUS4	sucrose synthase 4 [Source:TAIR;Acc:AT3G43190]	43.9	99.3	1.18	5e-05	0.000742103	yes	UP	Y	Y	Y	Y	Y	26.4	43.13	66.36	67.43	86.31	147.43	TBIG015065	AT3G43190.1		SUS4	sucrose synthase 4 [Source:TAIR;Acc:AT3G43190]	34.4	188	2.45	5e-05	0.000431943	yes	UP	Y	Y	Y	Y	Y	58.02	29.66	16.76	167.19	198.95	202.4
222	AT5G59570.L01	TBIG022770	AT5G59570.1	G2-like	2UP	PCLL	Homeodomain-like superfamily protein [Source:TAIR;Acc:AT5G59570]	2.63	7.1	1.43	5e-05	0.000742103	yes	UP	Y	Y	Y	Y	Y	2.85	2.68	2.43	8.48	7.06	5.9	TBIG022770	AT5G59570.1	G2-like	PCLL	Homeodomain-like superfamily protein [Source:TAIR;Acc:AT5G59570]	2.68	6.92	1.37	5e-05	0.000431943	yes	UP	Y	Y	Y	Y	Y	2.4	3.17	2.65	8.3	6	6.61
223	AT3G47340	TBIG015285	AT3G47340.1		2UP	ASN1	glutamine-dependent asparagine synthase 1 [Source:TAIR;Acc:AT3G47340]	3.16	24.9	2.98	5e-05	0.000742103	yes	UP	Y	Y	Y	Y	Y	3.09	3.15	3.38	32.55	22.24	20.17	TBIG015285	AT3G47340.1		ASN1	glutamine-dependent asparagine synthase 1 [Source:TAIR;Acc:AT3G47340]	2.85	9.51	1.74	5e-05	0.000431943	yes	UP	Y	Y	Y	Y	Y	1.3	2.7	4.76	10.3	6.89	11.49
224	AT3G48360.L01	TBIG015335	AT3G48360.1		2UP	BT2	BTB and TAZ domain protein 2 [Source:TAIR;Acc:AT3G48360]	98.8	262	1.41	5e-05	0.000742103	yes	UP	Y	Y	Y	Y	Y	74.66	97.34	128.23	307.54	256.43	226.38	TBIG015335	AT3G48360.1		BT2	BTB and TAZ domain protein 2 [Source:TAIR;Acc:AT3G48360]	65.3	208	1.67	5e-05	0.000431943	yes	UP	Y	Y	Y	Y	Y	49.08	83.5	66.22	229.75	204.48	192.41
225	AT3G48390	TBIG012730	AT3G48390.1		2UP	PDCD4	MA3 domain-containing protein [Source:TAIR;Acc:AT3G48390]	0.603	2.19	1.86	5e-05	0.000742103	yes	UP	Y	Y	Y	Y	Y	0.75	0.5	0.57	2.68	1.86	2.04	TBIG012730	AT3G48390.1		PDCD4	MA3 domain-containing protein [Source:TAIR;Acc:AT3G48390]	0.582	2.13	1.87	5e-05	0.000431943	yes	UP	Y	Y	Y	Y	Y	0.56	0.66	0.55	2.91	1.78	1.68
226	AT3G49790	TBIG015411	AT3G49790.1		2UP	PP2A10	Carbohydrate-binding protein [Source:TAIR;Acc:AT3G49790]	5.2	25.4	2.29	5e-05	0.000742103	yes	UP	Y	Y	Y	Y	Y	5.5	4.55	5.2	28.78	22.56	23.45	TBIG015411	AT3G49790.1		PP2A10	Carbohydrate-binding protein [Source:TAIR;Acc:AT3G49790]	3.22	14.6	2.18	5e-05	0.000431943	yes	UP	Y	Y	Y	Y	Y	2.67	3.5	3.38	16.67	13.33	13.26
227	AT3G50440	TBIG015453	AT3G50440.1		2UP	ATMES10	methyl esterase 10 [Source:TAIR;Acc:AT3G50440]	20.2	42.5	1.08	5e-05	0.000742103	yes	UP	Y	Y	Y	Y	Y	25.4	15.68	20.28	49.55	36.54	41.71	TBIG015453	AT3G50440.1		ATMES10	methyl esterase 10 [Source:TAIR;Acc:AT3G50440]	27.2	66	1.28	5e-05	0.000431943	yes	UP	Y	Y	Y	Y	Y	19.55	29.38	34.81	64.53	73.85	61.35
229	AT3G60530	TBIG013314	AT3G60530.1	GATA	2UP	GATA4	GATA transcription factor 4 [Source:TAIR;Acc:AT3G60530]	43.8	100	1.19	5e-05	0.000742103	yes	UP	Y	Y	Y	Y	Y	43.6	40.95	43.43	116.61	77.79	98.77	TBIG013314	AT3G60530.1	GATA	GATA4	GATA transcription factor 4 [Source:TAIR;Acc:AT3G60530]	44.1	109	1.3	5e-05	0.000431943	yes	UP	Y	Y	Y	Y	Y	39.98	43.6	46.96	113.17	102.83	102.71
230	AT3G52060	TBIG015542	AT3G52060.1		2UP	-	Core-2/I-branching beta-1,6-N-acetylglucosaminyltransferase family protein [Source:TAIR;Acc:AT3G52060]	35.4	81.6	1.2	5e-05	0.000742103	yes	UP	Y	Y	Y	Y	Y	35.45	32.97	35.54	79.84	86.12	73.97	TBIG015542	AT3G52060.1		-	Core-2/I-branching beta-1,6-N-acetylglucosaminyltransferase family protein [Source:TAIR;Acc:AT3G52060]	22.3	60.1	1.43	5e-05	0.000431943	yes	UP	Y	Y	Y	Y	Y	22.54	19.83	23.51	53.65	64.18	57.89
231	AT3G52070	TBIG012908	AT3G52070.1		2UP	-	unknown protein; FUNCTIONS IN: molecular_function unknown; INVOLVED IN: biological_process unknown; LOCATED IN: chloroplast; EXPRESSED IN: 22 plant structures; EXPRESSED DURING: 13 growth stages; Has 23 Blast hits to 23 proteins in 10 species: Archa /.../ Bacteria - 0; Metazoa - 0; Fungi - 0; Plants - 23; Viruses - 0; Other Eukaryotes - 0 (source: NCBI BLink). [Source:TAIR;Acc:AT3G52070]	6.25	16.1	1.37	5e-05	0.000742103	yes	UP	Y	Y	Y	Y	Y	6.17	4.56	8.76	21.79	15.26	12.22	TBIG012908	AT3G52070.1		-	unknown protein; FUNCTIONS IN: molecular_function unknown; INVOLVED IN: biological_process unknown; LOCATED IN: chloroplast; EXPRESSED IN: 22 plant structures; EXPRESSED DURING: 13 growth stages; Has 23 Blast hits to 23 proteins in 10 species: Archa /.../ Bacteria - 0; Metazoa - 0; Fungi - 0; Plants - 23; Viruses - 0; Other Eukaryotes - 0 (source: NCBI BLink). [Source:TAIR;Acc:AT3G52070]	4.05	12.3	1.6	5e-05	0.000431943	yes	UP	Y	Y	Y	Y	Y	2.55	6.58	3.5	12.46	16.19	8.89
232	AT3G52720.L01	TBIG015574	AT3G52720.1		2UP	CAH1	alpha carbonic anhydrase 1 [Source:TAIR;Acc:AT3G52720]	23.8	54.3	1.19	5e-05	0.000742103	yes	UP	Y	Y	Y	Y	Y	24.15	20.27	27.68	57.98	57.88	48.28	TBIG015574	AT3G52720.1		CAH1	alpha carbonic anhydrase 1 [Source:TAIR;Acc:AT3G52720]	12.1	27	1.16	5e-05	0.000431943	yes	UP	Y	Y	Y	Y	Y	11.54	14.38	10.56	23.43	30.5	26.88
233	AT3G46600.L01	TBIG012639	AT3G46600.1	GRAS	2UP	SCL30	GRAS family transcription factor [Source:TAIR;Acc:AT3G46600]	34.9	72.3	1.05	5e-05	0.000742103	yes	UP	Y	Y	Y	Y	Y	32.9	35.32	39.14	71.08	76.66	72.17	TBIG012639	AT3G46600.1	GRAS	SCL30	GRAS family transcription factor [Source:TAIR;Acc:AT3G46600]	33.6	69.5	1.05	5e-05	0.000431943	yes	UP	Y	Y	Y	Y	Y	33.56	32.59	37.09	79.22	61.56	69.33
236	AT1G67100	TBIG002713	AT1G67100.1	LBD	2UP	LBD40	LOB domain-containing protein 40 [Source:TAIR;Acc:AT1G67100]	1.36	5.29	1.95	5e-05	0.000742103	yes	UP	Y	Y	Y	Y	Y	0.72	0.95	2.54	6.42	2.61	6.85	TBIG002713	AT1G67100.1	LBD	LBD40	LOB domain-containing protein 40 [Source:TAIR;Acc:AT1G67100]	2.79	10.2	1.88	5e-05	0.000431943	yes	UP	Y	Y	Y	Y	Y	2.84	3.12	2.59	9.04	10.35	11.66
237	AT3G61060.L01	TBIG013348	AT3G61060.1		2UP	AtPP2-A13	phloem protein 2-A13 [Source:TAIR;Acc:AT3G61060]	3.99	13.1	1.72	0.0001	0.00136884	yes	UP	Y	Y	Y	Y	Y	3.7	3.74	4.41	13.03	12.27	13.6	TBIG013348	AT3G61060.1		AtPP2-A13	phloem protein 2-A13 [Source:TAIR;Acc:AT3G61060]	3.51	7.23	1.04	0.0105	0.0410637	yes	UP	Y	Y	N	Y	Y	3.12	3.41	3.93	7.72	6.69	6.96
238	AT3G62550	TBIG013416	AT3G62550.1		2UP	USPAL_ARATH	Adenine nucleotide alpha hydrolases-like superfamily protein [Source:TAIR;Acc:AT3G62550]	55.8	166	1.57	5e-05	0.000742103	yes	UP	Y	Y	Y	Y	Y	67.05	32.15	67.72	266.69	110.19	119.69	TBIG013416	AT3G62550.1		USPAL_ARATH	Adenine nucleotide alpha hydrolases-like superfamily protein [Source:TAIR;Acc:AT3G62550]	30.8	73.7	1.26	5e-05	0.000431943	yes	UP	Y	Y	Y	Y	Y	16.19	41.31	34.71	78.41	88.4	51.46
239	AT4G00750.L01	TBIG016223	AT4G00750.1		2UP	PMTF_ARATH	S-adenosyl-L-methionine-dependent methyltransferases superfamily protein [Source:TAIR;Acc:AT4G00750]	4.47	9.78	1.13	5e-05	0.000742103	yes	UP	Y	Y	Y	Y	Y	5.49	4.09	4.08	10.95	8.72	9.96	TBIG016223	AT4G00750.1		PMTF_ARATH	S-adenosyl-L-methionine-dependent methyltransferases superfamily protein [Source:TAIR;Acc:AT4G00750]	3.33	11.4	1.78	5e-05	0.000431943	yes	UP	Y	Y	Y	Y	Y	2.79	4.22	3.36	14.7	10.26	9.76
246	AT4G10265	TBIG018561	AT4G10265.1		2UP	-	Wound-responsive family protein [Source:TAIR;Acc:AT4G10265]	26.3	85	1.69	5e-05	0.000742103	yes	UP	Y	Y	Y	Y	Y	6.19	15.12	60.62	149.17	35.72	73.58	TBIG018561	AT4G10265.1		-	Wound-responsive family protein [Source:TAIR;Acc:AT4G10265]	48.8	111	1.19	5e-05	0.000431943	yes	UP	Y	Y	Y	Y	Y	29.41	64.85	51.66	71.59	148.29	110.56
247	AT4G10270	TBIG016614	AT4G10270.1		2UP	-	Wound-responsive family protein [Source:TAIR;Acc:AT4G10270]	29.6	77.9	1.4	5e-05	0.000742103	yes	UP	Y	Y	Y	Y	Y	11.38	19.74	59.29	120.16	46.93	68.62	TBIG016614	AT4G10270.1		-	Wound-responsive family protein [Source:TAIR;Acc:AT4G10270]	48.5	111	1.19	5e-05	0.000431943	yes	UP	Y	Y	Y	Y	Y	35.21	64.02	44.06	72.37	157.61	95.58
251	AT4G13830.L01	TBIG016785	AT4G13830.1		2UP	J20	DNAJ-like 20 [Source:TAIR;Acc:AT4G13830]	25.5	58.6	1.2	5e-05	0.000742103	yes	UP	Y	Y	Y	Y	Y	25.77	17.93	27.58	79.83	47.28	44.24	TBIG016785	AT4G13830.1		J20	DNAJ-like 20 [Source:TAIR;Acc:AT4G13830]	18.4	38.8	1.08	5e-05	0.000431943	yes	UP	Y	Y	Y	Y	Y	12.26	22.72	15.97	35.81	44.47	29.03
253	AT4G15760.L01	TBIG018868	AT4G15760.1		2UP	MO1	monooxygenase 1 [Source:TAIR;Acc:AT4G15760]	15.3	66	2.11	5e-05	0.000742103	yes	UP	Y	Y	Y	Y	Y	14.88	14.2	16.8	80.47	47.62	69.1	TBIG018868	AT4G15760.1		MO1	monooxygenase 1 [Source:TAIR;Acc:AT4G15760]	15.6	64.6	2.05	5e-05	0.000431943	yes	UP	Y	Y	Y	Y	Y	12.6	18.03	16.59	68.62	63.41	61.88
254	AT4G15765.L01	TBIG018869	AT4G15765.1		2UP	-	FAD/NAD(P)-binding oxidoreductase family protein [Source:TAIR;Acc:AT4G15765]	2.39	4.96	1.05	5e-05	0.000742103	yes	UP	Y	Y	Y	Y	Y	3.28	1.65	2.32	6.89	3.83	4.22	TBIG018869	AT4G15765.1		-	FAD/NAD(P)-binding oxidoreductase family protein [Source:TAIR;Acc:AT4G15765]	2.82	6.56	1.22	5e-05	0.000431943	yes	UP	Y	Y	Y	Y	Y	2.75	3.01	2.86	6.28	6.85	6.77
256	AT4G16690	TBIG018926	AT4G16690.1		2UP	ATMES16	methyl esterase 16 [Source:TAIR;Acc:AT4G16690]	1.07	3.03	1.5	5e-05	0.000742103	yes	UP	Y	Y	Y	Y	Y	1.22	0.67	1.28	3.81	1.84	3.3	TBIG018926	AT4G16690.1		ATMES16	methyl esterase 16 [Source:TAIR;Acc:AT4G16690]	1.61	4.04	1.33	5e-05	0.000431943	yes	UP	Y	Y	Y	Y	Y	1.54	1.91	1.35	5	3.69	3.23
261	AT4G20070.L01	TBIG017128	AT4G20070.1		2UP	ATAAH	allantoate amidohydrolase [Source:TAIR;Acc:AT4G20070]	10.1	30.6	1.6	5e-05	0.000742103	yes	UP	Y	Y	Y	Y	Y	10.66	9.58	10.39	28.32	28.28	35.32	TBIG017128	AT4G20070.1		ATAAH	allantoate amidohydrolase [Source:TAIR;Acc:AT4G20070]	4.53	15.1	1.73	5e-05	0.000431943	yes	UP	Y	Y	Y	Y	Y	5.44	4.24	4.12	15.64	13.34	16.49
263	AT4G22780.L01	TBIG019244	AT4G22780.1		2UP	ACR7	ACT domain repeat 7 [Source:TAIR;Acc:AT4G22780]	6.1	13.5	1.15	5e-05	0.000742103	yes	UP	Y	Y	Y	Y	Y	4.59	6.14	7.83	10.65	11.31	18.71	TBIG019244	AT4G22780.1		ACR7	ACT domain repeat 7 [Source:TAIR;Acc:AT4G22780]	5.63	14.4	1.35	5e-05	0.000431943	yes	UP	Y	Y	Y	Y	Y	5.96	5.45	5.83	14.38	15	14.14
264	AT4G24110	TBIG019311	AT4G24110.1		2UP	-	unknown protein; Has 76 Blast hits to 76 proteins in 13 species: Archae - 0; Bacteria - 0; Metazoa - 1; Fungi - 0; Plants - 75; Viruses - 0; Other Eukaryotes - 0 (source: NCBI BLink). [Source:TAIR;Acc:AT4G24110]	23.8	57.5	1.27	5e-05	0.000742103	yes	UP	Y	Y	Y	Y	Y	15.17	22.62	38.37	54.05	43.99	78.29	TBIG019311	AT4G24110.1		-	unknown protein; Has 76 Blast hits to 76 proteins in 13 species: Archae - 0; Bacteria - 0; Metazoa - 1; Fungi - 0; Plants - 75; Viruses - 0; Other Eukaryotes - 0 (source: NCBI BLink). [Source:TAIR;Acc:AT4G24110]	32.9	77.3	1.23	5e-05	0.000431943	yes	UP	Y	Y	Y	Y	Y	34.89	40.67	28.64	64.47	97.42	82.01
266	AT4G25200	TBIG017400	AT4G25200.1		2UP	ATHSP23.6-MITO	mitochondrion-localized small heat shock protein 23.6 [Source:TAIR;Acc:AT4G25200]	0.133	1.4	3.39	0.0008	0.00780709	yes	UP	Y	Y	Y	Y	Y	0.14	0	0.27	0.74	0.93	2.54	TBIG017400	AT4G25200.1		ATHSP23.6-MITO	mitochondrion-localized small heat shock protein 23.6 [Source:TAIR;Acc:AT4G25200]	0.388	2.86	2.88	5e-05	0.000431943	yes	UP	Y	Y	Y	Y	Y	0.56	0.33	0.29	2.48	2.38	3.86
267	AT2G14210.L01	TBIG007165	AT2G14210.1	MIKC	2UP	ANR1	AGAMOUS-like 44 [Source:TAIR;Acc:AT2G14210]	0.275	0.926	1.75	0.00135	0.0117964	yes	UP	Y	Y	Y	Y	Y	0.26	0.15	0.43	1.58	0.62	0.58	TBIG007165	AT2G14210.1	MIKC	ANR1	AGAMOUS-like 44 [Source:TAIR;Acc:AT2G14210]	0.534	2.26	2.08	5e-05	0.000431943	yes	UP	Y	Y	Y	Y	Y	0.39	0.76	0.46	2.11	2.85	1.81
268	AT4G26530	TBIG017474	AT4G26530.1		2UP	ALF_ARATH	Aldolase superfamily protein [Source:TAIR;Acc:AT4G26530]	28.2	65.8	1.22	5e-05	0.000742103	yes	UP	Y	Y	Y	Y	Y	36.3	21.94	27.26	64.64	74.52	59.05	TBIG017474	AT4G26530.1		ALF_ARATH	Aldolase superfamily protein [Source:TAIR;Acc:AT4G26530]	4.95	24.2	2.29	5e-05	0.000431943	yes	UP	Y	Y	Y	Y	Y	2.86	5.83	6.47	28.99	28.45	15.9
269	AT4G27450	TBIG019476	AT4G27450.1		2UP	TSJT1	Aluminium induced protein with YGL and LRDR motifs [Source:TAIR;Acc:AT4G27450]	24.5	152	2.63	5e-05	0.000742103	yes	UP	Y	Y	Y	Y	Y	14.86	19.16	39.98	124.92	120.95	209.59	TBIG019476	AT4G27450.1		TSJT1	Aluminium induced protein with YGL and LRDR motifs [Source:TAIR;Acc:AT4G27450]	28.4	241	3.08	5e-05	0.000431943	yes	UP	Y	Y	Y	Y	Y	34.54	34.34	16.49	211.72	268.58	238.37
270	AT4G27460	TBIG017515	AT4G27460.1		2UP	CBSX5	Cystathionine beta-synthase (CBS) family protein [Source:TAIR;Acc:AT4G27460]	0.817	3.91	2.26	5e-05	0.000742103	yes	UP	Y	Y	Y	Y	Y	1	0.55	0.87	4.28	3	4.25	TBIG017515	AT4G27460.1		CBSX5	Cystathionine beta-synthase (CBS) family protein [Source:TAIR;Acc:AT4G27460]	0.707	1.88	1.41	5e-05	0.000431943	yes	UP	Y	Y	Y	Y	Y	0.51	0.84	0.76	2.32	1.32	1.94
272	AT4G28703	TBIG017586	AT4G28703.1		2UP	-	RmlC-like cupins superfamily protein [Source:TAIR;Acc:AT4G28703]	1.48	5.09	1.79	5e-05	0.000742103	yes	UP	Y	Y	Y	Y	Y	1.42	1.18	1.85	6.49	4.3	4.48	TBIG017586	AT4G28703.1		-	RmlC-like cupins superfamily protein [Source:TAIR;Acc:AT4G28703]	0.89	3.2	1.84	0.0003	0.00211729	yes	UP	Y	Y	Y	Y	Y	0.77	1.33	0.57	2.36	4.61	2.6
273	AT4G29905	TBIG019599	AT4G29905.1		2UP	-	unknown protein; BEST Arabidopsis thaliana protein match is: unknown protein (TAIR:AT5G57123.1); Has 73 Blast hits to 73 proteins in 13 species: Archae - 0; Bacteria - 0; Metazoa - 0; Fungi - 0; Plants - 73; Viruses - 0; Other Eukaryotes - 0 (source /.../ BLink). [Source:TAIR;Acc:AT4G29905]	30.4	78.1	1.36	5e-05	0.000742103	yes	UP	Y	Y	Y	Y	Y	25.81	26.24	39.19	118.36	73.32	42.75	TBIG019599	AT4G29905.1		-	unknown protein; BEST Arabidopsis thaliana protein match is: unknown protein (TAIR:AT5G57123.1); Has 73 Blast hits to 73 proteins in 13 species: Archae - 0; Bacteria - 0; Metazoa - 0; Fungi - 0; Plants - 73; Viruses - 0; Other Eukaryotes - 0 (source /.../ BLink). [Source:TAIR;Acc:AT4G29905]	38.1	78.8	1.05	5e-05	0.000431943	yes	UP	Y	Y	Y	Y	Y	27.95	48.42	37.93	79.2	92.73	62.54
275	AT4G31760.L01	TBIG019705	AT4G31760.1		2UP	PER46	Peroxidase superfamily protein [Source:TAIR;Acc:AT4G31760]	0.311	1.06	1.77	0.00055	0.00578936	yes	UP	Y	Y	Y	Y	Y	0.13	0.4	0.4	0.64	0.82	1.68	TBIG019705	AT4G31760.1		PER46	Peroxidase superfamily protein [Source:TAIR;Acc:AT4G31760]	0.34	0.843	1.31	0.00255	0.0128837	yes	UP	Y	Y	Y	Y	Y	0.39	0.22	0.42	0.7	0.83	0.98
277	AT4G32480	TBIG017781	AT4G32480.1		2UP	-	Protein of unknown function (DUF506) [Source:TAIR;Acc:AT4G32480]	16.9	66.8	1.98	5e-05	0.000742103	yes	UP	Y	Y	Y	Y	Y	11.26	16.27	23.64	60.19	58.8	81.3	TBIG017781	AT4G32480.1		-	Protein of unknown function (DUF506) [Source:TAIR;Acc:AT4G32480]	29.6	136	2.19	5e-05	0.000431943	yes	UP	Y	Y	Y	Y	Y	29.95	32.54	27.46	115.16	136.88	157.03
279	AT4G33070	TBIG019771	AT4G33070.1		2UP	PDC1	Thiamine pyrophosphate dependent pyruvate decarboxylase family protein [Source:TAIR;Acc:AT4G33070]	55.3	175	1.66	5e-05	0.000742103	yes	UP	Y	Y	Y	Y	Y	34.03	50.69	82	115.84	121.4	279.63	TBIG019771	AT4G33070.1		PDC1	Thiamine pyrophosphate dependent pyruvate decarboxylase family protein [Source:TAIR;Acc:AT4G33070]	59.5	287	2.27	5e-05	0.000431943	yes	UP	Y	Y	Y	Y	Y	87.18	55.61	37.45	251.01	297.81	311.5
280	AT4G33560	TBIG017835	AT4G33560.1		2UP	-	Wound-responsive family protein [Source:TAIR;Acc:AT4G33560]	39	102	1.39	5e-05	0.000742103	yes	UP	Y	Y	Y	Y	Y	17.09	26.17	74.75	116	70.68	120.15	TBIG017835	AT4G33560.1		-	Wound-responsive family protein [Source:TAIR;Acc:AT4G33560]	42.6	146	1.78	5e-05	0.000431943	yes	UP	Y	Y	Y	Y	Y	35.75	59.42	33.44	99.44	195.28	141.33
281	AT4G33980	TBIG019829	AT4G33980.1		2UP	-	BEST Arabidopsis thaliana protein match is: cold regulated gene 27 (TAIR:AT5G42900.2); Has 30201 Blast hits to 17322 proteins in 780 species: Archae - 12; Bacteria - 1396; Metazoa - 17338; Fungi - 3422; Plants - 5037; Viruses - 0; Other Eukaryotes - /.../(source: NCBI BLink). [Source:TAIR;Acc:AT4G33980]	19.2	39.3	1.03	5e-05	0.000742103	yes	UP	Y	Y	Y	Y	Y	22.19	16.1	21.36	57.96	28.16	33.58	TBIG019829	AT4G33980.1		-	BEST Arabidopsis thaliana protein match is: cold regulated gene 27 (TAIR:AT5G42900.2); Has 30201 Blast hits to 17322 proteins in 780 species: Archae - 12; Bacteria - 1396; Metazoa - 17338; Fungi - 3422; Plants - 5037; Viruses - 0; Other Eukaryotes - /.../(source: NCBI BLink). [Source:TAIR;Acc:AT4G33980]	17.7	36.5	1.05	5e-05	0.000431943	yes	UP	Y	Y	Y	Y	Y	15.94	19.56	19.43	42.96	38.18	30.18
282	AT4G34138	TBIG019838	AT4G34138.1		2UP	UGT73B1	UDP-glucosyl transferase 73B1 [Source:TAIR;Acc:AT4G34138]	18.2	43.6	1.26	5e-05	0.000742103	yes	UP	Y	Y	Y	Y	Y	21.14	16.98	17.36	49.59	39.69	43.16	TBIG019838	AT4G34138.1		UGT73B1	UDP-glucosyl transferase 73B1 [Source:TAIR;Acc:AT4G34138]	16	36.7	1.2	5e-05	0.000431943	yes	UP	Y	Y	Y	Y	Y	12.17	16.64	20.62	38.33	38.41	35
283	AT4G34790	TBIG017902	AT4G34790.1		2UP	AX10A_SOYBN	SAUR-like auxin-responsive protein family [Source:TAIR;Acc:AT4G34790]	3.97	10.8	1.45	5e-05	0.000742103	yes	UP	Y	Y	Y	Y	Y	4.36	2.63	4.8	16.54	8.05	7.71	TBIG017902	AT4G34790.1		AX10A_SOYBN	SAUR-like auxin-responsive protein family [Source:TAIR;Acc:AT4G34790]	0.992	3.5	1.82	5e-05	0.000431943	yes	UP	Y	Y	Y	Y	Y	0.49	1.72	0.75	2.88	5.47	2.01
285	AT4G35770	TBIG017961	AT4G35770.1		2UP	SEN1	Rhodanese/Cell cycle control phosphatase superfamily protein [Source:TAIR;Acc:AT4G35770]	4.64	107	4.52	5e-05	0.000742103	yes	UP	Y	Y	Y	Y	Y	6.97	2.76	4.36	177.04	49.64	96.08	TBIG017961	AT4G35770.1		SEN1	Rhodanese/Cell cycle control phosphatase superfamily protein [Source:TAIR;Acc:AT4G35770]	2.43	36.8	3.92	5e-05	0.000431943	yes	UP	Y	Y	Y	Y	Y	0.77	3.32	3.39	47.04	39.01	24.51
286	AT4G35780.L01	TBIG019910	AT4G35780.1		2UP	HT1	ACT-like protein tyrosine kinase family protein [Source:TAIR;Acc:AT4G35780]	8.17	16.8	1.04	5e-05	0.000742103	yes	UP	Y	Y	Y	Y	Y	9.42	7.75	7.19	17.57	15.09	17.26	TBIG019910	AT4G35780.1		HT1	ACT-like protein tyrosine kinase family protein [Source:TAIR;Acc:AT4G35780]	6.13	15.3	1.32	5e-05	0.000431943	yes	UP	Y	Y	Y	Y	Y	5.7	6.52	6.14	17.98	13.62	13.97
287	AT4G36040	TBIG019927	AT4G36040.1		2UP	ATJ11	Chaperone DnaJ-domain superfamily protein [Source:TAIR;Acc:AT4G36040]	36.2	91.9	1.34	5e-05	0.000742103	yes	UP	Y	Y	Y	Y	Y	33.44	30.65	41.91	111.98	80.28	79.5	TBIG019927	AT4G36040.1		ATJ11	Chaperone DnaJ-domain superfamily protein [Source:TAIR;Acc:AT4G36040]	19.8	44.2	1.16	5e-05	0.000431943	yes	UP	Y	Y	Y	Y	Y	17.43	23.65	18.12	39.71	48.28	43.43
293	AT4G37610	TBIG020008	AT4G37610.1		2UP	BT5	BTB and TAZ domain protein 5 [Source:TAIR;Acc:AT4G37610]	11.4	26.8	1.24	5e-05	0.000742103	yes	UP	Y	Y	Y	Y	Y	10.07	9.98	13.8	29.16	27.5	23.5	TBIG020008	AT4G37610.1		BT5	BTB and TAZ domain protein 5 [Source:TAIR;Acc:AT4G37610]	3.59	8.47	1.24	5e-05	0.000431943	yes	UP	Y	Y	Y	Y	Y	3.46	3.98	3.3	8.54	8.74	7.88
294	AT4G38470.L01	TBIG018089	AT4G38470.1		2UP	HT1	ACT-like protein tyrosine kinase family protein [Source:TAIR;Acc:AT4G38470]	57.4	176	1.61	5e-05	0.000742103	yes	UP	Y	Y	Y	Y	Y	59.02	57	55.39	183.69	148.28	192.24	TBIG018089	AT4G38470.1		HT1	ACT-like protein tyrosine kinase family protein [Source:TAIR;Acc:AT4G38470]	25.3	76.1	1.59	5e-05	0.000431943	yes	UP	Y	Y	Y	Y	Y	22.74	24.07	29.1	79.6	67.63	78.64
297	AT4G39675	TBIG018139	AT4G39675.1		2UP	-	unknown protein; Has 30201 Blast hits to 17322 proteins in 780 species: Archae - 12; Bacteria - 1396; Metazoa - 17338; Fungi - 3422; Plants - 5037; Viruses - 0; Other Eukaryotes - 2996 (source: NCBI BLink). [Source:TAIR;Acc:AT4G39675]	18.5	75.7	2.03	5e-05	0.000742103	yes	UP	Y	Y	Y	Y	Y	13.35	13.8	29.81	94.15	63.93	70.71	TBIG018139	AT4G39675.1		-	unknown protein; Has 30201 Blast hits to 17322 proteins in 780 species: Archae - 12; Bacteria - 1396; Metazoa - 17338; Fungi - 3422; Plants - 5037; Viruses - 0; Other Eukaryotes - 2996 (source: NCBI BLink). [Source:TAIR;Acc:AT4G39675]	8.77	66.1	2.91	5e-05	0.000431943	yes	UP	Y	Y	Y	Y	Y	10.55	10.85	4.91	48.56	96.91	52.48
300	AT5G02160	TBIG020212	AT5G02160.1		2UP	-	unknown protein; FUNCTIONS IN: molecular_function unknown; INVOLVED IN: biological_process unknown; LOCATED IN: chloroplast thylakoid membrane; EXPRESSED IN: 23 plant structures; EXPRESSED DURING: 13 growth stages; Has 121 Blast hits to 121 proteins /.../ species: Archae - 0; Bacteria - 0; Metazoa - 0; Fungi - 0; Plants - 121; Viruses - 0; Other Eukaryotes - 0 (source: NCBI BLink). [Source:TAIR;A…	80	251	1.65	5e-05	0.000742103	yes	UP	Y	Y	Y	Y	Y	90.73	53.36	92.4	389.25	191.09	173.06	TBIG020212	AT5G02160.1		-	unknown protein; FUNCTIONS IN: molecular_function unknown; INVOLVED IN: biological_process unknown; LOCATED IN: chloroplast thylakoid membrane; EXPRESSED IN: 23 plant structures; EXPRESSED DURING: 13 growth stages; Has 121 Blast hits to 121 proteins /.../ species: Archae - 0; Bacteria - 0; Metazoa - 0; Fungi - 0; Plants - 121; Viruses - 0; Other Eukaryotes - 0 (source: NCBI BLink). [Source:TAIR;A…	39.6	147	1.9	5e-05	0.000431943	yes	UP	Y	Y	Y	Y	Y	22.63	45.08	48.82	159.67	167.14	109.62
302	AT5G04190	TBIG020326	AT5G04190.1		2UP	PKS4	phytochrome kinase substrate 4 [Source:TAIR;Acc:AT5G04190]	2.59	6.01	1.21	5e-05	0.000742103	yes	UP	Y	Y	Y	Y	Y	2.34	2.31	3.07	6.33	4.97	6.73	TBIG020326	AT5G04190.1		PKS4	phytochrome kinase substrate 4 [Source:TAIR;Acc:AT5G04190]	0.771	2.21	1.52	5e-05	0.000431943	yes	UP	Y	Y	Y	Y	Y	0.69	0.88	0.74	3.13	1.12	2.33
303	AT5G17300.L01	TBIG023959	AT5G17300.1	MYB_related	2UP	RVE1	Homeodomain-like superfamily protein [Source:TAIR;Acc:AT5G17300]	1.07	2.23	1.06	5e-05	0.000742103	yes	UP	Y	Y	Y	Y	Y	0.77	1.07	1.34	1.23	2.83	2.59	TBIG023959	AT5G17300.1	MYB_related	RVE1	Homeodomain-like superfamily protein [Source:TAIR;Acc:AT5G17300]	0.87	2.4	1.47	5e-05	0.000431943	yes	UP	Y	Y	Y	Y	Y	0.89	0.91	0.81	2.64	2.13	2.36
304	AT5G05690.L01	TBIG023399	AT5G05690.1		2UP	CPD	Cytochrome P450 superfamily protein [Source:TAIR;Acc:AT5G05690]	48.8	98.2	1.01	5e-05	0.000742103	yes	UP	Y	Y	Y	Y	Y	54.4	47.03	45.29	108.97	87.8	96.45	TBIG023399	AT5G05690.1		CPD	Cytochrome P450 superfamily protein [Source:TAIR;Acc:AT5G05690]	33.9	89	1.39	5e-05	0.000431943	yes	UP	Y	Y	Y	Y	Y	32.29	33.18	37.71	102.82	86.22	79.28
305	AT5G06690.L01	TBIG023447	AT5G06690.1		2UP	WCRKC1	WCRKC thioredoxin 1 [Source:TAIR;Acc:AT5G06690]	29.8	66.9	1.17	5e-05	0.000742103	yes	UP	Y	Y	Y	Y	Y	33.47	21.32	33.06	93.74	51.59	54.35	TBIG023447	AT5G06690.1		WCRKC1	WCRKC thioredoxin 1 [Source:TAIR;Acc:AT5G06690]	11.8	28.9	1.3	5e-05	0.000431943	yes	UP	Y	Y	Y	Y	Y	7.02	14.47	12.54	26.78	33.01	24.26
306	AT5G06870	TBIG020461	AT5G06870.1		2UP	PGIP2	polygalacturonase inhibiting protein 2 [Source:TAIR;Acc:AT5G06870]	13.3	29	1.13	5e-05	0.000742103	yes	UP	Y	Y	Y	Y	Y	14.83	12.56	11.82	31.81	27.6	26.7	TBIG020461	AT5G06870.1		PGIP2	polygalacturonase inhibiting protein 2 [Source:TAIR;Acc:AT5G06870]	12	27.1	1.18	5e-05	0.000431943	yes	UP	Y	Y	Y	Y	Y	11.14	10.93	13.7	24.99	25.86	28.97
308	AT5G12030	TBIG023700	AT5G12030.1		2UP	AT-HSP17.6A	heat shock protein 17.6A [Source:TAIR;Acc:AT5G12030]	0.903	3.56	1.98	5e-05	0.000742103	yes	UP	Y	Y	Y	Y	Y	0.74	1.07	1.02	2.68	1.45	7.03	TBIG023700	AT5G12030.1		AT-HSP17.6A	heat shock protein 17.6A [Source:TAIR;Acc:AT5G12030]	1.14	4.6	2.02	5e-05	0.000431943	yes	UP	Y	Y	Y	Y	Y	1.29	1.4	0.83	3.38	4.7	6.19
310	AT5G14120.L01	TBIG020779	AT5G14120.1		2UP	-	Major facilitator superfamily protein [Source:TAIR;Acc:AT5G14120]	71.3	210	1.56	5e-05	0.000742103	yes	UP	Y	Y	Y	Y	Y	72.73	68.49	73.11	257.65	160.7	209.67	TBIG020779	AT5G14120.1		-	Major facilitator superfamily protein [Source:TAIR;Acc:AT5G14120]	34.2	103	1.59	5e-05	0.000431943	yes	UP	Y	Y	Y	Y	Y	28.99	36.59	38.34	93.81	95.59	119.92
313	AT5G14740.L01	TBIG020803	AT5G14740.1		2UP	CA2	carbonic anhydrase 2 [Source:TAIR;Acc:AT5G14740]	149	381	1.35	5e-05	0.000742103	yes	UP	Y	Y	Y	Y	Y	176.42	116.39	153.66	470.49	345.16	322.36	TBIG020803	AT5G14740.1		CA2	carbonic anhydrase 2 [Source:TAIR;Acc:AT5G14740]	57.2	161	1.49	5e-05	0.000431943	yes	UP	Y	Y	Y	Y	Y	34.5	57.57	79.71	168.36	176.76	133.61
315	AT5G15120.L01	TBIG020822	AT5G15120.1		2UP	Ado	Protein of unknown function (DUF1637) [Source:TAIR;Acc:AT5G15120]	13.9	39.1	1.49	5e-05	0.000742103	yes	UP	Y	Y	Y	Y	Y	9.32	11.79	20.58	40.86	27.66	48.01	TBIG020822	AT5G15120.1		Ado	Protein of unknown function (DUF1637) [Source:TAIR;Acc:AT5G15120]	14.4	53.7	1.9	5e-05	0.000431943	yes	UP	Y	Y	Y	Y	Y	15.25	16.91	11.44	49.08	60.81	51.67
316	AT5G16030	TBIG020871	AT5G16030.1		2UP	-	unknown protein; BEST Arabidopsis thaliana protein match is: unknown protein (TAIR:AT3G02500.1); Has 30201 Blast hits to 17322 proteins in 780 species: Archae - 12; Bacteria - 1396; Metazoa - 17338; Fungi - 3422; Plants - 5037; Viruses - 0; Other Eu /.../es - 2996 (source: NCBI BLink). [Source:TAIR;Acc:AT5G16030]	22.2	54.7	1.3	5e-05	0.000742103	yes	UP	Y	Y	Y	Y	Y	27.97	17.42	22	61.81	54.61	50.82	TBIG020871	AT5G16030.1		-	unknown protein; BEST Arabidopsis thaliana protein match is: unknown protein (TAIR:AT3G02500.1); Has 30201 Blast hits to 17322 proteins in 780 species: Archae - 12; Bacteria - 1396; Metazoa - 17338; Fungi - 3422; Plants - 5037; Viruses - 0; Other Eu /.../es - 2996 (source: NCBI BLink). [Source:TAIR;Acc:AT5G16030]	11.5	45	1.97	5e-05	0.000431943	yes	UP	Y	Y	Y	Y	Y	8.77	9.46	17.07	54.4	45.64	35.24
317	AT5G16110	TBIG023897	AT5G16110.1		2UP	-	unknown protein; FUNCTIONS IN: molecular_function unknown; INVOLVED IN: biological_process unknown; LOCATED IN: chloroplast; EXPRESSED IN: 24 plant structures; EXPRESSED DURING: 15 growth stages; BEST Arabidopsis thaliana protein match is: unknown p /.../ (TAIR:AT3G02555.1); Has 133 Blast hits to 133 proteins in 18 species: Archae - 0; Bacteria - 0; Metazoa - 0; Fungi - 0; Plants - 133; Viruses -…	27	57.3	1.08	5e-05	0.000742103	yes	UP	Y	Y	Y	Y	Y	26.06	25.16	29.76	58.95	55.49	56.19	TBIG023897	AT5G16110.1		-	unknown protein; FUNCTIONS IN: molecular_function unknown; INVOLVED IN: biological_process unknown; LOCATED IN: chloroplast; EXPRESSED IN: 24 plant structures; EXPRESSED DURING: 15 growth stages; BEST Arabidopsis thaliana protein match is: unknown p /.../ (TAIR:AT3G02555.1); Has 133 Blast hits to 133 proteins in 18 species: Archae - 0; Bacteria - 0; Metazoa - 0; Fungi - 0; Plants - 133; Viruses -…	26.3	55.4	1.07	5e-05	0.000431943	yes	UP	Y	Y	Y	Y	Y	25.18	26.78	26.89	52.58	60.59	52.19
318	AT5G16400	TBIG023913	AT5G16400.1		2UP	TRXF2	thioredoxin F2 [Source:TAIR;Acc:AT5G16400]	15.5	32.3	1.06	5e-05	0.000742103	yes	UP	Y	Y	Y	Y	Y	17.73	11.16	18.25	43.49	24.5	28.7	TBIG023913	AT5G16400.1		TRXF2	thioredoxin F2 [Source:TAIR;Acc:AT5G16400]	10.9	26.5	1.28	5e-05	0.000431943	yes	UP	Y	Y	Y	Y	Y	6.48	12.34	14.33	30.32	28.95	20.09
319	AT5G16410	TBIG023914	AT5G16410.1		2UP	HST	HXXXD-type acyl-transferase family protein [Source:TAIR;Acc:AT5G16410]	0.359	1.21	1.75	0.0001	0.00136884	yes	UP	Y	Y	Y	Y	Y	0.3	0.39	0.38	1.42	1.37	0.83	TBIG023914	AT5G16410.1		HST	HXXXD-type acyl-transferase family protein [Source:TAIR;Acc:AT5G16410]	0.176	0.625	1.83	0.0016	0.00878106	yes	UP	Y	Y	Y	Y	Y	0.33	0.09	0.11	0.75	0.73	0.39
322	AT5G18170	TBIG020969	AT5G18170.1		2UP	GDH1	glutamate dehydrogenase 1 [Source:TAIR;Acc:AT5G18170]	31.9	115	1.85	5e-05	0.000742103	yes	UP	Y	Y	Y	Y	Y	33.4	29.89	34.26	136.16	96.35	116.97	TBIG020969	AT5G18170.1		GDH1	glutamate dehydrogenase 1 [Source:TAIR;Acc:AT5G18170]	23.3	54.2	1.22	5e-05	0.000431943	yes	UP	Y	Y	Y	Y	Y	23.05	23.74	24.92	53.79	53.47	57.55
323	AT5G18600	TBIG024034	AT5G18600.1		2UP	GRXS2	Thioredoxin superfamily protein [Source:TAIR;Acc:AT5G18600]	16.9	39.6	1.23	5e-05	0.000742103	yes	UP	Y	Y	Y	Y	Y	14.5	14.87	20.4	46.91	39.96	32.04	TBIG024034	AT5G18600.1		GRXS2	Thioredoxin superfamily protein [Source:TAIR;Acc:AT5G18600]	3.59	24.1	2.75	5e-05	0.000431943	yes	UP	Y	Y	Y	Y	Y	3.49	5.27	2.13	27.97	25.37	19.27
324	AT5G18630.L01	TBIG020987	AT5G18630.1		2UP	LIP_RHIMI	alpha/beta-Hydrolases superfamily protein [Source:TAIR;Acc:AT5G18630]	14.2	35.2	1.31	5e-05	0.000742103	yes	UP	Y	Y	Y	Y	Y	14.4	13.43	14.85	37.7	34.33	32.68	TBIG020987	AT5G18630.1		LIP_RHIMI	alpha/beta-Hydrolases superfamily protein [Source:TAIR;Acc:AT5G18630]	12.6	29.7	1.24	5e-05	0.000431943	yes	UP	Y	Y	Y	Y	Y	11.16	14.51	12.44	27.93	27.75	32.53
326	AT5G18670	TBIG020991	AT5G18670.1		2UP	BMY3	beta-amylase 3 [Source:TAIR;Acc:AT5G18670]	10.2	23.1	1.18	5e-05	0.000742103	yes	UP	Y	Y	Y	Y	Y	8.99	10	11.31	23.12	20.47	24.99	TBIG020991	AT5G18670.1		BMY3	beta-amylase 3 [Source:TAIR;Acc:AT5G18670]	5.79	16.3	1.5	5e-05	0.000431943	yes	UP	Y	Y	Y	Y	Y	4.66	5.66	6.97	20.18	14.47	13.76
327	AT5G19120	TBIG021017	AT5G19120.1		2UP	BG	Eukaryotic aspartyl protease family protein [Source:TAIR;Acc:AT5G19120]	52.2	162	1.63	5e-05	0.000742103	yes	UP	Y	Y	Y	Y	Y	41.16	46.97	67.65	186.31	137.77	156.91	TBIG021017	AT5G19120.1		BG	Eukaryotic aspartyl protease family protein [Source:TAIR;Acc:AT5G19120]	40	128	1.68	5e-05	0.000431943	yes	UP	Y	Y	Y	Y	Y	34.81	45.13	41.68	136	129.82	120.83
328	AT5G19140	TBIG021018	AT5G19140.1		2UP	ATAILP1	Aluminium induced protein with YGL and LRDR motifs [Source:TAIR;Acc:AT5G19140]	81	174	1.1	5e-05	0.000742103	yes	UP	Y	Y	Y	Y	Y	90.97	61.56	90.76	191.87	130.86	198.48	TBIG021018	AT5G19140.1		ATAILP1	Aluminium induced protein with YGL and LRDR motifs [Source:TAIR;Acc:AT5G19140]	81	182	1.16	5e-05	0.000431943	yes	UP	Y	Y	Y	Y	Y	71.73	84.27	87.81	181.56	191.99	168.26
330	AT5G20250.L01	TBIG021084	AT5G20250.1		2UP	DIN10	Raffinose synthase family protein [Source:TAIR;Acc:AT5G20250]	109	484	2.15	5e-05	0.000742103	yes	UP	Y	Y	Y	Y	Y	95.31	112.86	123.08	565.47	408.23	481.62	TBIG021084	AT5G20250.1		DIN10	Raffinose synthase family protein [Source:TAIR;Acc:AT5G20250]	56.4	208	1.89	5e-05	0.000431943	yes	UP	Y	Y	Y	Y	Y	39.33	69.83	64.07	212.52	190.93	226.24
331	AT5G20830.L01	TBIG024143	AT5G20830.1		2UP	SUS1	sucrose synthase 1 [Source:TAIR;Acc:AT5G20830]	37.9	92.4	1.29	5e-05	0.000742103	yes	UP	Y	Y	Y	Y	Y	33.48	38.39	44.82	65.09	85.07	130.08	TBIG024143	AT5G20830.1		SUS1	sucrose synthase 1 [Source:TAIR;Acc:AT5G20830]	53.4	161	1.59	5e-05	0.000431943	yes	UP	Y	Y	Y	Y	Y	63.75	53.33	46.02	146.33	166.77	173.93
332	AT5G21170.L01	TBIG021123	AT5G21170.1		2UP	AKINBETA1	5'-AMP-activated protein kinase beta-2 subunit protein [Source:TAIR;Acc:AT5G21170]	12.7	45.9	1.85	5e-05	0.000742103	yes	UP	Y	Y	Y	Y	Y	10.29	12.52	14.95	60.01	36.51	40.34	TBIG021123	AT5G21170.1		AKINBETA1	5'-AMP-activated protein kinase beta-2 subunit protein [Source:TAIR;Acc:AT5G21170]	10.3	30.3	1.56	5e-05	0.000431943	yes	UP	Y	Y	Y	Y	Y	9.05	12.32	9.59	30.67	32.02	27.74
333	AT5G21930.L01	TBIG021130	AT5G21930.1		2UP	PAA2	P-type ATPase of Arabidopsis 2 [Source:TAIR;Acc:AT5G21930]	22.7	48	1.08	5e-05	0.000742103	yes	UP	Y	Y	Y	Y	Y	26.58	22.96	18.58	50.53	42.35	50.17	TBIG021130	AT5G21930.1		PAA2	P-type ATPase of Arabidopsis 2 [Source:TAIR;Acc:AT5G21930]	13.2	35.2	1.42	5e-05	0.000431943	yes	UP	Y	Y	Y	Y	Y	11.87	12.61	15.5	40.23	32.02	32.94
334	AT5G21940.L01	TBIG024165	AT5G21940.1		2UP	-	unknown protein; BEST Arabidopsis thaliana protein match is: unknown protein (TAIR:AT3G43850.1); Has 30201 Blast hits to 17322 proteins in 780 species: Archae - 12; Bacteria - 1396; Metazoa - 17338; Fungi - 3422; Plants - 5037; Viruses - 0; Other Eu /.../es - 2996 (source: NCBI BLink). [Source:TAIR;Acc:AT5G21940]	52.5	121	1.2	5e-05	0.000742103	yes	UP	Y	Y	Y	Y	Y	42.61	46.09	66.32	132.88	118.25	110.44	TBIG024165	AT5G21940.1		-	unknown protein; BEST Arabidopsis thaliana protein match is: unknown protein (TAIR:AT3G43850.1); Has 30201 Blast hits to 17322 proteins in 780 species: Archae - 12; Bacteria - 1396; Metazoa - 17338; Fungi - 3422; Plants - 5037; Viruses - 0; Other Eu /.../es - 2996 (source: NCBI BLink). [Source:TAIR;Acc:AT5G21940]	38.8	114	1.55	5e-05	0.000431943	yes	UP	Y	Y	Y	Y	Y	33.68	41.96	39.13	115.51	118.25	101.7
336	AT5G22920.L01	TBIG021173	AT5G22920.1		2UP	Rchy1	CHY-type/CTCHY-type/RING-type Zinc finger protein [Source:TAIR;Acc:AT5G22920]	19.6	126	2.68	5e-05	0.000742103	yes	UP	Y	Y	Y	Y	Y	15.02	16.06	26.77	163.29	98.85	108.68	TBIG021173	AT5G22920.1		Rchy1	CHY-type/CTCHY-type/RING-type Zinc finger protein [Source:TAIR;Acc:AT5G22920]	6.18	51.7	3.06	5e-05	0.000431943	yes	UP	Y	Y	Y	Y	Y	3.74	7.3	7.32	59.23	51.13	41.71
339	AT5G23980.L01	TBIG024274	AT5G23980.1		2UP	ATFRO4	ferric reduction oxidase 4 [Source:TAIR;Acc:AT5G23980]	4.21	9.09	1.11	5e-05	0.000742103	yes	UP	Y	Y	Y	Y	Y	3.57	4.54	4.44	9.34	10.69	7.18	TBIG024274	AT5G23980.1		ATFRO4	ferric reduction oxidase 4 [Source:TAIR;Acc:AT5G23980]	1.81	7.34	2.02	5e-05	0.000431943	yes	UP	Y	Y	Y	Y	Y	2.51	1.61	1.32	5.8	9.5	6.66
340	AT5G24490	TBIG021256	AT5G24490.1		2UP	PSRP1	30S ribosomal protein, putative [Source:TAIR;Acc:AT5G24490]	64	219	1.78	5e-05	0.000742103	yes	UP	Y	Y	Y	Y	Y	86.17	48.83	64.09	289.68	175.72	205.88	TBIG021256	AT5G24490.1		PSRP1	30S ribosomal protein, putative [Source:TAIR;Acc:AT5G24490]	32.9	143	2.12	5e-05	0.000431943	yes	UP	Y	Y	Y	Y	Y	21.5	42.22	39.7	171.96	142.29	121.97
342	AT5G25240	TBIG024349	AT5G25240.1		2UP	-	unknown protein; FUNCTIONS IN: molecular_function unknown; INVOLVED IN: biological_process unknown; LOCATED IN: cellular_component unknown; EXPRESSED IN: 23 plant structures; EXPRESSED DURING: 13 growth stages; Has 1807 Blast hits to 1807 proteins i /.../species: Archae - 0; Bacteria - 0; Metazoa - 736; Fungi - 347; Plants - 385; Viruses - 0; Other Eukaryotes - 339 (source: NCBI BLink). [Source:T…	4.41	11	1.32	5e-05	0.000742103	yes	UP	Y	Y	Y	Y	Y	3.3	3.66	6.71	17.78	10.65	4.89	TBIG024349	AT5G25240.1		-	unknown protein; FUNCTIONS IN: molecular_function unknown; INVOLVED IN: biological_process unknown; LOCATED IN: cellular_component unknown; EXPRESSED IN: 23 plant structures; EXPRESSED DURING: 13 growth stages; Has 1807 Blast hits to 1807 proteins i /.../species: Archae - 0; Bacteria - 0; Metazoa - 736; Fungi - 347; Plants - 385; Viruses - 0; Other Eukaryotes - 339 (source: NCBI BLink). [Source:T…	8.52	17.9	1.08	5e-05	0.000431943	yes	UP	Y	Y	Y	Y	Y	5.38	14.35	7.06	20.98	17.93	15.67
343	AT5G26200	TBIG021331	AT5G26200.1		2UP	Slc25a44	Mitochondrial substrate carrier family protein [Source:TAIR;Acc:AT5G26200]	3.93	14.8	1.92	5e-05	0.000742103	yes	UP	Y	Y	Y	Y	Y	3.87	3.95	4.27	15.61	11.35	18.02	TBIG021331	AT5G26200.1		Slc25a44	Mitochondrial substrate carrier family protein [Source:TAIR;Acc:AT5G26200]	2.99	19.8	2.73	5e-05	0.000431943	yes	UP	Y	Y	Y	Y	Y	3.21	3.16	2.84	16.69	22.89	20.98
344	AT5G27920	TBIG024458	AT5G27920.1		2UP	FBL3	F-box family protein [Source:TAIR;Acc:AT5G27920]	10.3	22.3	1.12	5e-05	0.000742103	yes	UP	Y	Y	Y	Y	Y	9.68	11.72	9.43	20.52	19.76	26.25	TBIG024458	AT5G27920.1		FBL3	F-box family protein [Source:TAIR;Acc:AT5G27920]	7.1	14.4	1.02	5e-05	0.000431943	yes	UP	Y	Y	Y	Y	Y	7.64	6.89	6.87	15.53	13.33	14.05
346	AT5G35790.L01	TBIG024573	AT5G35790.1		2UP	G6PD1	glucose-6-phosphate dehydrogenase 1 [Source:TAIR;Acc:AT5G35790]	24.8	52.6	1.09	5e-05	0.000742103	yes	UP	Y	Y	Y	Y	Y	28.43	22.34	24.26	50.8	55.96	52.04	TBIG024573	AT5G35790.1		G6PD1	glucose-6-phosphate dehydrogenase 1 [Source:TAIR;Acc:AT5G35790]	17.2	44.7	1.37	5e-05	0.000431943	yes	UP	Y	Y	Y	Y	Y	12.82	16.56	23.12	49.01	44.35	40.91
347	AT5G38200.L01	TBIG021625	AT5G38200.1		2UP	ntpR	Class I glutamine amidotransferase-like superfamily protein [Source:TAIR;Acc:AT5G38200]	22.9	60	1.39	5e-05	0.000742103	yes	UP	Y	Y	Y	Y	Y	19.08	23.23	27.07	48.22	63.75	68.33	TBIG021625	AT5G38200.1		ntpR	Class I glutamine amidotransferase-like superfamily protein [Source:TAIR;Acc:AT5G38200]	7.45	26.3	1.82	5e-05	0.000431943	yes	UP	Y	Y	Y	Y	Y	9.05	4.99	8.36	24.23	26.59	27.8
350	AT5G42200	TBIG021840	AT5G42200.1		2UP	ATL23	RING/U-box superfamily protein [Source:TAIR;Acc:AT5G42200]	2.02	4.61	1.19	0.0004	0.00442991	yes	UP	Y	Y	Y	Y	Y	1.53	1.35	3.05	4.36	4.3	4.9	TBIG021840	AT5G42200.1		ATL23	RING/U-box superfamily protein [Source:TAIR;Acc:AT5G42200]	3.15	7.6	1.27	5e-05	0.000431943	yes	UP	Y	Y	Y	Y	Y	2.89	2.9	3.64	8.04	7.11	7.33
352	AT5G42825	TBIG021884	AT5G42825.1		2UP	-	unknown protein; Has 35333 Blast hits to 34131 proteins in 2444 species: Archae - 798; Bacteria - 22429; Metazoa - 974; Fungi - 991; Plants - 531; Viruses - 0; Other Eukaryotes - 9610 (source: NCBI BLink). [Source:TAIR;Acc:AT5G42825]	9.36	19.9	1.09	5e-05	0.000742103	yes	UP	Y	Y	Y	Y	Y	11.06	7.86	8.75	19.7	18.78	19.55	TBIG021884	AT5G42825.1		-	unknown protein; Has 35333 Blast hits to 34131 proteins in 2444 species: Archae - 798; Bacteria - 22429; Metazoa - 974; Fungi - 991; Plants - 531; Viruses - 0; Other Eukaryotes - 9610 (source: NCBI BLink). [Source:TAIR;Acc:AT5G42825]	11.3	31.2	1.47	5e-05	0.000431943	yes	UP	Y	Y	Y	Y	Y	9.17	12.1	12.07	30.71	35.92	25.65
354	AT5G63470	TBIG025997	AT5G63470.1	NF-YC	2UP	NF-YC4	nuclear factor Y, subunit C4 [Source:TAIR;Acc:AT5G63470]	18.3	37.7	1.04	5e-05	0.000742103	yes	UP	Y	Y	Y	Y	Y	18.85	16.1	19.32	46.29	35.09	30.93	TBIG025997	AT5G63470.1	NF-YC	NF-YC4	nuclear factor Y, subunit C4 [Source:TAIR;Acc:AT5G63470]	14.1	31	1.14	5e-05	0.000431943	yes	UP	Y	Y	Y	Y	Y	10.25	16.16	15.55	28.95	35.04	28.08
355	AT5G45310.L01	TBIG025071	AT5G45310.1		2UP	-	unknown protein; LOCATED IN: endomembrane system; EXPRESSED IN: stem, inflorescence meristem, root, leaf; EXPRESSED DURING: LP.04 four leaves visible; Has 30201 Blast hits to 17322 proteins in 780 species: Archae - 12; Bacteria - 1396; Metazoa - 173 /.../ngi - 3422; Plants - 5037; Viruses - 0; Other Eukaryotes - 2996 (source: NCBI BLink). [Source:TAIR;Acc:AT5G45310]	0.194	0.552	1.51	0.0047	0.0318002	yes	UP	Y	Y	Y	Y	Y	0.26	0.13	0.19	0.7	0.24	0.71	TBIG025071	AT5G45310.1		-	unknown protein; LOCATED IN: endomembrane system; EXPRESSED IN: stem, inflorescence meristem, root, leaf; EXPRESSED DURING: LP.04 four leaves visible; Has 30201 Blast hits to 17322 proteins in 780 species: Archae - 12; Bacteria - 1396; Metazoa - 173 /.../ngi - 3422; Plants - 5037; Viruses - 0; Other Eukaryotes - 2996 (source: NCBI BLink). [Source:TAIR;Acc:AT5G45310]	0.12	0.96	3	0.0002	0.00148925	yes	UP	Y	Y	Y	Y	Y	0.15	0.13	0.08	1.2	1.1	0.55
357	AT5G47040.L01	TBIG025165	AT5G47040.1		2UP	LON2	lon protease 2 [Source:TAIR;Acc:AT5G47040]	28.5	58.4	1.04	5e-05	0.000742103	yes	UP	Y	Y	Y	Y	Y	32.77	26.65	26.72	59.51	60.04	56.45	TBIG025165	AT5G47040.1		LON2	lon protease 2 [Source:TAIR;Acc:AT5G47040]	26.9	60.2	1.16	5e-05	0.000431943	yes	UP	Y	Y	Y	Y	Y	25.27	27.18	29.32	70.52	54.97	54.95
358	AT5G47560	TBIG025192	AT5G47560.1		2UP	ATTDT	tonoplast dicarboxylate transporter [Source:TAIR;Acc:AT5G47560]	47.4	114	1.26	5e-05	0.000742103	yes	UP	Y	Y	Y	Y	Y	52.25	46.38	42.67	118.57	96.96	120.6	TBIG025192	AT5G47560.1		ATTDT	tonoplast dicarboxylate transporter [Source:TAIR;Acc:AT5G47560]	21.5	77.2	1.84	5e-05	0.000431943	yes	UP	Y	Y	Y	Y	Y	20.18	23.8	21.12	83.42	70.64	75.99
359	AT5G48490	TBIG025243	AT5G48490.1		2UP	DIR1	Bifunctional inhibitor/lipid-transfer protein/seed storage 2S albumin superfamily protein [Source:TAIR;Acc:AT5G48490]	4.68	15.1	1.69	5e-05	0.000742103	yes	UP	Y	Y	Y	Y	Y	4.02	2.72	7.31	19.25	12.84	13.3	TBIG025243	AT5G48490.1		DIR1	Bifunctional inhibitor/lipid-transfer protein/seed storage 2S albumin superfamily protein [Source:TAIR;Acc:AT5G48490]	3.38	15.6	2.21	5e-05	0.000431943	yes	UP	Y	Y	Y	Y	Y	2.15	5.95	2.14	15.22	21.14	10.41
361	AT5G49360	TBIG025291	AT5G49360.1		2UP	BXL1	beta-xylosidase 1 [Source:TAIR;Acc:AT5G49360]	11.6	117	3.33	5e-05	0.000742103	yes	UP	Y	Y	Y	Y	Y	9.94	11.55	13.37	145.44	119.24	86.76	TBIG025291	AT5G49360.1		BXL1	beta-xylosidase 1 [Source:TAIR;Acc:AT5G49360]	3.88	80.9	4.38	5e-05	0.000431943	yes	UP	Y	Y	Y	Y	Y	2.58	4.82	4.33	98	68.55	74.75
362	AT5G49448.L01	TBIG022232	AT5G49448.1		2UP	CPuORF4	conserved peptide upstream open reading frame 4 [Source:TAIR;Acc:AT5G49448]	4.77	21	2.14	5e-05	0.000742103	yes	UP	Y	Y	Y	Y	Y	4.72	4.09	5.22	24.64	16.59	20.99	TBIG022232	AT5G49448.1		CPuORF4	conserved peptide upstream open reading frame 4 [Source:TAIR;Acc:AT5G49448]	4.05	14.8	1.87	5e-05	0.000431943	yes	UP	Y	Y	Y	Y	Y	3.22	4.39	4.32	17.05	14.99	11.37
363	AT5G49730.L01	TBIG025309	AT5G49730.1		2UP	ATFRO6	ferric reduction oxidase 6 [Source:TAIR;Acc:AT5G49730]	3.31	15.5	2.23	5e-05	0.000742103	yes	UP	Y	Y	Y	Y	Y	4.34	2.94	2.59	16.7	14.06	15.1	TBIG025309	AT5G49730.1		ATFRO6	ferric reduction oxidase 6 [Source:TAIR;Acc:AT5G49730]	0.358	3.33	3.22	5e-05	0.000431943	yes	UP	Y	Y	Y	Y	Y	0.13	0.41	0.54	4.35	3.02	2.51
364	AT5G49740	TBIG025310	AT5G49740.1		2UP	ATFRO7	ferric reduction oxidase 7 [Source:TAIR;Acc:AT5G49740]	2.51	5.71	1.19	5e-05	0.000742103	yes	UP	Y	Y	Y	Y	Y	3.26	1.99	2.26	5.32	6.23	5.41	TBIG025310	AT5G49740.1		ATFRO7	ferric reduction oxidase 7 [Source:TAIR;Acc:AT5G49740]	1.01	3.77	1.89	5e-05	0.000431943	yes	UP	Y	Y	Y	Y	Y	0.73	0.82	1.51	4.12	3.73	3.33
365	AT5G52100.L01	TBIG022364	AT5G52100.1		2UP	crr1	Dihydrodipicolinate reductase, bacterial/plant [Source:TAIR;Acc:AT5G52100]	30.7	66.1	1.1	0.0012	0.0107549	yes	UP	Y	Y	Y	Y	Y	27.52	24.58	37.64	93.84	49.09	52.05	TBIG022364	AT5G52100.1		crr1	Dihydrodipicolinate reductase, bacterial/plant [Source:TAIR;Acc:AT5G52100]	20.9	47.3	1.18	0.0034	0.016363	yes	UP	Y	Y	Y	Y	Y	11.72	26.7	20.2	41.9	47.69	44.76
366	AT5G52640	TBIG022389	AT5G52640.1		2UP	HSP81-1	heat shock protein 90.1 [Source:TAIR;Acc:AT5G52640]	12.8	26.2	1.03	5e-05	0.000742103	yes	UP	Y	Y	Y	Y	Y	11.47	15.07	13.99	19.41	22.53	40.46	TBIG022389	AT5G52640.1		HSP81-1	heat shock protein 90.1 [Source:TAIR;Acc:AT5G52640]	16.3	34	1.06	5e-05	0.000431943	yes	UP	Y	Y	Y	Y	Y	17.47	14.95	18.63	32.49	25.04	48.12
368	AT5G52900	TBIG025469	AT5G52900.1		2UP	MAKR6	unknown protein; Has 30201 Blast hits to 17322 proteins in 780 species: Archae - 12; Bacteria - 1396; Metazoa - 17338; Fungi - 3422; Plants - 5037; Viruses - 0; Other Eukaryotes - 2996 (source: NCBI BLink). [Source:TAIR;Acc:AT5G52900]	6.69	13.9	1.06	5e-05	0.000742103	yes	UP	Y	Y	Y	Y	Y	6.28	7.46	6.48	13.53	12.98	15.42	TBIG025469	AT5G52900.1		MAKR6	unknown protein; Has 30201 Blast hits to 17322 proteins in 780 species: Archae - 12; Bacteria - 1396; Metazoa - 17338; Fungi - 3422; Plants - 5037; Viruses - 0; Other Eukaryotes - 2996 (source: NCBI BLink). [Source:TAIR;Acc:AT5G52900]	2	6.99	1.8	5e-05	0.000431943	yes	UP	Y	Y	Y	Y	Y	2.1	1.6	2.35	8.21	5.85	6.85
369	AT5G54080	TBIG022478	AT5G54080.1		2UP	HGO	homogentisate 1,2-dioxygenase [Source:TAIR;Acc:AT5G54080]	11.5	27.2	1.24	5e-05	0.000742103	yes	UP	Y	Y	Y	Y	Y	12.38	11.78	10.64	29.46	23.38	28.32	TBIG022478	AT5G54080.1		HGO	homogentisate 1,2-dioxygenase [Source:TAIR;Acc:AT5G54080]	15.7	34.8	1.15	5e-05	0.000431943	yes	UP	Y	Y	Y	Y	Y	15.82	15.29	16.53	37.73	31.72	34.57
370	AT5G54190.L01	TBIG025529	AT5G54190.1		2UP	PORA	protochlorophyllide oxidoreductase A [Source:TAIR;Acc:AT5G54190]	1.34	2.78	1.05	5e-05	0.000742103	yes	UP	Y	Y	Y	Y	Y	2	1.03	1	3.32	1.51	3.49	TBIG025529	AT5G54190.1		PORA	protochlorophyllide oxidoreductase A [Source:TAIR;Acc:AT5G54190]	1.45	4.3	1.57	5e-05	0.000431943	yes	UP	Y	Y	Y	Y	Y	0.94	0.99	2.46	6.73	3.12	3.01
372	AT5G55970	TBIG022587	AT5G55970.1		2UP	RING4_ARATH	RING/U-box superfamily protein [Source:TAIR;Acc:AT5G55970]	4.98	17.9	1.84	5e-05	0.000742103	yes	UP	Y	Y	Y	Y	Y	4.41	4.57	5.77	16.24	17.8	18.87	TBIG022587	AT5G55970.1		RING4_ARATH	RING/U-box superfamily protein [Source:TAIR;Acc:AT5G55970]	5.4	13.3	1.3	5e-05	0.000431943	yes	UP	Y	Y	Y	Y	Y	6.08	4.98	5	12.43	12.84	14.09
373	AT5G56100	TBIG022598	AT5G56100.1		2UP	-	glycine-rich protein / oleosin [Source:TAIR;Acc:AT5G56100]	2.57	11.2	2.13	5e-05	0.000742103	yes	UP	Y	Y	Y	Y	Y	3.02	1.86	2.98	18.49	6.45	8.45	TBIG022598	AT5G56100.1		-	glycine-rich protein / oleosin [Source:TAIR;Acc:AT5G56100]	1.21	9.29	2.94	5e-05	0.000431943	yes	UP	Y	Y	Y	Y	Y	1.1	1.1	1.55	13.21	9.07	6.01
374	AT5G56550	TBIG025641	AT5G56550.1		2UP	OXS3	oxidative stress 3 [Source:TAIR;Acc:AT5G56550]	3.16	12.1	1.94	5e-05	0.000742103	yes	UP	Y	Y	Y	Y	Y	3.69	2.6	3.25	13.76	11.9	10.9	TBIG025641	AT5G56550.1		OXS3	oxidative stress 3 [Source:TAIR;Acc:AT5G56550]	2.15	5.54	1.37	5e-05	0.000431943	yes	UP	Y	Y	Y	Y	Y	1.43	1.83	3.24	5.5	5.99	4.97
375	AT5G56870.L01	TBIG022642	AT5G56870.1		2UP	BGAL4	beta-galactosidase 4 [Source:TAIR;Acc:AT5G56870]	23.9	87.1	1.87	5e-05	0.000742103	yes	UP	Y	Y	Y	Y	Y	23.76	23.35	24.67	103.28	68.95	87.45	TBIG022642	AT5G56870.1		BGAL4	beta-galactosidase 4 [Source:TAIR;Acc:AT5G56870]	6.62	18.9	1.51	5e-05	0.000431943	yes	UP	Y	Y	Y	Y	Y	6.87	6.06	7.06	19.1	19.39	17.84
376	AT5G57240.L01	TBIG022661	AT5G57240.1		2UP	ORP4C	OSBP(oxysterol binding protein)-related protein 4C [Source:TAIR;Acc:AT5G57240]	5.14	18	1.81	5e-05	0.000742103	yes	UP	Y	Y	Y	Y	Y	4.95	4.75	5.94	22.11	13.35	19.21	TBIG022661	AT5G57240.1		ORP4C	OSBP(oxysterol binding protein)-related protein 4C [Source:TAIR;Acc:AT5G57240]	2.79	11.8	2.08	5e-05	0.000431943	yes	UP	Y	Y	Y	Y	Y	2.59	2.16	3.76	14.65	12.13	8.79
378	AT5G57655	TBIG022678	AT5G57655.1		2UP	XYLA	xylose isomerase family protein [Source:TAIR;Acc:AT5G57655]	34	82.5	1.28	5e-05	0.000742103	yes	UP	Y	Y	Y	Y	Y	39.29	32.4	31.15	94.95	75.66	76.96	TBIG022678	AT5G57655.1		XYLA	xylose isomerase family protein [Source:TAIR;Acc:AT5G57655]	29.6	64.6	1.13	5e-05	0.000431943	yes	UP	Y	Y	Y	Y	Y	26.95	30.48	32.31	73.31	59.49	59.85
379	AT5G59080	TBIG025774	AT5G59080.1		2UP	-	unknown protein; FUNCTIONS IN: molecular_function unknown; INVOLVED IN: response to oxidative stress; LOCATED IN: chloroplast; EXPRESSED IN: 18 plant structures; EXPRESSED DURING: 9 growth stages; BEST Arabidopsis thaliana protein match is: unknown /.../n (TAIR:AT3G46880.1); Has 1807 Blast hits to 1807 proteins in 277 species: Archae - 0; Bacteria - 0; Metazoa - 736; Fungi - 347; Plants - 385; Vi…	7.19	22.1	1.62	5e-05	0.000742103	yes	UP	Y	Y	Y	Y	Y	7.89	5.48	8.33	26.89	20.99	18.71	TBIG025774	AT5G59080.1		-	unknown protein; FUNCTIONS IN: molecular_function unknown; INVOLVED IN: response to oxidative stress; LOCATED IN: chloroplast; EXPRESSED IN: 18 plant structures; EXPRESSED DURING: 9 growth stages; BEST Arabidopsis thaliana protein match is: unknown /.../n (TAIR:AT3G46880.1); Has 1807 Blast hits to 1807 proteins in 277 species: Archae - 0; Bacteria - 0; Metazoa - 736; Fungi - 347; Plants - 385; Vi…	1.87	8.15	2.12	5e-05	0.000431943	yes	UP	Y	Y	Y	Y	Y	1.46	2.35	1.84	7.51	9.97	6.93
381	AT5G60680	TBIG022826	AT5G60680.1		2UP	-	Protein of unknown function, DUF584 [Source:TAIR;Acc:AT5G60680]	29.4	77.3	1.39	5e-05	0.000742103	yes	UP	Y	Y	Y	Y	Y	26.81	24.14	33.54	87.89	69.84	67.75	TBIG022826	AT5G60680.1		-	Protein of unknown function, DUF584 [Source:TAIR;Acc:AT5G60680]	32.1	94.1	1.55	5e-05	0.000431943	yes	UP	Y	Y	Y	Y	Y	28.86	31.92	32.23	104.22	87.97	81.74
382	AT5G61440.L01	TBIG022859	AT5G61440.1		2UP	ACHT5	atypical CYS HIS rich thioredoxin 5 [Source:TAIR;Acc:AT5G61440]	12.8	31.7	1.31	5e-05	0.000742103	yes	UP	Y	Y	Y	Y	Y	10.45	12.53	14.87	30.14	30.33	33.45	TBIG022859	AT5G61440.1		ACHT5	atypical CYS HIS rich thioredoxin 5 [Source:TAIR;Acc:AT5G61440]	4.88	18.9	1.95	5e-05	0.000431943	yes	UP	Y	Y	Y	Y	Y	3.81	5.53	5.17	19.17	19.59	17.1
383	AT5G62280	TBIG022900	AT5G62280.1		2UP	-	Protein of unknown function (DUF1442) [Source:TAIR;Acc:AT5G62280]	22.3	53.9	1.27	5e-05	0.000742103	yes	UP	Y	Y	Y	Y	Y	22.44	20.5	23.99	67.75	37.28	56.76	TBIG022900	AT5G62280.1		-	Protein of unknown function (DUF1442) [Source:TAIR;Acc:AT5G62280]	5.48	11.8	1.1	5e-05	0.000431943	yes	UP	Y	Y	Y	Y	Y	3.73	6.75	6.13	13	13.32	9.01
384	AT5G63160.L01	TBIG025977	AT5G63160.1		2UP	BT1	BTB and TAZ domain protein 1 [Source:TAIR;Acc:AT5G63160]	9.84	113	3.52	5e-05	0.000742103	yes	UP	Y	Y	Y	Y	Y	9.7	8.96	10.49	162.89	68.71	106.8	TBIG025977	AT5G63160.1		BT1	BTB and TAZ domain protein 1 [Source:TAIR;Acc:AT5G63160]	8.98	72	3	5e-05	0.000431943	yes	UP	Y	Y	Y	Y	Y	7.47	11.27	7.86	100.42	66.02	46.76
385	AT5G63190.L01	TBIG022954	AT5G63190.1		2UP	Pdcd4	MA3 domain-containing protein [Source:TAIR;Acc:AT5G63190]	32	93.5	1.55	5e-05	0.000742103	yes	UP	Y	Y	Y	Y	Y	31.66	29.38	36.13	100.21	85.87	92.96	TBIG022954	AT5G63190.1		Pdcd4	MA3 domain-containing protein [Source:TAIR;Acc:AT5G63190]	37.2	115	1.63	5e-05	0.000431943	yes	UP	Y	Y	Y	Y	Y	35.81	41.27	36.13	123.59	117.4	105.11
386	AT3G10040.L01	TBIG013943	AT3G10040.1	Trihelix	2UP	-	sequence-specific DNA binding transcription factors [Source:TAIR;Acc:AT3G10040]	18.9	55.9	1.56	5e-05	0.000742103	yes	UP	Y	Y	Y	Y	Y	9.32	17.63	30.02	53.32	43.13	70.36	TBIG013943	AT3G10040.1	Trihelix	-	sequence-specific DNA binding transcription factors [Source:TAIR;Acc:AT3G10040]	32.1	77.2	1.26	5e-05	0.000431943	yes	UP	Y	Y	Y	Y	Y	24	40.35	33.33	62.96	89.85	81.67
387	AT5G64260	TBIG023000	AT5G64260.1		2UP	EXL2	EXORDIUM like 2 [Source:TAIR;Acc:AT5G64260]	71.8	253	1.82	5e-05	0.000742103	yes	UP	Y	Y	Y	Y	Y	61.06	73.62	80.22	249.62	200.44	296.96	TBIG023000	AT5G64260.1		EXL2	EXORDIUM like 2 [Source:TAIR;Acc:AT5G64260]	49.2	127	1.37	5e-05	0.000431943	yes	UP	Y	Y	Y	Y	Y	45.81	50.05	53.49	130.22	121.8	130.46
388	AT5G64570	TBIG026053	AT5G64570.1		2UP	XYL4	beta-D-xylosidase 4 [Source:TAIR;Acc:AT5G64570]	33.6	69.2	1.04	5e-05	0.000742103	yes	UP	Y	Y	Y	Y	Y	32.91	34.88	32.46	65.54	63.89	76.01	TBIG026053	AT5G64570.1		XYL4	beta-D-xylosidase 4 [Source:TAIR;Acc:AT5G64570]	13.4	34.1	1.35	5e-05	0.000431943	yes	UP	Y	Y	Y	Y	Y	12.88	14.38	13.48	35.02	30.71	36.28
389	AT5G65207	TBIG026084	AT5G65207.1		2UP	-	unknown protein; BEST Arabidopsis thaliana protein match is: unknown protein (TAIR:AT5G10040.1); Has 30201 Blast hits to 17322 proteins in 780 species: Archae - 12; Bacteria - 1396; Metazoa - 17338; Fungi - 3422; Plants - 5037; Viruses - 0; Other Eu /.../es - 2996 (source: NCBI BLink). [Source:TAIR;Acc:AT5G65207]	56.2	289	2.36	5e-05	0.000742103	yes	UP	Y	Y	Y	Y	Y	31.24	31.09	104.12	415.73	186.56	267.88	TBIG026084	AT5G65207.1		-	unknown protein; BEST Arabidopsis thaliana protein match is: unknown protein (TAIR:AT5G10040.1); Has 30201 Blast hits to 17322 proteins in 780 species: Archae - 12; Bacteria - 1396; Metazoa - 17338; Fungi - 3422; Plants - 5037; Viruses - 0; Other Eu /.../es - 2996 (source: NCBI BLink). [Source:TAIR;Acc:AT5G65207]	65.3	397	2.6	5e-05	0.000431943	yes	UP	Y	Y	Y	Y	Y	52.19	100.38	49.33	298.66	585.92	325.54
394	AT5G66985	TBIG023148	AT5G66985.1		2UP	-	unknown protein; Has 30201 Blast hits to 17322 proteins in 780 species: Archae - 12; Bacteria - 1396; Metazoa - 17338; Fungi - 3422; Plants - 5037; Viruses - 0; Other Eukaryotes - 2996 (source: NCBI BLink). [Source:TAIR;Acc:AT5G66985]	24.1	62.6	1.38	5e-05	0.000742103	yes	UP	Y	Y	Y	Y	Y	11.4	17.89	38.91	83	40.38	60.34	TBIG023148	AT5G66985.1		-	unknown protein; Has 30201 Blast hits to 17322 proteins in 780 species: Archae - 12; Bacteria - 1396; Metazoa - 17338; Fungi - 3422; Plants - 5037; Viruses - 0; Other Eukaryotes - 2996 (source: NCBI BLink). [Source:TAIR;Acc:AT5G66985]	20.3	65.8	1.7	5e-05	0.000431943	yes	UP	Y	Y	Y	Y	Y	17.45	24.92	15.66	43.94	90.33	52.59
395	XLOC_001144	TBIG001144	XLOC_0011.1		2UP	TPS9	Probable alpha,alpha-trehalose-phosphate synthase [UDP-forming] 9 [Source:SWISS;Acc:Q9LRA7]	18.5	59.7	1.69	5e-05	0.000742103	yes	UP	Y	Y	Y	Y	Y	15.7	19.22	21.06	61.29	57.59	60.29	TBIG001144	XLOC_0011.1		TPS9	Probable alpha,alpha-trehalose-phosphate synthase [UDP-forming] 9 [Source:SWISS;Acc:Q9LRA7]	13	43.4	1.74	5e-05	0.000431943	yes	UP	Y	Y	Y	Y	Y	12.51	13.42	13.59	46.44	41.08	43.05
397	XLOC_004006	TBIG004006	XLOC_0040.1		2UP	UGE1	Bifunctional UDP-glucose 4-epimerase and UDP-xylose 4-epimerase 1 [Source:SWISS;Acc:Q42605]	24.8	62.2	1.33	5e-05	0.000742103	yes	UP	Y	Y	Y	Y	Y	26.33	22.19	25.45	81.71	49.45	54.02	TBIG004006	XLOC_0040.1		UGE1	Bifunctional UDP-glucose 4-epimerase and UDP-xylose 4-epimerase 1 [Source:SWISS;Acc:Q42605]	27.2	59.9	1.14	5e-05	0.000431943	yes	UP	Y	Y	Y	Y	Y	23.66	28.07	29.87	64.78	54.38	58.3
398	XLOC_004949	TBIG004949	XLOC_0049.1		2UP	-	-	20.1	41.6	1.05	5e-05	0.000742103	yes	UP	Y	Y	Y	Y	Y	20.92	21.05	18.54	33.95	41.72	48.89	TBIG004949	XLOC_0049.1		-	-	20.7	59.7	1.53	5e-05	0.000431943	yes	UP	Y	Y	Y	Y	Y	23.18	19.24	19.85	57.94	61.31	55.92
400	XLOC_006779	TBIG006779	XLOC_0067.1		2UP	-	-	0.805	1.81	1.17	0.00215	0.0171186	yes	UP	Y	Y	Y	Y	Y	0.69	0.92	0.81	2.51	1.54	1.37	TBIG006779	XLOC_0067.1		-	-	0.936	2.62	1.49	5e-05	0.000431943	yes	UP	Y	Y	Y	Y	Y	0.85	1.3	0.68	2.65	2.69	2.49
401	XLOC_007354	TBIG007354	XLOC_0073.1		2UP	ATL56	RING-H2 finger protein ATL56 [Source:SWISS;Acc:Q9ZV51]	4.02	8.04	1	5e-05	0.000742103	yes	UP	Y	Y	Y	Y	N	3.09	3.67	4.9	7.36	7.55	8.62	TBIG007354	XLOC_0073.1		ATL56	RING-H2 finger protein ATL56 [Source:SWISS;Acc:Q9ZV51]	2.92	8.08	1.47	5e-05	0.000431943	yes	UP	Y	Y	Y	Y	Y	2.91	2.78	2.89	6.91	8.6	8.12
402	XLOC_007893	TBIG007893	XLOC_0078.1		2UP	F22G5.20	Tropinone reductase homolog At1g07440 [Source:SWISS;Acc:Q9ASX2]	8.11	29.1	1.84	5e-05	0.000742103	yes	UP	Y	Y	Y	Y	Y	10.28	6.03	8.16	38.51	24.92	24.01	TBIG007893	XLOC_0078.1		F22G5.20	Tropinone reductase homolog At1g07440 [Source:SWISS;Acc:Q9ASX2]	3.08	12.8	2.06	5e-05	0.000431943	yes	UP	Y	Y	Y	Y	Y	1.72	4.16	3.45	14.62	14.1	9.66
403	XLOC_009242	TBIG009242	XLOC_0092.1		2UP	PEX3	Pollen-specific leucine-rich repeat extensin-like protein 3 [Source:SWISS;Acc:Q9XIL9]	67.1	251	1.9	5e-05	0.000742103	yes	UP	Y	Y	Y	Y	Y	68.32	55.6	75.11	292.92	209.39	236.87	TBIG009242	XLOC_0092.1		PEX3	Pollen-specific leucine-rich repeat extensin-like protein 3 [Source:SWISS;Acc:Q9XIL9]	53.3	263	2.3	5e-05	0.000431943	yes	UP	Y	Y	Y	Y	Y	38.72	68.27	53.07	255.3	277.49	242.9
405	XLOC_013545	TBIG013545	XLOC_0135.1		2UP	LBD41	LOB domain-containing protein 41 [Source:SWISS;Acc:Q9M886]	76.8	169	1.13	5e-05	0.000742103	yes	UP	Y	Y	Y	Y	Y	57.24	70.05	100.43	172.53	132.98	193.17	TBIG013545	XLOC_0135.1		LBD41	LOB domain-containing protein 41 [Source:SWISS;Acc:Q9M886]	94	214	1.19	5e-05	0.000431943	yes	UP	Y	Y	Y	Y	Y	78.67	107.28	96.64	190.34	235.98	212.34
406	XLOC_014246	TBIG014246	XLOC_0142.1		2UP	UVR3	(6-4)DNA photolyase [Source:SWISS;Acc:O48652]	23.9	73.8	1.63	5e-05	0.000742103	yes	UP	Y	Y	Y	Y	Y	22.43	19.34	29.56	94.8	66.3	60	TBIG014246	XLOC_0142.1		UVR3	(6-4)DNA photolyase [Source:SWISS;Acc:O48652]	13	38.7	1.57	5e-05	0.000431943	yes	UP	Y	Y	Y	Y	Y	9.21	18.65	11.62	36.97	43.98	35.35
407	XLOC_014772	TBIG014772	XLOC_0147.1		2UP	CYP71B3	Cytochrome P450 71B3 [Source:SWISS;Acc:O65785]	3.98	8.45	1.08	5e-05	0.000742103	yes	UP	Y	Y	Y	Y	Y	4.77	3.6	3.6	9.9	5.02	10.6	TBIG014772	XLOC_0147.1		CYP71B3	Cytochrome P450 71B3 [Source:SWISS;Acc:O65785]	3.68	7.68	1.06	5e-05	0.000431943	yes	UP	Y	Y	Y	Y	Y	3.28	2.67	5.24	10.47	6.25	6.16
408	XLOC_018016	TBIG018016	XLOC_0180.1		2UP	Y3739_ARATH	Uncharacterized membrane protein At3g27390 [Source:SWISS;Acc:Q8GUM4]	1.71	5.58	1.71	5e-05	0.000742103	yes	UP	Y	Y	Y	Y	Y	1.67	1.65	1.76	2.71	2.56	11.2	TBIG018016	XLOC_0180.1		Y3739_ARATH	Uncharacterized membrane protein At3g27390 [Source:SWISS;Acc:Q8GUM4]	1.88	5.89	1.65	5e-05	0.000431943	yes	UP	Y	Y	Y	Y	Y	2.35	1.74	1.53	6.43	4.68	6.28
409	XLOC_020501	TBIG020501	XLOC_0205.1		2UP	-	-	0.319	1.21	1.92	0.00035	0.00398222	yes	UP	Y	Y	Y	Y	Y	0.44	0.42	0.1	1.37	1.29	0.94	TBIG020501	XLOC_0205.1		-	-	0.088	0.568	2.69	5e-05	0.000431943	yes	UP	Y	Y	Y	Y	Y	0.07	0.12	0.08	0.67	0.42	0.6
411	XLOC_022358	TBIG022358	XLOC_0223.1		2UP	SDH	Sorbitol dehydrogenase [Source:SWISS;Acc:Q9FJ95]	63.7	138	1.12	5e-05	0.000742103	yes	UP	Y	Y	Y	Y	Y	71.15	51.42	72.81	179.12	115.9	119.11	TBIG022358	XLOC_0223.1		SDH	Sorbitol dehydrogenase [Source:SWISS;Acc:Q9FJ95]	57.5	115	1	5e-05	0.000431943	yes	UP	Y	Y	Y	Y	Y	47.71	64.92	63.51	115.74	128.47	102.93
412	XLOC_023228	TBIG023228	XLOC_0232.1		2UP	-	-	2.2	19.9	3.18	5e-05	0.000742103	yes	UP	Y	Y	Y	Y	Y	2.22	1.63	2.77	25.58	16.25	17.84	TBIG023228	XLOC_0232.1		-	-	3.48	19.3	2.47	5e-05	0.000431943	yes	UP	Y	Y	Y	Y	Y	2.3	4.11	4.11	23.41	17.99	16.06
414	XLOC_023909	TBIG023909	XLOC_0239.1		2UP	AAE5	Probable acyl-activating enzyme 5, peroxisomal [Source:SWISS;Acc:Q9FFE6]	21.3	52.6	1.31	5e-05	0.000742103	yes	UP	Y	Y	Y	Y	Y	21.11	20.82	22.78	63.25	37.48	57.27	TBIG023909	XLOC_0239.1		AAE5	Probable acyl-activating enzyme 5, peroxisomal [Source:SWISS;Acc:Q9FFE6]	16.3	37.3	1.2	5e-05	0.000431943	yes	UP	Y	Y	Y	Y	Y	16.59	15.04	18.28	41.74	34.85	36.35

## Sheet: 2,3,_UP_TF common
GeneAcc	GeneId2	GeneAcc(TF_ID)2	family2	2UP_y	GeneName_x	Desc_x	Value_1_x	Value_2_x	log2fc_x	p-value_x	q-value_x	DEG:QV=0.05:SELECT_x	DEG:UP_DOWN_x	DEG:QV<=0.05_x	DEG:QV<=0.10_x	DEG:PV<=0.01_x	DEG:PV<=0.05_x	DEG:FC2>=0_x	EXP:1_1_160519:FPKM	EXP:2_1_160519:FPKM	EXP:3_1_160519:FPKM	EXP:1_3_160519:FPKM	EXP:2_3_160519:FPKM	EXP:3_3_160519:FPKM	3GeneId	3GeneAcc(TF_ID)	3family	GeneName_y	Desc_y	Value_1_y	Value_2_y	log2fc_y	p-value_y	q-value_y	DEG:QV=0.05:SELECT_y	DEG:UP_DOWN_y	DEG:QV<=0.05_y	DEG:QV<=0.10_y	DEG:PV<=0.01_y	DEG:PV<=0.05_y	DEG:FC2>=0_y	EXP:1_2_160519:FPKM	EXP:2_2_160519:FPKM	EXP:3_2_160519:FPKM	EXP:1_4_160519:FPKM	EXP:2_4_160519:FPKM	EXP:3_4_160519:FPKM
AT5G28770	TBIG024497	AT5G28770.1	bZIP	2UP	BZO2H3	bZIP transcription factor family protein [Source:TAIR;Acc:AT5G28770]	7.19	25.5	1.83	5e-05	0.000742103	yes	UP	Y	Y	Y	Y	Y	6.07	7.12	8.7	26.99	22.21	28.43	TBIG024497	AT5G28770.1	bZIP	BZO2H3	bZIP transcription factor family protein [Source:TAIR;Acc:AT5G28770]	2.34	11	2.24	5e-05	0.000431943	yes	UP	Y	Y	Y	Y	Y	1.46	3.07	2.53	12.01	9.92	11.11
AT2G25900	TBIG007734	AT2G25900.1	C3H	2UP	ATCTH	Zinc finger C-x8-C-x5-C-x3-H type family protein [Source:TAIR;Acc:AT2G25900]	8.17	30.5	1.9	5e-05	0.000742103	yes	UP	Y	Y	Y	Y	Y	8.84	7.31	8.25	32.43	28.86	29.56	TBIG007734	AT2G25900.1	C3H	ATCTH	Zinc finger C-x8-C-x5-C-x3-H type family protein [Source:TAIR;Acc:AT2G25900]	6.55	24.7	1.91	5e-05	0.000431943	yes	UP	Y	Y	Y	Y	Y	4.87	5.98	8.65	32.21	22.73	18.58
AT5G44260	TBIG025011	AT5G44260.1	C3H	2UP	AtC3H61	Zinc finger C-x8-C-x5-C-x3-H type family protein [Source:TAIR;Acc:AT5G44260]	11.3	45.6	2.02	5e-05	0.000742103	yes	UP	Y	Y	Y	Y	Y	13.3	9.77	10.31	57.63	31.21	45.97	TBIG025011	AT5G44260.1	C3H	AtC3H61	Zinc finger C-x8-C-x5-C-x3-H type family protein [Source:TAIR;Acc:AT5G44260]	8.18	31.3	1.94	5e-05	0.000431943	yes	UP	Y	Y	Y	Y	Y	5.93	9.08	9.44	42.66	28.25	22.53
AT1G49130	TBIG005261	AT1G49130.1	CO-like	2UP	COL8	B-box type zinc finger protein with CCT domain [Source:TAIR;Acc:AT1G49130]	11.9	37.4	1.66	5e-05	0.000742103	yes	UP	Y	Y	Y	Y	Y	14.11	9.62	12.29	45.28	31.86	35.66	TBIG005261	AT1G49130.1	CO-like	COL8	B-box type zinc finger protein with CCT domain [Source:TAIR;Acc:AT1G49130]	11.2	34.3	1.62	5e-05	0.000431943	yes	UP	Y	Y	Y	Y	Y	7.47	9.06	17.57	41.77	30.62	30.15
AT2G47520	TBIG010876	AT2G47520.1	ERF	2UP	HRE2	Integrase-type DNA-binding superfamily protein [Source:TAIR;Acc:AT2G47520]	3.31	15	2.18	5e-05	0.000742103	yes	UP	Y	Y	Y	Y	Y	1.12	2.71	5.85	9.96	10.55	24.06	TBIG010876	AT2G47520.1	ERF	HRE2	Integrase-type DNA-binding superfamily protein [Source:TAIR;Acc:AT2G47520]	4.91	23.7	2.27	5e-05	0.000431943	yes	UP	Y	Y	Y	Y	Y	5.66	5.24	3.65	17.13	28.59	24.25
AT3G60490	TBIG013312	AT3G60490.1	ERF	2UP	ERF035	Integrase-type DNA-binding superfamily protein [Source:TAIR;Acc:AT3G60490]	2.21	4.67	1.08	5e-05	0.000742103	yes	UP	Y	Y	Y	Y	Y	2.2	2	2.43	4.68	3.56	5.77	TBIG013312	AT3G60490.1	ERF	ERF035	Integrase-type DNA-binding superfamily protein [Source:TAIR;Acc:AT3G60490]	1.99	5.37	1.43	5e-05	0.000431943	yes	UP	Y	Y	Y	Y	Y	2.48	1.54	2.03	3.26	6.89	6.19
AT5G59570.L01	TBIG022770	AT5G59570.1	G2-like	2UP	PCLL	Homeodomain-like superfamily protein [Source:TAIR;Acc:AT5G59570]	2.63	7.1	1.43	5e-05	0.000742103	yes	UP	Y	Y	Y	Y	Y	2.85	2.68	2.43	8.48	7.06	5.9	TBIG022770	AT5G59570.1	G2-like	PCLL	Homeodomain-like superfamily protein [Source:TAIR;Acc:AT5G59570]	2.68	6.92	1.37	5e-05	0.000431943	yes	UP	Y	Y	Y	Y	Y	2.4	3.17	2.65	8.3	6	6.61
AT3G60530	TBIG013314	AT3G60530.1	GATA	2UP	GATA4	GATA transcription factor 4 [Source:TAIR;Acc:AT3G60530]	43.8	100	1.19	5e-05	0.000742103	yes	UP	Y	Y	Y	Y	Y	43.6	40.95	43.43	116.61	77.79	98.77	TBIG013314	AT3G60530.1	GATA	GATA4	GATA transcription factor 4 [Source:TAIR;Acc:AT3G60530]	44.1	109	1.3	5e-05	0.000431943	yes	UP	Y	Y	Y	Y	Y	39.98	43.6	46.96	113.17	102.83	102.71
AT3G46600.L01	TBIG012639	AT3G46600.1	GRAS	2UP	SCL30	GRAS family transcription factor [Source:TAIR;Acc:AT3G46600]	34.9	72.3	1.05	5e-05	0.000742103	yes	UP	Y	Y	Y	Y	Y	32.9	35.32	39.14	71.08	76.66	72.17	TBIG012639	AT3G46600.1	GRAS	SCL30	GRAS family transcription factor [Source:TAIR;Acc:AT3G46600]	33.6	69.5	1.05	5e-05	0.000431943	yes	UP	Y	Y	Y	Y	Y	33.56	32.59	37.09	79.22	61.56	69.33
AT1G67100	TBIG002713	AT1G67100.1	LBD	2UP	LBD40	LOB domain-containing protein 40 [Source:TAIR;Acc:AT1G67100]	1.36	5.29	1.95	5e-05	0.000742103	yes	UP	Y	Y	Y	Y	Y	0.72	0.95	2.54	6.42	2.61	6.85	TBIG002713	AT1G67100.1	LBD	LBD40	LOB domain-containing protein 40 [Source:TAIR;Acc:AT1G67100]	2.79	10.2	1.88	5e-05	0.000431943	yes	UP	Y	Y	Y	Y	Y	2.84	3.12	2.59	9.04	10.35	11.66
AT2G14210.L01	TBIG007165	AT2G14210.1	MIKC	2UP	ANR1	AGAMOUS-like 44 [Source:TAIR;Acc:AT2G14210]	0.275	0.926	1.75	0.00135	0.0117964	yes	UP	Y	Y	Y	Y	Y	0.26	0.15	0.43	1.58	0.62	0.58	TBIG007165	AT2G14210.1	MIKC	ANR1	AGAMOUS-like 44 [Source:TAIR;Acc:AT2G14210]	0.534	2.26	2.08	5e-05	0.000431943	yes	UP	Y	Y	Y	Y	Y	0.39	0.76	0.46	2.11	2.85	1.81
AT5G17300.L01	TBIG023959	AT5G17300.1	MYB_related	2UP	RVE1	Homeodomain-like superfamily protein [Source:TAIR;Acc:AT5G17300]	1.07	2.23	1.06	5e-05	0.000742103	yes	UP	Y	Y	Y	Y	Y	0.77	1.07	1.34	1.23	2.83	2.59	TBIG023959	AT5G17300.1	MYB_related	RVE1	Homeodomain-like superfamily protein [Source:TAIR;Acc:AT5G17300]	0.87	2.4	1.47	5e-05	0.000431943	yes	UP	Y	Y	Y	Y	Y	0.89	0.91	0.81	2.64	2.13	2.36
AT5G63470	TBIG025997	AT5G63470.1	NF-YC	2UP	NF-YC4	nuclear factor Y, subunit C4 [Source:TAIR;Acc:AT5G63470]	18.3	37.7	1.04	5e-05	0.000742103	yes	UP	Y	Y	Y	Y	Y	18.85	16.1	19.32	46.29	35.09	30.93	TBIG025997	AT5G63470.1	NF-YC	NF-YC4	nuclear factor Y, subunit C4 [Source:TAIR;Acc:AT5G63470]	14.1	31	1.14	5e-05	0.000431943	yes	UP	Y	Y	Y	Y	Y	10.25	16.16	15.55	28.95	35.04	28.08
AT3G10040.L01	TBIG013943	AT3G10040.1	Trihelix	2UP	-	sequence-specific DNA binding transcription factors [Source:TAIR;Acc:AT3G10040]	18.9	55.9	1.56	5e-05	0.000742103	yes	UP	Y	Y	Y	Y	Y	9.32	17.63	30.02	53.32	43.13	70.36	TBIG013943	AT3G10040.1	Trihelix	-	sequence-specific DNA binding transcription factors [Source:TAIR;Acc:AT3G10040]	32.1	77.2	1.26	5e-05	0.000431943	yes	UP	Y	Y	Y	Y	Y	24	40.35	33.33	62.96	89.85	81.67

## Sheet: 2,3_DOWN_All common
GeneAcc	2GeneId	2GeneAcc(TF_ID)	2family	2DOWN	GeneName	Desc_x	Value_1_x	Value_2_x	log2fc_x	p-value_x	q-value_x	DEG:QV=0.05:SELECT_x	DEG:UP_DOWN_x	DEG:QV<=0.05_x	DEG:QV<=0.10_x	DEG:PV<=0.01_x	DEG:PV<=0.05_x	DEG:FC2>=0_x	EXP:1_1_160519:FPKM	EXP:2_1_160519:FPKM	EXP:3_1_160519:FPKM	EXP:1_3_160519:FPKM	EXP:2_3_160519:FPKM	EXP:3_3_160519:FPKM	3GeneId	3GeneAcc(TF_ID)	3family	3GeneName	Desc_y	Value_1_y	Value_2_y	log2fc_y	p-value_y	q-value_y	DEG:QV=0.05:SELECT_y	DEG:UP_DOWN_y	DEG:QV<=0.05_y	DEG:QV<=0.10_y	DEG:PV<=0.01_y	DEG:PV<=0.05_y	DEG:FC2>=0_y	EXP:1_2_160519:FPKM	EXP:2_2_160519:FPKM	EXP:3_2_160519:FPKM	EXP:1_4_160519:FPKM	EXP:2_4_160519:FPKM	EXP:3_4_160519:FPKM
AT1G06000	TBIG003653	AT1G06000.1		2DOWN	UGT89C1	UDP-Glycosyltransferase superfamily protein [Source:TAIR;Acc:AT1G06000]	20.5	8.01	-1.36	5e-05	0.000742103	yes	DOWN	Y	Y	Y	Y	Y	20.1	22.83	19.05	7.41	9.19	7.55	TBIG003653	AT1G06000.1		UGT89C1	UDP-Glycosyltransferase superfamily protein [Source:TAIR;Acc:AT1G06000]	23	7.2	-1.68	5e-05	0.000431943	yes	DOWN	Y	Y	Y	Y	Y	25.72	22.49	22.24	5.58	9	7.36
AT1G09240	TBIG000393	AT1G09240.1		2DOWN	NAS3	nicotianamine synthase 3 [Source:TAIR;Acc:AT1G09240]	19.5	6.79	-1.52	5e-05	0.000742103	yes	DOWN	Y	Y	Y	Y	Y	21.33	20.96	16.1	5.46	6.06	8.63	TBIG000393	AT1G09240.1		NAS3	nicotianamine synthase 3 [Source:TAIR;Acc:AT1G09240]	18.2	7.04	-1.37	5e-05	0.000431943	yes	DOWN	Y	Y	Y	Y	Y	18.56	19.85	15.99	6.62	5.82	8.39
AT1G17420	TBIG000824	AT1G17420.1		2DOWN	LOX3	lipoxygenase 3 [Source:TAIR;Acc:AT1G17420]	7.59	3.67	-1.05	5e-05	0.000742103	yes	DOWN	Y	Y	Y	Y	Y	7.51	8.39	6.7	3.73	3.26	3.93	TBIG000824	AT1G17420.1		LOX3	lipoxygenase 3 [Source:TAIR;Acc:AT1G17420]	14	4.76	-1.55	5e-05	0.000431943	yes	DOWN	Y	Y	Y	Y	Y	18.16	10.53	13.37	4.3	4.59	5.3
AT1G19630.L01	TBIG004329	AT1G19630.1		2DOWN	CYP722A1	cytochrome P450, family 722, subfamily A, polypeptide 1 [Source:TAIR;Acc:AT1G19630]	1.03	0.308	-1.74	0.0002	0.00248848	yes	DOWN	Y	Y	Y	Y	Y	1.14	1.24	0.72	0.07	0.64	0.24	TBIG004329	AT1G19630.1		CYP722A1	cytochrome P450, family 722, subfamily A, polypeptide 1 [Source:TAIR;Acc:AT1G19630]	3.77	1.21	-1.63	5e-05	0.000431943	yes	DOWN	Y	Y	Y	Y	Y	4.11	4.13	3.23	0.94	1.01	1.73
AT1G22150.L01	TBIG001058	AT1G22150.1		2DOWN	SULTR1_3	sulfate transporter 1;3 [Source:TAIR;Acc:AT1G22150]	11.8	3.68	-1.69	5e-05	0.000742103	yes	DOWN	Y	Y	Y	Y	Y	11.52	12.44	10.87	2.25	3.26	5.21	TBIG001058	AT1G22150.1		SULTR1_3	sulfate transporter 1;3 [Source:TAIR;Acc:AT1G22150]	13.4	4.49	-1.58	5e-05	0.000431943	yes	DOWN	Y	Y	Y	Y	Y	16.16	13.15	10.74	2.71	4.13	6.34
AT1G23110.L01	TBIG004504	AT1G23110.1		2DOWN	-	unknown protein; FUNCTIONS IN: molecular_function unknown; LOCATED IN: chloroplast; BEST Arabidopsis thaliana protein match is: unknown protein (TAIR:AT1G70900.1); Has 59 Blast hits to 59 proteins in 15 species: Archae - 0; Bacteria - 0; Metazoa - 0 /.../i - 0; Plants - 59; Viruses - 0; Other Eukaryotes - 0 (source: NCBI BLink). [Source:TAIR;Acc:AT1G23110]	20.8	8.23	-1.34	0.0001	0.00136884	yes	DOWN	Y	Y	Y	Y	Y	20.57	20.91	21.16	7.52	8.29	8.88	TBIG004504	AT1G23110.1		-	unknown protein; FUNCTIONS IN: molecular_function unknown; LOCATED IN: chloroplast; BEST Arabidopsis thaliana protein match is: unknown protein (TAIR:AT1G70900.1); Has 59 Blast hits to 59 proteins in 15 species: Archae - 0; Bacteria - 0; Metazoa - 0 /.../i - 0; Plants - 59; Viruses - 0; Other Eukaryotes - 0 (source: NCBI BLink). [Source:TAIR;Acc:AT1G23110]	20	7.47	-1.42	5e-05	0.000431943	yes	DOWN	Y	Y	Y	Y	Y	27.7	18.57	13.96	5.2	9.16	8.01
AT1G30530.L01	TBIG001442	AT1G30530.1		2DOWN	UGT78D1	UDP-glucosyl transferase 78D1 [Source:TAIR;Acc:AT1G30530]	28.2	11.6	-1.29	5e-05	0.000742103	yes	DOWN	Y	Y	Y	Y	Y	31.12	29.63	24.23	9.62	13.27	11.79	TBIG001442	AT1G30530.1		UGT78D1	UDP-glucosyl transferase 78D1 [Source:TAIR;Acc:AT1G30530]	45.6	19.5	-1.22	5e-05	0.000431943	yes	DOWN	Y	Y	Y	Y	Y	50.63	41.41	46.95	18.34	18.58	22.01
AT1G32900	TBIG004944	AT1G32900.1		2DOWN	WAXY	UDP-Glycosyltransferase superfamily protein [Source:TAIR;Acc:AT1G32900]	73.1	24.9	-1.55	5e-05	0.000742103	yes	DOWN	Y	Y	Y	Y	Y	67.58	85.94	67.93	14.3	31.52	29.35	TBIG004944	AT1G32900.1		WAXY	UDP-Glycosyltransferase superfamily protein [Source:TAIR;Acc:AT1G32900]	373	74.2	-2.33	5e-05	0.000431943	yes	DOWN	Y	Y	Y	Y	Y	485.86	341.93	302.97	42.53	79.96	102.05
AT1G35230	TBIG001659	AT1G35230.1		2DOWN	AGP5	arabinogalactan protein 5 [Source:TAIR;Acc:AT1G35230]	6.75	2.19	-1.62	5e-05	0.000742103	yes	DOWN	Y	Y	Y	Y	Y	4.01	4.89	10.61	2.96	1.13	2.35	TBIG001659	AT1G35230.1		AGP5	arabinogalactan protein 5 [Source:TAIR;Acc:AT1G35230]	5.49	2.11	-1.38	5e-05	0.000431943	yes	DOWN	Y	Y	Y	Y	Y	5.53	7.14	3.69	2.09	1.57	2.46
AT1G45616	TBIG005164	AT1G45616.1		2DOWN	AtRLP6	receptor like protein 6 [Source:TAIR;Acc:AT1G45616]	3.03	0.726	-2.06	5e-05	0.000742103	yes	DOWN	Y	Y	Y	Y	Y	3.55	3.41	1.98	0.65	0.87	0.63	TBIG005164	AT1G45616.1		AtRLP6	receptor like protein 6 [Source:TAIR;Acc:AT1G45616]	8.02	1.72	-2.23	5e-05	0.000431943	yes	DOWN	Y	Y	Y	Y	Y	10.18	5.18	8.6	0.95	1.12	2.99
AT1G52700.L01	TBIG005432	AT1G52700.1		2DOWN	LYPLA2	alpha/beta-Hydrolases superfamily protein [Source:TAIR;Acc:AT1G52700]	6.69	3.23	-1.05	0.00025	0.00301094	yes	DOWN	Y	Y	Y	Y	Y	6.42	7.82	6.11	2.37	3.13	4.25	TBIG005432	AT1G52700.1		LYPLA2	alpha/beta-Hydrolases superfamily protein [Source:TAIR;Acc:AT1G52700]	12.3	5.54	-1.15	5e-05	0.000431943	yes	DOWN	Y	Y	Y	Y	Y	13.77	12.48	11.21	4.66	5.58	6.55
AT1G52800	TBIG002093	AT1G52800.1		2DOWN	AOP1.2	2-oxoglutarate (2OG) and Fe(II)-dependent oxygenase superfamily protein [Source:TAIR;Acc:AT1G52800]	2.39	1.07	-1.16	0.0015	0.0128149	yes	DOWN	Y	Y	Y	Y	Y	2.02	2.87	2.31	1.3	0.47	1.45	TBIG002093	AT1G52800.1		AOP1.2	2-oxoglutarate (2OG) and Fe(II)-dependent oxygenase superfamily protein [Source:TAIR;Acc:AT1G52800]	2.83	1.31	-1.12	0.00035	0.00241417	yes	DOWN	Y	Y	Y	Y	Y	3.16	2.89	2.58	1.19	1.39	1.36
AT1G56650	TBIG005637	AT1G56650.1	MYB	2DOWN	PAP1	production of anthocyanin pigment 1 [Source:TAIR;Acc:AT1G56650]	5.58	0.577	-3.27	5e-05	0.000742103	yes	DOWN	Y	Y	Y	Y	Y	5.48	4.55	6.95	0.56	0.8	0.39	TBIG005637	AT1G56650.1	MYB	PAP1	production of anthocyanin pigment 1 [Source:TAIR;Acc:AT1G56650]	23.4	2.22	-3.4	5e-05	0.000431943	yes	DOWN	Y	Y	Y	Y	Y	28.63	18.87	23.69	1.64	2.25	2.79
AT1G61120.L01	TBIG002415	AT1G61120.1		2DOWN	TPS04	terpene synthase 04 [Source:TAIR;Acc:AT1G61120]	0.79	0.275	-1.52	5e-05	0.000742103	yes	DOWN	Y	Y	Y	Y	Y	0.73	0.92	0.71	0.17	0.08	0.58	TBIG002415	AT1G61120.1		TPS04	terpene synthase 04 [Source:TAIR;Acc:AT1G61120]	0.74	0.276	-1.42	5e-05	0.000431943	yes	DOWN	Y	Y	Y	Y	Y	1.19	0.64	0.39	0.24	0.21	0.38
AT1G61800	TBIG002447	AT1G61800.1		2DOWN	GPT2	glucose-6-phosphate/phosphate translocator 2 [Source:TAIR;Acc:AT1G61800]	212	42.7	-2.31	5e-05	0.000742103	yes	DOWN	Y	Y	Y	Y	Y	195.56	226.77	198.73	25.82	50.88	47.92	TBIG002447	AT1G61800.1		GPT2	glucose-6-phosphate/phosphate translocator 2 [Source:TAIR;Acc:AT1G61800]	571	81.1	-2.82	5e-05	0.000431943	yes	DOWN	Y	Y	Y	Y	Y	671.31	504.61	522.43	58.71	73.83	105.7
AT1G61930	TBIG002453	AT1G61930.1		2DOWN	-	Protein of unknown function, DUF584 [Source:TAIR;Acc:AT1G61930]	4.65	1.65	-1.49	5e-05	0.000742103	yes	DOWN	Y	Y	Y	Y	Y	4.65	5.86	3.71	2.28	1.74	1.02	TBIG002453	AT1G61930.1		-	Protein of unknown function, DUF584 [Source:TAIR;Acc:AT1G61930]	9.46	2.48	-1.93	5e-05	0.000431943	yes	DOWN	Y	Y	Y	Y	Y	10.76	9.77	9.08	2.06	2.41	3.24
AT1G64160	TBIG002562	AT1G64160.1		2DOWN	DIR5	Disease resistance-responsive (dirigent-like protein) family protein [Source:TAIR;Acc:AT1G64160]	12.8	4.68	-1.45	5e-05	0.000742103	yes	DOWN	Y	Y	Y	Y	Y	10.01	11.24	16.98	4.95	1.64	7.31	TBIG002562	AT1G64160.1		DIR5	Disease resistance-responsive (dirigent-like protein) family protein [Source:TAIR;Acc:AT1G64160]	4.58	2.15	-1.09	5e-05	0.000431943	yes	DOWN	Y	Y	Y	Y	Y	6.14	3.79	3.8	1.88	1.9	2.61
AT1G64900	TBIG002606	AT1G64900.1		2DOWN	CYP89A2	cytochrome P450, family 89, subfamily A, polypeptide 2 [Source:TAIR;Acc:AT1G64900]	41.2	18.2	-1.18	5e-05	0.000742103	yes	DOWN	Y	Y	Y	Y	Y	49.58	42.09	34.23	14.65	18.08	23.02	TBIG002606	AT1G64900.1		CYP89A2	cytochrome P450, family 89, subfamily A, polypeptide 2 [Source:TAIR;Acc:AT1G64900]	104	39.7	-1.39	5e-05	0.000431943	yes	DOWN	Y	Y	Y	Y	Y	118.42	91.54	113.58	36.35	37.28	49.04
AT1G65060	TBIG005981	AT1G65060.1		2DOWN	4CL3	4-coumarate:CoA ligase 3 [Source:TAIR;Acc:AT1G65060]	19.6	7.08	-1.47	5e-05	0.000742103	yes	DOWN	Y	Y	Y	Y	Y	18.17	21.88	17.88	5.4	8.46	7.08	TBIG005981	AT1G65060.1		4CL3	4-coumarate:CoA ligase 3 [Source:TAIR;Acc:AT1G65060]	36.3	8.47	-2.1	5e-05	0.000431943	yes	DOWN	Y	Y	Y	Y	Y	44.55	29.07	35.34	6.83	8.6	9.72
AT1G65500	TBIG002640	AT1G65500.1		2DOWN	-	unknown protein; FUNCTIONS IN: molecular_function unknown; INVOLVED IN: biological_process unknown; LOCATED IN: endomembrane system; EXPRESSED IN: 14 plant structures; EXPRESSED DURING: 9 growth stages; BEST Arabidopsis thaliana protein match is: un /.../protein (TAIR:AT1G65486.1); Has 23 Blast hits to 23 proteins in 2 species: Archae - 0; Bacteria - 0; Metazoa - 0; Fungi - 0; Plants - 23; Viruse…	41.7	20.4	-1.03	5e-05	0.000742103	yes	DOWN	Y	Y	Y	Y	Y	30.26	35.73	58.64	30.05	7.77	22.5	TBIG002640	AT1G65500.1		-	unknown protein; FUNCTIONS IN: molecular_function unknown; INVOLVED IN: biological_process unknown; LOCATED IN: endomembrane system; EXPRESSED IN: 14 plant structures; EXPRESSED DURING: 9 growth stages; BEST Arabidopsis thaliana protein match is: un /.../protein (TAIR:AT1G65486.1); Has 23 Blast hits to 23 proteins in 2 species: Archae - 0; Bacteria - 0; Metazoa - 0; Fungi - 0; Plants - 23; Viruse…	70.6	20.7	-1.77	5e-05	0.000431943	yes	DOWN	Y	Y	Y	Y	Y	58.94	91.58	62.38	20.45	22.85	18.09
AT1G65890	TBIG006025	AT1G65890.1		2DOWN	AAE12	acyl activating enzyme 12 [Source:TAIR;Acc:AT1G65890]	0.625	0.262	-1.26	0.0024	0.0186236	yes	DOWN	Y	Y	Y	Y	Y	0.9	0.62	0.36	0.11	0.54	0.14	TBIG006025	AT1G65890.1		AAE12	acyl activating enzyme 12 [Source:TAIR;Acc:AT1G65890]	2.35	0.729	-1.69	5e-05	0.000431943	yes	DOWN	Y	Y	Y	Y	Y	2.53	1.85	2.75	0.89	0.58	0.71
AT1G66100	TBIG006038	AT1G66100.1		2DOWN	THN24_ARATH	Plant thionin [Source:TAIR;Acc:AT1G66100]	2.6	1.27	-1.03	0.0063	0.0401782	yes	DOWN	Y	Y	Y	Y	Y	3.01	2.62	2.11	1.93	1.18	0.67	TBIG006038	AT1G66100.1		THN24_ARATH	Plant thionin [Source:TAIR;Acc:AT1G66100]	1.8	0.472	-1.93	0.00355	0.0169467	yes	DOWN	Y	Y	Y	Y	Y	1.93	2.17	1.29	0.26	0.57	0.57
AT1G66390	TBIG002678	AT1G66390.1	MYB	2DOWN	ATMYB90	myb domain protein 90 [Source:TAIR;Acc:AT1G66390]	1.67	0.115	-3.87	0.0001	0.00136884	yes	DOWN	Y	Y	Y	Y	Y	1.55	1.46	1.89	0.06	0.11	0.17	TBIG002678	AT1G66390.1	MYB	ATMYB90	myb domain protein 90 [Source:TAIR;Acc:AT1G66390]	4.03	0.198	-4.35	5e-05	0.000431943	yes	DOWN	Y	Y	Y	Y	Y	4.05	4.62	3.22	0.1	0.07	0.4
AT1G69150	TBIG006200	AT1G69150.1		2DOWN	-	Cysteine/Histidine-rich C1 domain family protein [Source:TAIR;Acc:AT1G69150]	0.721	0.261	-1.47	0.0021	0.016782	yes	DOWN	Y	Y	Y	Y	Y	0.84	0.84	0.45	0.29	0.16	0.31	TBIG006200	AT1G69150.1		-	Cysteine/Histidine-rich C1 domain family protein [Source:TAIR;Acc:AT1G69150]	0.849	0.417	-1.03	0.0059	0.0256898	yes	DOWN	Y	Y	Y	Y	Y	1.2	0.72	0.61	0.34	0.33	0.55
AT1G73010	TBIG006374	AT1G73010.1		2DOWN	ATPS2	phosphate starvation-induced gene 2 [Source:TAIR;Acc:AT1G73010]	101	48.6	-1.06	5e-05	0.000742103	yes	DOWN	Y	Y	Y	Y	Y	78.11	98.36	129.69	36.9	51.69	58.51	TBIG006374	AT1G73010.1		ATPS2	phosphate starvation-induced gene 2 [Source:TAIR;Acc:AT1G73010]	157	67.2	-1.22	5e-05	0.000431943	yes	DOWN	Y	Y	Y	Y	Y	192.99	180.38	99.3	46.12	62.57	94.28
AT1G74010	TBIG006424	AT1G74010.1		2DOWN	SS1	Calcium-dependent phosphotriesterase superfamily protein [Source:TAIR;Acc:AT1G74010]	20.3	9.46	-1.1	5e-05	0.000742103	yes	DOWN	Y	Y	Y	Y	Y	19.86	20.62	19.98	11.37	6.71	9.92	TBIG006424	AT1G74010.1		SS1	Calcium-dependent phosphotriesterase superfamily protein [Source:TAIR;Acc:AT1G74010]	35.1	12.2	-1.52	5e-05	0.000431943	yes	DOWN	Y	Y	Y	Y	Y	40.11	30.88	35.06	11.69	10.28	14.31
AT1G76430	TBIG006540	AT1G76430.1		2DOWN	PHT1_9	phosphate transporter 1;9 [Source:TAIR;Acc:AT1G76430]	2.29	1.06	-1.12	0.0001	0.00136884	yes	DOWN	Y	Y	Y	Y	Y	1.36	2.23	3.24	1.26	0.78	1.1	TBIG006540	AT1G76430.1		PHT1_9	phosphate transporter 1;9 [Source:TAIR;Acc:AT1G76430]	2.04	0.888	-1.2	5e-05	0.000431943	yes	DOWN	Y	Y	Y	Y	Y	2.49	2.48	1.25	0.64	1.07	0.96
AT1G78410.L01	TBIG003271	AT1G78410.1		2DOWN	-	VQ motif-containing protein [Source:TAIR;Acc:AT1G78410]	6.77	2.77	-1.29	5e-05	0.000742103	yes	DOWN	Y	Y	Y	Y	Y	5.87	5.87	8.38	3.56	1.92	2.84	TBIG003271	AT1G78410.1		-	VQ motif-containing protein [Source:TAIR;Acc:AT1G78410]	4.2	1.53	-1.45	5e-05	0.000431943	yes	DOWN	Y	Y	Y	Y	Y	4.08	4.9	3.78	1.02	2.24	1.4
AT1G79400	TBIG003312	AT1G79400.1		2DOWN	ATCHX2	cation/H+ exchanger 2 [Source:TAIR;Acc:AT1G79400]	0.848	0.339	-1.32	0.00045	0.00488404	yes	DOWN	Y	Y	Y	Y	Y	1.12	0.76	0.66	0.46	0.18	0.37	TBIG003312	AT1G79400.1		ATCHX2	cation/H+ exchanger 2 [Source:TAIR;Acc:AT1G79400]	0.546	0.212	-1.36	0.00105	0.00614905	yes	DOWN	Y	Y	Y	Y	Y	0.51	0.57	0.57	0.11	0.24	0.29
AT1G80130.L01	TBIG006733	AT1G80130.1		2DOWN	-	Tetratricopeptide repeat (TPR)-like superfamily protein [Source:TAIR;Acc:AT1G80130]	81.1	28.5	-1.51	5e-05	0.000742103	yes	DOWN	Y	Y	Y	Y	Y	87.82	74.73	87.6	31.53	26.51	28.96	TBIG006733	AT1G80130.1		-	Tetratricopeptide repeat (TPR)-like superfamily protein [Source:TAIR;Acc:AT1G80130]	273	96.9	-1.49	5e-05	0.000431943	yes	DOWN	Y	Y	Y	Y	Y	254.85	315.7	273.06	86.69	103.99	108.15
AT1G80340	TBIG006742	AT1G80340.1		2DOWN	GA4H	gibberellin 3-oxidase 2 [Source:TAIR;Acc:AT1G80340]	1.3	0.633	-1.03	0.006	0.038605	yes	DOWN	Y	Y	Y	Y	Y	1.01	1.22	1.59	0.4	0.81	0.64	TBIG006742	AT1G80340.1		GA4H	gibberellin 3-oxidase 2 [Source:TAIR;Acc:AT1G80340]	2.21	0.845	-1.39	0.0001	0.00080931	yes	DOWN	Y	Y	Y	Y	Y	2.38	2.59	1.67	0.79	0.87	0.85
AT2G02990	TBIG006898	AT2G02990.1		2DOWN	RNS1	ribonuclease 1 [Source:TAIR;Acc:AT2G02990]	43.2	21.4	-1.01	5e-05	0.000742103	yes	DOWN	Y	Y	Y	Y	Y	51.66	39.69	35.92	24.17	17.5	21.82	TBIG006898	AT2G02990.1		RNS1	ribonuclease 1 [Source:TAIR;Acc:AT2G02990]	135	40.5	-1.74	5e-05	0.000431943	yes	DOWN	Y	Y	Y	Y	Y	135.45	105.43	157.68	25.89	40.45	53
AT2G04495	TBIG006978	AT2G04495.1		2DOWN	-	unknown protein; FUNCTIONS IN: molecular_function unknown; INVOLVED IN: biological_process unknown; LOCATED IN: endomembrane system; BEST Arabidopsis thaliana protein match is: unknown protein (TAIR:AT2G04515.1); Has 30201 Blast hits to 17322 protei /.../780 species: Archae - 12; Bacteria - 1396; Metazoa - 17338; Fungi - 3422; Plants - 5037; Viruses - 0; Other Eukaryotes - 2996 (source: NCBI BLin…	1.55	0.464	-1.74	5e-05	0.000742103	yes	DOWN	Y	Y	Y	Y	Y	1.52	1.53	1.71	0.68	0.26	0.48	TBIG006978	AT2G04495.1		-	unknown protein; FUNCTIONS IN: molecular_function unknown; INVOLVED IN: biological_process unknown; LOCATED IN: endomembrane system; BEST Arabidopsis thaliana protein match is: unknown protein (TAIR:AT2G04515.1); Has 30201 Blast hits to 17322 protei /.../780 species: Archae - 12; Bacteria - 1396; Metazoa - 17338; Fungi - 3422; Plants - 5037; Viruses - 0; Other Eukaryotes - 2996 (source: NCBI BLin…	0.861	0.279	-1.62	0.00225	0.011612	yes	DOWN	Y	Y	Y	Y	Y	1.28	0.31	1.04	0.29	0.19	0.38
AT2G04515	TBIG006980	AT2G04515.1		2DOWN	-	unknown protein; FUNCTIONS IN: molecular_function unknown; INVOLVED IN: biological_process unknown; LOCATED IN: endomembrane system; BEST Arabidopsis thaliana protein match is: unknown protein (TAIR:AT2G04495.1); Has 30201 Blast hits to 17322 protei /.../780 species: Archae - 12; Bacteria - 1396; Metazoa - 17338; Fungi - 3422; Plants - 5037; Viruses - 0; Other Eukaryotes - 2996 (source: NCBI BLin…	1.1	0.402	-1.46	0.0051	0.0340703	yes	DOWN	Y	Y	Y	Y	Y	0.84	1.16	1.42	0.48	0.25	0.51	TBIG006980	AT2G04515.1		-	unknown protein; FUNCTIONS IN: molecular_function unknown; INVOLVED IN: biological_process unknown; LOCATED IN: endomembrane system; BEST Arabidopsis thaliana protein match is: unknown protein (TAIR:AT2G04495.1); Has 30201 Blast hits to 17322 protei /.../780 species: Archae - 12; Bacteria - 1396; Metazoa - 17338; Fungi - 3422; Plants - 5037; Viruses - 0; Other Eukaryotes - 2996 (source: NCBI BLin…	1.45	0.367	-1.98	0.0004	0.00270915	yes	DOWN	Y	Y	Y	Y	Y	1.61	1.6	1.19	0.64	0.31	0.13
AT2G11810.L01	TBIG007121	AT2G11810.1		2DOWN	MGDC	monogalactosyldiacylglycerol synthase type C [Source:TAIR;Acc:AT2G11810]	37.7	15.2	-1.31	5e-05	0.000742103	yes	DOWN	Y	Y	Y	Y	Y	29.38	39.72	43.84	9.85	15.69	19.93	TBIG007121	AT2G11810.1		MGDC	monogalactosyldiacylglycerol synthase type C [Source:TAIR;Acc:AT2G11810]	59.1	22.2	-1.41	5e-05	0.000431943	yes	DOWN	Y	Y	Y	Y	Y	72.9	68.23	37.44	12.82	23.45	30.5
AT2G14610	TBIG009199	AT2G14610.1		2DOWN	PR1	pathogenesis-related gene 1 [Source:TAIR;Acc:AT2G14610]	16.9	4.51	-1.91	5e-05	0.000742103	yes	DOWN	Y	Y	Y	Y	Y	8.34	12.18	32.13	9.29	0.42	3.79	TBIG009199	AT2G14610.1		PR1	pathogenesis-related gene 1 [Source:TAIR;Acc:AT2G14610]	9.25	3.25	-1.51	5e-05	0.000431943	yes	DOWN	Y	Y	Y	Y	Y	15.76	5.77	6.7	4.31	3.74	1.8
AT2G16890	TBIG007262	AT2G16890.1		2DOWN	UGT90A1	UDP-Glycosyltransferase superfamily protein [Source:TAIR;Acc:AT2G16890]	9.1	2.65	-1.78	5e-05	0.000742103	yes	DOWN	Y	Y	Y	Y	Y	8.9	9.59	8.79	2.09	3.78	2.08	TBIG007262	AT2G16890.1		UGT90A1	UDP-Glycosyltransferase superfamily protein [Source:TAIR;Acc:AT2G16890]	23.1	4.36	-2.41	5e-05	0.000431943	yes	DOWN	Y	Y	Y	Y	Y	23.27	23.38	23.2	3.64	4.08	5.31
AT2G18720.L01	TBIG009384	AT2G18720.1		2DOWN	eIF-2gamma	Translation elongation factor EF1A/initiation factor IF2gamma family protein [Source:TAIR;Acc:AT2G18720]	1.42	0.614	-1.21	0.00015	0.00194433	yes	DOWN	Y	Y	Y	Y	Y	1.12	1.68	1.49	0.63	0.9	0.32	TBIG009384	AT2G18720.1		eIF-2gamma	Translation elongation factor EF1A/initiation factor IF2gamma family protein [Source:TAIR;Acc:AT2G18720]	1.36	0.532	-1.35	5e-05	0.000431943	yes	DOWN	Y	Y	Y	Y	Y	1.77	0.99	1.36	0.38	0.39	0.84
AT2G20520	TBIG007448	AT2G20520.1		2DOWN	FLA6	FASCICLIN-like arabinogalactan 6 [Source:TAIR;Acc:AT2G20520]	7.92	2.88	-1.46	5e-05	0.000742103	yes	DOWN	Y	Y	Y	Y	Y	6.91	7.48	9.23	4.26	1.48	2.89	TBIG007448	AT2G20520.1		FLA6	FASCICLIN-like arabinogalactan 6 [Source:TAIR;Acc:AT2G20520]	1.26	0.297	-2.08	0.00155	0.00854277	yes	DOWN	Y	Y	Y	Y	Y	1.38	1.66	0.71	0.32	0.49	0.07
AT2G22590	TBIG007561	AT2G22590.1		2DOWN	UGT91A1	UDP-Glycosyltransferase superfamily protein [Source:TAIR;Acc:AT2G22590]	1.87	0.701	-1.41	5e-05	0.000742103	yes	DOWN	Y	Y	Y	Y	Y	1.73	1.92	1.92	0.49	1.02	0.57	TBIG007561	AT2G22590.1		UGT91A1	UDP-Glycosyltransferase superfamily protein [Source:TAIR;Acc:AT2G22590]	3.17	0.348	-3.19	5e-05	0.000431943	yes	DOWN	Y	Y	Y	Y	Y	3.16	3.11	3.36	0.4	0.34	0.3
AT2G22930.L01	TBIG007583	AT2G22930.1		2DOWN	UGT79B8	UDP-Glycosyltransferase superfamily protein [Source:TAIR;Acc:AT2G22930]	6.67	2.98	-1.16	5e-05	0.000742103	yes	DOWN	Y	Y	Y	Y	Y	6.34	6.69	7.03	2.78	3.72	2.42	TBIG007583	AT2G22930.1		UGT79B8	UDP-Glycosyltransferase superfamily protein [Source:TAIR;Acc:AT2G22930]	8.29	3.13	-1.4	5e-05	0.000431943	yes	DOWN	Y	Y	Y	Y	Y	9.47	7.82	7.78	2.62	2.93	3.8
AT2G23000.L01	TBIG007590	AT2G23000.1		2DOWN	scpl10	serine carboxypeptidase-like 10 [Source:TAIR;Acc:AT2G23000]	8.08	2.73	-1.56	5e-05	0.000742103	yes	DOWN	Y	Y	Y	Y	Y	8.56	9.02	6.38	2.66	3.72	1.81	TBIG007590	AT2G23000.1		scpl10	serine carboxypeptidase-like 10 [Source:TAIR;Acc:AT2G23000]	28.7	7.23	-1.99	5e-05	0.000431943	yes	DOWN	Y	Y	Y	Y	Y	28.3	22.84	34.59	5.85	7.32	8.3
AT2G25470.L01	TBIG007709	AT2G25470.1		2DOWN	AtRLP21	receptor like protein 21 [Source:TAIR;Acc:AT2G25470]	5.66	2.27	-1.32	5e-05	0.000742103	yes	DOWN	Y	Y	Y	Y	Y	5.4	6.17	5.22	2.31	0.92	3.52	TBIG007709	AT2G25470.1		AtRLP21	receptor like protein 21 [Source:TAIR;Acc:AT2G25470]	4.3	1.31	-1.71	5e-05	0.000431943	yes	DOWN	Y	Y	Y	Y	Y	4.5	2.77	5.61	2.33	0.48	1.05
AT2G28860	TBIG009909	AT2G28860.1		2DOWN	CYP710A4	cytochrome P450, family 710, subfamily A, polypeptide 4 [Source:TAIR;Acc:AT2G28860]	1.97	0.372	-2.4	5e-05	0.000742103	yes	DOWN	Y	Y	Y	Y	Y	2.66	1.71	1.5	0.23	0.51	0.37	TBIG009909	AT2G28860.1		CYP710A4	cytochrome P450, family 710, subfamily A, polypeptide 4 [Source:TAIR;Acc:AT2G28860]	1.62	0.557	-1.54	5e-05	0.000431943	yes	DOWN	Y	Y	Y	Y	Y	2.56	0.63	1.68	0.44	0.39	0.83
AT2G29090	TBIG009920	AT2G29090.1		2DOWN	CYP707A2	cytochrome P450, family 707, subfamily A, polypeptide 2 [Source:TAIR;Acc:AT2G29090]	3.37	0.727	-2.21	5e-05	0.000742103	yes	DOWN	Y	Y	Y	Y	Y	3.78	3.19	3	0.51	0.87	0.77	TBIG009920	AT2G29090.1		CYP707A2	cytochrome P450, family 707, subfamily A, polypeptide 2 [Source:TAIR;Acc:AT2G29090]	3.71	1.27	-1.55	5e-05	0.000431943	yes	DOWN	Y	Y	Y	Y	Y	3.65	3.99	3.4	1.54	0.86	1.36
AT2G29100	TBIG009921	AT2G29100.1		2DOWN	ATGLR2.9	glutamate receptor 2.9 [Source:TAIR;Acc:AT2G29100]	0.66	0.109	-2.6	5e-05	0.000742103	yes	DOWN	Y	Y	Y	Y	Y	0.37	0.69	0.93	0.07	0.09	0.16	TBIG009921	AT2G29100.1		ATGLR2.9	glutamate receptor 2.9 [Source:TAIR;Acc:AT2G29100]	0.517	0.144	-1.85	5e-05	0.000431943	yes	DOWN	Y	Y	Y	Y	Y	0.68	0.49	0.39	0.2	0.11	0.11
AT2G29120.L01	TBIG009923	AT2G29120.1		2DOWN	ATGLR2.7	glutamate receptor 2.7 [Source:TAIR;Acc:AT2G29120]	8.96	4.09	-1.13	5e-05	0.000742103	yes	DOWN	Y	Y	Y	Y	Y	9.88	9.89	6.8	3.62	3.27	5.2	TBIG009923	AT2G29120.1		ATGLR2.7	glutamate receptor 2.7 [Source:TAIR;Acc:AT2G29120]	10.8	4.54	-1.25	5e-05	0.000431943	yes	DOWN	Y	Y	Y	Y	Y	10.89	9.08	12.18	5.52	3.57	4.33
AT2G29350	TBIG007898	AT2G29350.1		2DOWN	SAG13	senescence-associated gene 13 [Source:TAIR;Acc:AT2G29350]	11.3	2.7	-2.07	5e-05	0.000742103	yes	DOWN	Y	Y	Y	Y	Y	10.47	9.41	14.25	3.84	1.16	3.07	TBIG007898	AT2G29350.1		SAG13	senescence-associated gene 13 [Source:TAIR;Acc:AT2G29350]	30	4.73	-2.67	5e-05	0.000431943	yes	DOWN	Y	Y	Y	Y	Y	33.31	36.95	20.22	3.17	4.06	6.94
AT2G29440	TBIG009935	AT2G29440.1		2DOWN	ATGSTU6	glutathione S-transferase tau 6 [Source:TAIR;Acc:AT2G29440]	19.7	9.76	-1.02	5e-05	0.000742103	yes	DOWN	Y	Y	Y	Y	Y	18.49	19.89	21.7	10.98	9.3	9.44	TBIG009935	AT2G29440.1		ATGSTU6	glutathione S-transferase tau 6 [Source:TAIR;Acc:AT2G29440]	18.9	7.85	-1.27	5e-05	0.000431943	yes	DOWN	Y	Y	Y	Y	Y	19.03	20.27	18.4	5.23	8.2	10.57
AT2G29670.L01	TBIG009951	AT2G29670.1		2DOWN	-	Tetratricopeptide repeat (TPR)-like superfamily protein [Source:TAIR;Acc:AT2G29670]	70.6	32.6	-1.12	5e-05	0.000742103	yes	DOWN	Y	Y	Y	Y	Y	77.07	76.33	57.34	23.62	35.99	37.59	TBIG009951	AT2G29670.1		-	Tetratricopeptide repeat (TPR)-like superfamily protein [Source:TAIR;Acc:AT2G29670]	232	70.4	-1.72	5e-05	0.000431943	yes	DOWN	Y	Y	Y	Y	Y	277.47	180.23	240.5	62.3	60.06	87.58
AT2G30770.L01	TBIG010015	AT2G30770.1		2DOWN	CYP71A13	cytochrome P450, family 71, subfamily A, polypeptide 13 [Source:TAIR;Acc:AT2G30770]	10.1	1.07	-3.24	5e-05	0.000742103	yes	DOWN	Y	Y	Y	Y	Y	7.01	7.81	15.69	1.13	0.37	1.7	TBIG010015	AT2G30770.1		CYP71A13	cytochrome P450, family 71, subfamily A, polypeptide 13 [Source:TAIR;Acc:AT2G30770]	5.19	0.802	-2.69	5e-05	0.000431943	yes	DOWN	Y	Y	Y	Y	Y	8.22	4.2	3.24	0.52	1.09	0.81
AT2G32680	TBIG010106	AT2G32680.1		2DOWN	AtRLP23	receptor like protein 23 [Source:TAIR;Acc:AT2G32680]	2.79	0.964	-1.53	5e-05	0.000742103	yes	DOWN	Y	Y	Y	Y	Y	2.46	3.28	2.58	0.64	0.75	1.5	TBIG010106	AT2G32680.1		AtRLP23	receptor like protein 23 [Source:TAIR;Acc:AT2G32680]	1.73	0.734	-1.23	5e-05	0.000431943	yes	DOWN	Y	Y	Y	Y	Y	2.93	1.07	1.22	0.49	0.95	0.76
AT2G32830	TBIG010112	AT2G32830.1		2DOWN	PHT5	phosphate transporter 1;5 [Source:TAIR;Acc:AT2G32830]	1.78	0.684	-1.38	5e-05	0.000742103	yes	DOWN	Y	Y	Y	Y	Y	1.37	1.81	2.08	0.72	0.9	0.42	TBIG010112	AT2G32830.1		PHT5	phosphate transporter 1;5 [Source:TAIR;Acc:AT2G32830]	10.9	1.86	-2.55	5e-05	0.000431943	yes	DOWN	Y	Y	Y	Y	Y	14.35	11.7	7.05	0.98	1.99	2.58
AT2G34810	TBIG008174	AT2G34810.1		2DOWN	RETOL_ARATH	FAD-binding Berberine family protein [Source:TAIR;Acc:AT2G34810]	15	6.47	-1.22	5e-05	0.000742103	yes	DOWN	Y	Y	Y	Y	Y	16.41	15.97	11.96	6.84	6.52	5.93	TBIG008174	AT2G34810.1		RETOL_ARATH	FAD-binding Berberine family protein [Source:TAIR;Acc:AT2G34810]	21.3	6.05	-1.81	5e-05	0.000431943	yes	DOWN	Y	Y	Y	Y	Y	25.76	21.46	16.71	4.8	6.04	7.16
AT2G36630.L01	TBIG010316	AT2G36630.1		2DOWN	-	Sulfite exporter TauE/SafE family protein [Source:TAIR;Acc:AT2G36630]	19.5	9.59	-1.02	5e-05	0.000742103	yes	DOWN	Y	Y	Y	Y	Y	13.7	21.23	22.17	9.01	9.34	9.88	TBIG010316	AT2G36630.1		-	Sulfite exporter TauE/SafE family protein [Source:TAIR;Acc:AT2G36630]	21.1	7.22	-1.55	5e-05	0.000431943	yes	DOWN	Y	Y	Y	Y	Y	26.37	20.18	16.13	7.96	6.61	6.66
AT2G38940	TBIG008383	AT2G38940.1		2DOWN	ATPT2	phosphate transporter 1;4 [Source:TAIR;Acc:AT2G38940]	146	67.5	-1.12	5e-05	0.000742103	yes	DOWN	Y	Y	Y	Y	Y	119.64	160.97	157.98	67.02	48.99	83.29	TBIG008383	AT2G38940.1		ATPT2	phosphate transporter 1;4 [Source:TAIR;Acc:AT2G38940]	157	64.1	-1.29	5e-05	0.000431943	yes	DOWN	Y	Y	Y	Y	Y	201.9	153.41	120.65	60.78	63.19	68.41
AT2G39030	TBIG008389	AT2G39030.1		2DOWN	AT2G39030/T7F6.20	Acyl-CoA N-acyltransferases (NAT) superfamily protein [Source:TAIR;Acc:AT2G39030]	5.39	2.3	-1.23	5e-05	0.000742103	yes	DOWN	Y	Y	Y	Y	Y	7.83	3.95	4.26	2.49	1.75	2.52	TBIG008389	AT2G39030.1		AT2G39030/T7F6.20	Acyl-CoA N-acyltransferases (NAT) superfamily protein [Source:TAIR;Acc:AT2G39030]	21	9.45	-1.15	5e-05	0.000431943	yes	DOWN	Y	Y	Y	Y	Y	24.06	13.4	25.57	6.46	11.89	9.81
AT2G39710	TBIG010486	AT2G39710.1		2DOWN	PCS1	Eukaryotic aspartyl protease family protein [Source:TAIR;Acc:AT2G39710]	12.4	4.08	-1.61	5e-05	0.000742103	yes	DOWN	Y	Y	Y	Y	Y	12.13	13.65	10.9	3.99	4.42	3.63	TBIG010486	AT2G39710.1		PCS1	Eukaryotic aspartyl protease family protein [Source:TAIR;Acc:AT2G39710]	15.9	3.91	-2.02	5e-05	0.000431943	yes	DOWN	Y	Y	Y	Y	Y	18.09	12.42	17.25	3.62	3.58	4.41
AT2G40435.L01	TBIG008458	AT2G40435.1		2DOWN	SCRM2	BEST Arabidopsis thaliana protein match is: transcription regulators (TAIR:AT3G56220.1); Has 289 Blast hits to 289 proteins in 30 species: Archae - 0; Bacteria - 0; Metazoa - 0; Fungi - 0; Plants - 289; Viruses - 0; Other Eukaryotes - 0 (source: NCB /.../k). [Source:TAIR;Acc:AT2G40435]	2.45	1.18	-1.05	0.0058	0.0377029	yes	DOWN	Y	Y	Y	Y	Y	2.57	2.27	2.46	1.17	1.68	0.7	TBIG008458	AT2G40435.1		SCRM2	BEST Arabidopsis thaliana protein match is: transcription regulators (TAIR:AT3G56220.1); Has 289 Blast hits to 289 proteins in 30 species: Archae - 0; Bacteria - 0; Metazoa - 0; Fungi - 0; Plants - 289; Viruses - 0; Other Eukaryotes - 0 (source: NCB /.../k). [Source:TAIR;Acc:AT2G40435]	4.49	2.01	-1.16	0.0001	0.00080931	yes	DOWN	Y	Y	Y	Y	Y	3.6	3.92	5.84	1.52	2.1	2.45
AT2G40750	TBIG010543	AT2G40750.1	WRKY	2DOWN	WRKY54	WRKY DNA-binding protein 54 [Source:TAIR;Acc:AT2G40750]	6.08	2.35	-1.37	5e-05	0.000742103	yes	DOWN	Y	Y	Y	Y	Y	4.68	6.38	7.25	2.46	1.78	2.78	TBIG010543	AT2G40750.1	WRKY	WRKY54	WRKY DNA-binding protein 54 [Source:TAIR;Acc:AT2G40750]	2.81	1.29	-1.13	5e-05	0.000431943	yes	DOWN	Y	Y	Y	Y	Y	4.19	2.26	2.01	0.92	1.41	1.54
AT2G41810	TBIG010601	AT2G41810.1		2DOWN	-	Protein of unknown function, DUF642 [Source:TAIR;Acc:AT2G41810]	2.25	0.55	-2.03	5e-05	0.000742103	yes	DOWN	Y	Y	Y	Y	Y	2.15	2.91	1.63	0.6	0.44	0.6	TBIG010601	AT2G41810.1		-	Protein of unknown function, DUF642 [Source:TAIR;Acc:AT2G41810]	9.37	1.56	-2.58	5e-05	0.000431943	yes	DOWN	Y	Y	Y	Y	Y	11.89	8.99	7.38	1.31	1.7	1.66
AT2G42540	TBIG010643	AT2G42540.1		2DOWN	COR15A	cold-regulated 15a [Source:TAIR;Acc:AT2G42540]	58.4	25.6	-1.19	5e-05	0.000742103	yes	DOWN	Y	Y	Y	Y	Y	74.49	53.3	48.93	34.59	26.28	16.77	TBIG010643	AT2G42540.1		COR15A	cold-regulated 15a [Source:TAIR;Acc:AT2G42540]	288	87.8	-1.71	5e-05	0.000431943	yes	DOWN	Y	Y	Y	Y	Y	246.07	337.3	291.41	86.07	90.82	90.85
AT2G46630	TBIG008782	AT2G46630.1		2DOWN	-	unknown protein; LOCATED IN: chloroplast; EXPRESSED IN: 22 plant structures; EXPRESSED DURING: 13 growth stages; Has 110095 Blast hits to 59224 proteins in 2216 species: Archae - 177; Bacteria - 15429; Metazoa - 38345; Fungi - 18843; Plants - 13341; /.../es - 3084; Other Eukaryotes - 20876 (source: NCBI BLink). [Source:TAIR;Acc:AT2G46630]	43.7	20.7	-1.08	5e-05	0.000742103	yes	DOWN	Y	Y	Y	Y	Y	40.3	45.29	42.22	20.95	21.04	18.96	TBIG008782	AT2G46630.1		-	unknown protein; LOCATED IN: chloroplast; EXPRESSED IN: 22 plant structures; EXPRESSED DURING: 13 growth stages; Has 110095 Blast hits to 59224 proteins in 2216 species: Archae - 177; Bacteria - 15429; Metazoa - 38345; Fungi - 18843; Plants - 13341; /.../es - 3084; Other Eukaryotes - 20876 (source: NCBI BLink). [Source:TAIR;Acc:AT2G46630]	67.3	25.1	-1.42	5e-05	0.000431943	yes	DOWN	Y	Y	Y	Y	Y	69.92	71.13	58.51	20.78	24.86	27.92
AT2G46860	TBIG008797	AT2G46860.1		2DOWN	AtPPa3	pyrophosphorylase 3 [Source:TAIR;Acc:AT2G46860]	10.7	3.65	-1.55	5e-05	0.000742103	yes	DOWN	Y	Y	Y	Y	Y	10.07	9.28	12.97	5.13	2.66	3.21	TBIG008797	AT2G46860.1		AtPPa3	pyrophosphorylase 3 [Source:TAIR;Acc:AT2G46860]	4.43	2.04	-1.12	0.0001	0.00080931	yes	DOWN	Y	Y	Y	Y	Y	4.28	5.46	3.59	1.32	2.94	1.83
AT2G46880	TBIG010844	AT2G46880.1		2DOWN	ATPAP14	purple acid phosphatase 14 [Source:TAIR;Acc:AT2G46880]	20	8.87	-1.17	5e-05	0.000742103	yes	DOWN	Y	Y	Y	Y	Y	19.01	20.04	20.77	5.68	8.3	12.38	TBIG010844	AT2G46880.1		ATPAP14	purple acid phosphatase 14 [Source:TAIR;Acc:AT2G46880]	33.8	16.3	-1.05	5e-05	0.000431943	yes	DOWN	Y	Y	Y	Y	Y	48.38	29.42	24.4	9.8	19.06	20.05
AT3G02480	TBIG011010	AT3G02480.1		2DOWN	-	Late embryogenesis abundant protein (LEA) family protein [Source:TAIR;Acc:AT3G02480]	24.5	10.5	-1.23	5e-05	0.000742103	yes	DOWN	Y	Y	Y	Y	Y	10.83	15.53	45.11	13.94	12.34	5.15	TBIG011010	AT3G02480.1		-	Late embryogenesis abundant protein (LEA) family protein [Source:TAIR;Acc:AT3G02480]	369	104	-1.83	5e-05	0.000431943	yes	DOWN	Y	Y	Y	Y	Y	199.88	492.01	369.62	98.26	116.81	85.63
AT3G05660	TBIG013721	AT3G05660.1		2DOWN	AtRLP33	receptor like protein 33 [Source:TAIR;Acc:AT3G05660]	8.17	2.74	-1.58	5e-05	0.000742103	yes	DOWN	Y	Y	Y	Y	Y	9.2	9.08	6.02	2.24	1.96	3.96	TBIG013721	AT3G05660.1		AtRLP33	receptor like protein 33 [Source:TAIR;Acc:AT3G05660]	11.6	3.24	-1.84	5e-05	0.000431943	yes	DOWN	Y	Y	Y	Y	Y	13.23	8.76	12.83	3.45	2.56	3.61
AT3G09520	TBIG011331	AT3G09520.1		2DOWN	ATEXO70H4	exocyst subunit exo70 family protein H4 [Source:TAIR;Acc:AT3G09520]	1.9	0.541	-1.81	5e-05	0.000742103	yes	DOWN	Y	Y	Y	Y	Y	1.85	2.15	1.72	0.26	0.24	1.11	TBIG011331	AT3G09520.1		ATEXO70H4	exocyst subunit exo70 family protein H4 [Source:TAIR;Acc:AT3G09520]	1.45	0.67	-1.11	0.0001	0.00080931	yes	DOWN	Y	Y	Y	Y	Y	2.02	1.21	1.18	0.82	0.5	0.7
AT3G15650	TBIG011658	AT3G15650.1		2DOWN	APTH1_CRYNJ	alpha/beta-Hydrolases superfamily protein [Source:TAIR;Acc:AT3G15650]	24.5	9.53	-1.36	0.0015	0.0128149	yes	DOWN	Y	Y	Y	Y	Y	27	23.96	22.84	9.35	7	12.16	TBIG011658	AT3G15650.1		APTH1_CRYNJ	alpha/beta-Hydrolases superfamily protein [Source:TAIR;Acc:AT3G15650]	95.4	25.5	-1.9	5e-05	0.000431943	yes	DOWN	Y	Y	Y	Y	Y	93.73	92.24	104.11	22.33	22.29	32.05
AT3G15670	TBIG014248	AT3G15670.1		2DOWN	LEA 76	Late embryogenesis abundant protein (LEA) family protein [Source:TAIR;Acc:AT3G15670]	1.94	0.649	-1.58	5e-05	0.000742103	yes	DOWN	Y	Y	Y	Y	Y	0.43	2.21	3.59	0.63	0.89	0.48	TBIG014248	AT3G15670.1		LEA 76	Late embryogenesis abundant protein (LEA) family protein [Source:TAIR;Acc:AT3G15670]	5.63	1.07	-2.39	5e-05	0.000431943	yes	DOWN	Y	Y	Y	Y	Y	4.83	7.39	5.27	0.96	1.3	1.07
AT3G15990.L01	TBIG011675	AT3G15990.1		2DOWN	SULTR3_4	sulfate transporter 3;4 [Source:TAIR;Acc:AT3G15990]	19.1	9.5	-1.01	5e-05	0.000742103	yes	DOWN	Y	Y	Y	Y	Y	18.92	20.02	17.93	8.11	8.97	11.09	TBIG011675	AT3G15990.1		SULTR3_4	sulfate transporter 3;4 [Source:TAIR;Acc:AT3G15990]	33.2	15.9	-1.07	5e-05	0.000431943	yes	DOWN	Y	Y	Y	Y	Y	38.25	30.58	30.41	14.69	13.67	18.52
AT3G17520	TBIG014338	AT3G17520.1		2DOWN	-	Late embryogenesis abundant protein (LEA) family protein [Source:TAIR;Acc:AT3G17520]	0.556	0.193	-1.52	0.0051	0.0340703	yes	DOWN	Y	Y	Y	Y	Y	0.21	0.46	1.11	0.17	0.22	0.2	TBIG014338	AT3G17520.1		-	Late embryogenesis abundant protein (LEA) family protein [Source:TAIR;Acc:AT3G17520]	4.53	1.03	-2.13	5e-05	0.000431943	yes	DOWN	Y	Y	Y	Y	Y	3.32	6.64	4.31	0.69	1.43	1.13
AT3G18610.L01	TBIG014385	AT3G18610.1		2DOWN	PARLL1	nucleolin like 2 [Source:TAIR;Acc:AT3G18610]	9.33	3.59	-1.38	5e-05	0.000742103	yes	DOWN	Y	Y	Y	Y	Y	9.71	11.59	7.38	3.28	4.28	3.53	TBIG014385	AT3G18610.1		PARLL1	nucleolin like 2 [Source:TAIR;Acc:AT3G18610]	11.8	4.35	-1.44	5e-05	0.000431943	yes	DOWN	Y	Y	Y	Y	Y	14.7	10.26	11.36	3.56	4.14	5.77
AT3G19270	TBIG014424	AT3G19270.1		2DOWN	CYP707A4	cytochrome P450, family 707, subfamily A, polypeptide 4 [Source:TAIR;Acc:AT3G19270]	0.799	0.37	-1.11	0.0029	0.0215619	yes	DOWN	Y	Y	Y	Y	Y	0.85	0.91	0.6	0.28	0.43	0.39	TBIG014424	AT3G19270.1		CYP707A4	cytochrome P450, family 707, subfamily A, polypeptide 4 [Source:TAIR;Acc:AT3G19270]	0.852	0.264	-1.69	0.00015	0.00115492	yes	DOWN	Y	Y	Y	Y	Y	0.81	0.81	0.92	0.18	0.3	0.31
AT3G21500.L01	TBIG014532	AT3G21500.1		2DOWN	DXPS1	1-deoxy-D-xylulose 5-phosphate synthase 1 [Source:TAIR;Acc:AT3G21500]	2.52	0.627	-2.01	5e-05	0.000742103	yes	DOWN	Y	Y	Y	Y	Y	3.68	2.36	1.57	0.66	0.22	1	TBIG014532	AT3G21500.1		DXPS1	1-deoxy-D-xylulose 5-phosphate synthase 1 [Source:TAIR;Acc:AT3G21500]	7.46	0.766	-3.28	5e-05	0.000431943	yes	DOWN	Y	Y	Y	Y	Y	8.9	7.27	6.44	0.69	0.32	1.29
AT3G21560	TBIG011975	AT3G21560.1		2DOWN	UGT84A2	UDP-Glycosyltransferase superfamily protein [Source:TAIR;Acc:AT3G21560]	41	12.5	-1.71	5e-05	0.000742103	yes	DOWN	Y	Y	Y	Y	Y	38.87	46.35	40.18	10	15.09	12.9	TBIG011975	AT3G21560.1		UGT84A2	UDP-Glycosyltransferase superfamily protein [Source:TAIR;Acc:AT3G21560]	87.2	16.8	-2.38	5e-05	0.000431943	yes	DOWN	Y	Y	Y	Y	Y	104.75	83.66	78.19	13.22	19.61	18.18
AT3G22840	TBIG014607	AT3G22840.1		2DOWN	ELIP1	Chlorophyll A-B binding family protein [Source:TAIR;Acc:AT3G22840]	24.8	6.09	-2.03	5e-05	0.000742103	yes	DOWN	Y	Y	Y	Y	Y	16.31	26.02	32.89	3.39	6.82	7.91	TBIG014607	AT3G22840.1		ELIP1	Chlorophyll A-B binding family protein [Source:TAIR;Acc:AT3G22840]	80.5	11.2	-2.84	5e-05	0.000431943	yes	DOWN	Y	Y	Y	Y	Y	71.86	113.81	60.76	5.79	13.3	14.83
AT3G23120	TBIG014620	AT3G23120.1		2DOWN	AtRLP38	receptor like protein 38 [Source:TAIR;Acc:AT3G23120]	1.27	0.383	-1.74	5e-05	0.000742103	yes	DOWN	Y	Y	Y	Y	Y	1.43	1.38	0.93	0.25	0.4	0.48	TBIG014620	AT3G23120.1		AtRLP38	receptor like protein 38 [Source:TAIR;Acc:AT3G23120]	1.52	0.532	-1.51	5e-05	0.000431943	yes	DOWN	Y	Y	Y	Y	Y	2.1	0.87	1.53	0.42	0.59	0.56
AT3G23410	TBIG012082	AT3G23410.1		2DOWN	ATFAO3	fatty alcohol oxidase 3 [Source:TAIR;Acc:AT3G23410]	10.6	5.03	-1.08	5e-05	0.000742103	yes	DOWN	Y	Y	Y	Y	Y	10.62	11.51	10.11	4.98	5.75	4.54	TBIG012082	AT3G23410.1		ATFAO3	fatty alcohol oxidase 3 [Source:TAIR;Acc:AT3G23410]	13	5.65	-1.2	5e-05	0.000431943	yes	DOWN	Y	Y	Y	Y	Y	13.39	12.71	13.6	5.31	5.68	6.19
AT3G23810	TBIG014651	AT3G23810.1		2DOWN	SAHH2	S-adenosyl-l-homocysteine (SAH) hydrolase 2 [Source:TAIR;Acc:AT3G23810]	412	194	-1.09	5e-05	0.000742103	yes	DOWN	Y	Y	Y	Y	Y	420.68	449.04	405.77	204.29	203.72	180.57	TBIG014651	AT3G23810.1		SAHH2	S-adenosyl-l-homocysteine (SAH) hydrolase 2 [Source:TAIR;Acc:AT3G23810]	688	324	-1.09	5e-05	0.000431943	yes	DOWN	Y	Y	Y	Y	Y	706.32	693.49	731.13	330.36	316.15	335.69
AT3G25882	TBIG014756	AT3G25882.1		2DOWN	NIMIN-2	NIM1-interacting 2 [Source:TAIR;Acc:AT3G25882]	22.5	6.72	-1.74	5e-05	0.000742103	yes	DOWN	Y	Y	Y	Y	Y	18.17	17.13	34.33	11.35	4.48	4.55	TBIG014756	AT3G25882.1		NIMIN-2	NIM1-interacting 2 [Source:TAIR;Acc:AT3G25882]	16	4.48	-1.83	5e-05	0.000431943	yes	DOWN	Y	Y	Y	Y	Y	18.59	18.04	12.85	2	6.48	5.35
AT3G26960	TBIG014818	AT3G26960.1		2DOWN	-	Pollen Ole e 1 allergen and extensin family protein [Source:TAIR;Acc:AT3G26960]	3.62	1.57	-1.2	0.00025	0.00301094	yes	DOWN	Y	Y	Y	Y	Y	3.28	2.58	4.68	1.26	2.31	1.04	TBIG014818	AT3G26960.1		-	Pollen Ole e 1 allergen and extensin family protein [Source:TAIR;Acc:AT3G26960]	5.5	1.72	-1.68	5e-05	0.000431943	yes	DOWN	Y	Y	Y	Y	Y	5.19	5.69	5.12	0.75	1.94	2.26
AT3G27620	TBIG014862	AT3G27620.1		2DOWN	AOX1C	alternative oxidase 1C [Source:TAIR;Acc:AT3G27620]	1.64	0.672	-1.29	5e-05	0.000742103	yes	DOWN	Y	Y	Y	Y	Y	1.36	1.5	1.98	0.49	0.87	0.64	TBIG014862	AT3G27620.1		AOX1C	alternative oxidase 1C [Source:TAIR;Acc:AT3G27620]	1.2	0.546	-1.14	0.001	0.00590777	yes	DOWN	Y	Y	Y	Y	Y	1.68	0.82	1.09	0.61	0.41	0.59
AT3G28220	TBIG012332	AT3G28220.1		2DOWN	UBP12	TRAF-like family protein [Source:TAIR;Acc:AT3G28220]	32.1	8.85	-1.86	5e-05	0.000742103	yes	DOWN	Y	Y	Y	Y	Y	37.98	31.5	26.21	8.02	11.03	7.43	TBIG012332	AT3G28220.1		UBP12	TRAF-like family protein [Source:TAIR;Acc:AT3G28220]	49.8	19.7	-1.34	5e-05	0.000431943	yes	DOWN	Y	Y	Y	Y	Y	70.71	35.41	43.99	16.66	18.57	23.33
AT3G29590.L01	TBIG014971	AT3G29590.1		2DOWN	AT5MAT	HXXXD-type acyl-transferase family protein [Source:TAIR;Acc:AT3G29590]	11	1.52	-2.85	5e-05	0.000742103	yes	DOWN	Y	Y	Y	Y	Y	9.98	13.49	9.58	1.34	2.24	0.98	TBIG014971	AT3G29590.1		AT5MAT	HXXXD-type acyl-transferase family protein [Source:TAIR;Acc:AT3G29590]	40.3	4.42	-3.19	5e-05	0.000431943	yes	DOWN	Y	Y	Y	Y	Y	49.05	30.78	43.27	3.18	4.4	5.73
AT3G43110	TBIG015062	AT3G43110.1		2DOWN	-	unknown protein; FUNCTIONS IN: molecular_function unknown; INVOLVED IN: biological_process unknown; LOCATED IN: endomembrane system; EXPRESSED IN: petal, flower; EXPRESSED DURING: 4 anthesis, petal differentiation and expansion stage; BEST Arabidops /.../liana protein match is: unknown protein (TAIR:AT5G20790.1); Has 30 Blast hits to 30 proteins in 10 species: Archae - 0; Bacteria - 0; Metazoa - …	11.3	5.25	-1.1	5e-05	0.000742103	yes	DOWN	Y	Y	Y	Y	Y	7.67	11.71	16.21	6.06	5.32	4.68	TBIG015062	AT3G43110.1		-	unknown protein; FUNCTIONS IN: molecular_function unknown; INVOLVED IN: biological_process unknown; LOCATED IN: endomembrane system; EXPRESSED IN: petal, flower; EXPRESSED DURING: 4 anthesis, petal differentiation and expansion stage; BEST Arabidops /.../liana protein match is: unknown protein (TAIR:AT5G20790.1); Has 30 Blast hits to 30 proteins in 10 species: Archae - 0; Bacteria - 0; Metazoa - …	19.3	8.46	-1.19	5e-05	0.000431943	yes	DOWN	Y	Y	Y	Y	Y	23.22	23.68	13.28	4.92	8.05	13.46
AT3G44450	TBIG015123	AT3G44450.1		2DOWN	-	unknown protein; BEST Arabidopsis thaliana protein match is: unknown protein (TAIR:AT3G52740.1); Has 63 Blast hits to 63 proteins in 12 species: Archae - 0; Bacteria - 0; Metazoa - 0; Fungi - 0; Plants - 63; Viruses - 0; Other Eukaryotes - 0 (source /.../ BLink). [Source:TAIR;Acc:AT3G44450]	10.4	2.17	-2.26	5e-05	0.000742103	yes	DOWN	Y	Y	Y	Y	Y	10.72	7.2	12.55	1.78	2.9	1.73	TBIG015123	AT3G44450.1		-	unknown protein; BEST Arabidopsis thaliana protein match is: unknown protein (TAIR:AT3G52740.1); Has 63 Blast hits to 63 proteins in 12 species: Archae - 0; Bacteria - 0; Metazoa - 0; Fungi - 0; Plants - 63; Viruses - 0; Other Eukaryotes - 0 (source /.../ BLink). [Source:TAIR;Acc:AT3G44450]	9.04	2.35	-1.94	5e-05	0.000431943	yes	DOWN	Y	Y	Y	Y	Y	6.35	9.78	10.34	1.34	3.43	2.09
AT3G44990.L01	TBIG015150	AT3G44990.1		2DOWN	XTR8	xyloglucan endo-transglycosylase-related 8 [Source:TAIR;Acc:AT3G44990]	327	122	-1.42	5e-05	0.000742103	yes	DOWN	Y	Y	Y	Y	Y	334.53	311.45	317.54	127.75	127.09	107.76	TBIG015150	AT3G44990.1		XTR8	xyloglucan endo-transglycosylase-related 8 [Source:TAIR;Acc:AT3G44990]	427	209	-1.03	5e-05	0.000431943	yes	DOWN	Y	Y	Y	Y	Y	414.52	376.35	484.77	201.91	205.08	211.87
AT3G47090	TBIG015276	AT3G47090.1		2DOWN	Y3475_ARATH	Leucine-rich repeat protein kinase family protein [Source:TAIR;Acc:AT3G47090]	1.14	0.553	-1.04	0.0003	0.00349678	yes	DOWN	Y	Y	Y	Y	Y	1.24	1.23	0.91	0.4	0.52	0.73	TBIG015276	AT3G47090.1		Y3475_ARATH	Leucine-rich repeat protein kinase family protein [Source:TAIR;Acc:AT3G47090]	1.14	0.439	-1.38	5e-05	0.000431943	yes	DOWN	Y	Y	Y	Y	Y	1.68	0.95	0.79	0.4	0.47	0.44
AT3G48700	TBIG015349	AT3G48700.1		2DOWN	ATCXE13	carboxyesterase 13 [Source:TAIR;Acc:AT3G48700]	8.05	3.33	-1.27	5e-05	0.000742103	yes	DOWN	Y	Y	Y	Y	Y	7.36	9.27	7.71	2.38	3.26	4.28	TBIG015349	AT3G48700.1		ATCXE13	carboxyesterase 13 [Source:TAIR;Acc:AT3G48700]	20.1	3.92	-2.36	5e-05	0.000431943	yes	DOWN	Y	Y	Y	Y	Y	20.85	19.84	20.71	3.66	3.62	4.6
AT3G50610	TBIG015459	AT3G50610.1		2DOWN	-	unknown protein; BEST Arabidopsis thaliana protein match is: unknown protein (TAIR:AT5G66816.1); Has 125 Blast hits to 60 proteins in 16 species: Archae - 0; Bacteria - 2; Metazoa - 10; Fungi - 4; Plants - 97; Viruses - 0; Other Eukaryotes - 12 (sou /.../CBI BLink). [Source:TAIR;Acc:AT3G50610]	1.26	0.406	-1.64	0.0056	0.0367449	yes	DOWN	Y	Y	Y	Y	Y	1.89	1.37	0.49	0.43	0.25	0.55	TBIG015459	AT3G50610.1		-	unknown protein; BEST Arabidopsis thaliana protein match is: unknown protein (TAIR:AT5G66816.1); Has 125 Blast hits to 60 proteins in 16 species: Archae - 0; Bacteria - 2; Metazoa - 10; Fungi - 4; Plants - 97; Viruses - 0; Other Eukaryotes - 12 (sou /.../CBI BLink). [Source:TAIR;Acc:AT3G50610]	2.55	0.287	-3.15	0.0004	0.00270915	yes	DOWN	Y	Y	Y	Y	Y	2.93	2.45	2.34	0.24	0	0.61
AT3G51240	TBIG012868	AT3G51240.1		2DOWN	F3H	flavanone 3-hydroxylase [Source:TAIR;Acc:AT3G51240]	58.1	24.1	-1.27	5e-05	0.000742103	yes	DOWN	Y	Y	Y	Y	Y	48.58	69.35	62.38	24.75	30.05	18.87	TBIG012868	AT3G51240.1		F3H	flavanone 3-hydroxylase [Source:TAIR;Acc:AT3G51240]	136	28.1	-2.28	5e-05	0.000431943	yes	DOWN	Y	Y	Y	Y	Y	153.86	138.14	130.2	19.55	35.77	31.76
AT3G52310.L01	TBIG012923	AT3G52310.1		2DOWN	ABCG27	ABC-2 type transporter family protein [Source:TAIR;Acc:AT3G52310]	0.571	0.152	-1.91	5e-05	0.000742103	yes	DOWN	Y	Y	Y	Y	Y	0.5	0.66	0.57	0.18	0.17	0.11	TBIG012923	AT3G52310.1		ABCG27	ABC-2 type transporter family protein [Source:TAIR;Acc:AT3G52310]	1.2	0.162	-2.9	5e-05	0.000431943	yes	DOWN	Y	Y	Y	Y	Y	0.97	1.39	1.29	0.14	0.12	0.22
AT3G54700.L01	TBIG015681	AT3G54700.1		2DOWN	PHT1_7	phosphate transporter 1;7 [Source:TAIR;Acc:AT3G54700]	1	0.223	-2.16	5e-05	0.000742103	yes	DOWN	Y	Y	Y	Y	Y	0.88	1.01	1.07	0.12	0.28	0.26	TBIG015681	AT3G54700.1		PHT1_7	phosphate transporter 1;7 [Source:TAIR;Acc:AT3G54700]	1.65	0.225	-2.87	5e-05	0.000431943	yes	DOWN	Y	Y	Y	Y	Y	2.06	2.28	0.67	0.03	0.22	0.42
AT3G55120	TBIG015709	AT3G55120.1		2DOWN	TT5	Chalcone-flavanone isomerase family protein [Source:TAIR;Acc:AT3G55120]	36.4	16	-1.18	5e-05	0.000742103	yes	DOWN	Y	Y	Y	Y	Y	32.1	36.52	39.99	18.63	15.07	14.28	TBIG015709	AT3G55120.1		TT5	Chalcone-flavanone isomerase family protein [Source:TAIR;Acc:AT3G55120]	63.2	18.7	-1.76	5e-05	0.000431943	yes	DOWN	Y	Y	Y	Y	Y	63.34	61.84	66.64	15.07	21.2	19.97
AT3G57460.L01	TBIG015824	AT3G57460.1		2DOWN	PXM16	catalytics;metal ion binding [Source:TAIR;Acc:AT3G57460]	2.07	0.741	-1.48	5e-05	0.000742103	yes	DOWN	Y	Y	Y	Y	Y	1.75	2.17	2.27	0.59	0.35	1.26	TBIG015824	AT3G57460.1		PXM16	catalytics;metal ion binding [Source:TAIR;Acc:AT3G57460]	2.06	0.538	-1.94	5e-05	0.000431943	yes	DOWN	Y	Y	Y	Y	Y	2.8	1.7	1.68	0.55	0.68	0.37
AT3G60280	TBIG015976	AT3G60280.1		2DOWN	UCC3	uclacyanin 3 [Source:TAIR;Acc:AT3G60280]	6.01	1.7	-1.83	5e-05	0.000742103	yes	DOWN	Y	Y	Y	Y	Y	4.92	5.03	7.08	2.1	1.62	1.25	TBIG015976	AT3G60280.1		UCC3	uclacyanin 3 [Source:TAIR;Acc:AT3G60280]	1.17	0.532	-1.13	0.0085	0.0347349	yes	DOWN	Y	Y	Y	Y	Y	1.44	0.71	1.28	0.29	0.97	0.31
AT3G61950	TBIG013396	AT3G61950.1	bHLH	2DOWN	BHLH67	basic helix-loop-helix (bHLH) DNA-binding superfamily protein [Source:TAIR;Acc:AT3G61950]	2.65	1.16	-1.2	5e-05	0.000742103	yes	DOWN	Y	Y	Y	Y	Y	3.18	2.5	2.19	1.04	1.16	1.27	TBIG013396	AT3G61950.1	bHLH	BHLH67	basic helix-loop-helix (bHLH) DNA-binding superfamily protein [Source:TAIR;Acc:AT3G61950]	2.93	1.25	-1.23	5e-05	0.000431943	yes	DOWN	Y	Y	Y	Y	Y	3.01	2.29	3.46	1.39	1.15	1.14
AT4G09500.L01	TBIG016568	AT4G09500.1		2DOWN	UGT79B7	UDP-Glycosyltransferase superfamily protein [Source:TAIR;Acc:AT4G09500]	10.1	4.73	-1.09	5e-05	0.000742103	yes	DOWN	Y	Y	Y	Y	Y	12.17	9.47	8.69	3.6	6.15	4.4	TBIG016568	AT4G09500.1		UGT79B7	UDP-Glycosyltransferase superfamily protein [Source:TAIR;Acc:AT4G09500]	17.5	8.34	-1.07	5e-05	0.000431943	yes	DOWN	Y	Y	Y	Y	Y	18.15	13.98	20.62	7.52	8.46	8.85
AT4G09820.L01	TBIG016586	AT4G09820.1	bHLH	2DOWN	TT8	basic helix-loop-helix (bHLH) DNA-binding superfamily protein [Source:TAIR;Acc:AT4G09820]	4.94	1.45	-1.77	5e-05	0.000742103	yes	DOWN	Y	Y	Y	Y	Y	4.28	5.79	5.09	1.11	1.27	2.04	TBIG016586	AT4G09820.1	bHLH	TT8	basic helix-loop-helix (bHLH) DNA-binding superfamily protein [Source:TAIR;Acc:AT4G09820]	14.9	2.57	-2.53	5e-05	0.000431943	yes	DOWN	Y	Y	Y	Y	Y	16.2	13.35	16.31	1.84	2.81	3.28
AT4G11190	TBIG016657	AT4G11190.1		2DOWN	DIR13	Disease resistance-responsive (dirigent-like protein) family protein [Source:TAIR;Acc:AT4G11190]	11.5	5.53	-1.05	5e-05	0.000742103	yes	DOWN	Y	Y	Y	Y	Y	10.04	11.14	13.26	6.4	6.67	3.58	TBIG016657	AT4G11190.1		DIR13	Disease resistance-responsive (dirigent-like protein) family protein [Source:TAIR;Acc:AT4G11190]	8.47	3.01	-1.49	5e-05	0.000431943	yes	DOWN	Y	Y	Y	Y	Y	7.52	10.29	8.01	2.43	2.92	3.68
AT4G13700	TBIG018748	AT4G13700.1		2DOWN	ATPAP23	purple acid phosphatase 23 [Source:TAIR;Acc:AT4G13700]	1.39	0.242	-2.52	5e-05	0.000742103	yes	DOWN	Y	Y	Y	Y	Y	1.11	1.21	1.83	0.15	0.18	0.38	TBIG018748	AT4G13700.1		ATPAP23	purple acid phosphatase 23 [Source:TAIR;Acc:AT4G13700]	2.32	0.645	-1.85	5e-05	0.000431943	yes	DOWN	Y	Y	Y	Y	Y	3.46	2.48	1.09	0.45	0.99	0.5
AT4G13800.L01	TBIG018753	AT4G13800.1		2DOWN	NIPA2	Protein of unknown function (DUF803) [Source:TAIR;Acc:AT4G13800]	1.68	0.653	-1.36	5e-05	0.000742103	yes	DOWN	Y	Y	Y	Y	Y	1.5	1.69	1.75	0.5	0.69	0.73	TBIG018753	AT4G13800.1		NIPA2	Protein of unknown function (DUF803) [Source:TAIR;Acc:AT4G13800]	2.99	1.49	-1	0.00025	0.00180899	yes	DOWN	Y	Y	Y	Y	Y	3.62	2.6	2.72	1.35	1.54	1.5
AT4G14090	TBIG018772	AT4G14090.1		2DOWN	UGT75C1	UDP-Glycosyltransferase superfamily protein [Source:TAIR;Acc:AT4G14090]	14.6	2.8	-2.38	5e-05	0.000742103	yes	DOWN	Y	Y	Y	Y	Y	15.57	15.37	13.64	2.92	3.16	2.4	TBIG018772	AT4G14090.1		UGT75C1	UDP-Glycosyltransferase superfamily protein [Source:TAIR;Acc:AT4G14090]	69	9.49	-2.86	5e-05	0.000431943	yes	DOWN	Y	Y	Y	Y	Y	78.3	53.75	79.56	5.97	9.52	13.39
AT4G14450	TBIG016818	AT4G14450.1		2DOWN	dl3265w	unknown protein; LOCATED IN: chloroplast; BEST Arabidopsis thaliana protein match is: unknown protein (TAIR:AT3G23170.1); Has 74 Blast hits to 74 proteins in 6 species: Archae - 0; Bacteria - 0; Metazoa - 0; Fungi - 0; Plants - 74; Viruses - 0; Othe /.../ryotes - 0 (source: NCBI BLink). [Source:TAIR;Acc:AT4G14450]	2.45	0.984	-1.32	0.00355	0.0255023	yes	DOWN	Y	Y	Y	Y	Y	0.83	2.09	4.37	1.47	0.54	0.94	TBIG016818	AT4G14450.1		dl3265w	unknown protein; LOCATED IN: chloroplast; BEST Arabidopsis thaliana protein match is: unknown protein (TAIR:AT3G23170.1); Has 74 Blast hits to 74 proteins in 6 species: Archae - 0; Bacteria - 0; Metazoa - 0; Fungi - 0; Plants - 74; Viruses - 0; Othe /.../ryotes - 0 (source: NCBI BLink). [Source:TAIR;Acc:AT4G14450]	2.15	0.722	-1.57	0.0027	0.0135049	yes	DOWN	Y	Y	Y	Y	Y	1.65	2.9	1.79	0.62	0.26	1.25
AT4G14640	TBIG016830	AT4G14640.1		2DOWN	CAM8	calmodulin 8 [Source:TAIR;Acc:AT4G14640]	3.89	1.41	-1.47	0.0002	0.00248848	yes	DOWN	Y	Y	Y	Y	Y	3.82	4.25	3.64	2.36	0.91	0.97	TBIG016830	AT4G14640.1		CAM8	calmodulin 8 [Source:TAIR;Acc:AT4G14640]	1.46	0.498	-1.55	0.00425	0.0197085	yes	DOWN	Y	Y	Y	Y	Y	1.29	1.33	1.77	0.26	0.76	0.47
AT4G14690	TBIG016832	AT4G14690.1		2DOWN	ELIP2	Chlorophyll A-B binding family protein [Source:TAIR;Acc:AT4G14690]	5.95	1.93	-1.62	5e-05	0.000742103	yes	DOWN	Y	Y	Y	Y	Y	3.74	5.71	8.57	1.22	1.73	2.79	TBIG016832	AT4G14690.1		ELIP2	Chlorophyll A-B binding family protein [Source:TAIR;Acc:AT4G14690]	5.06	2.17	-1.22	5e-05	0.000431943	yes	DOWN	Y	Y	Y	Y	Y	5.25	4.94	5.17	2.11	1.94	2.47
AT4G17090	TBIG018949	AT4G17090.1		2DOWN	CT-BMY	chloroplast beta-amylase [Source:TAIR;Acc:AT4G17090]	77.9	25.4	-1.62	5e-05	0.000742103	yes	DOWN	Y	Y	Y	Y	Y	91.67	78.68	66.03	24.05	34.03	18.93	TBIG018949	AT4G17090.1		CT-BMY	chloroplast beta-amylase [Source:TAIR;Acc:AT4G17090]	314	64.8	-2.28	5e-05	0.000431943	yes	DOWN	Y	Y	Y	Y	Y	353.94	300.87	311.77	64.05	63.52	68.89
AT4G17770.L01	TBIG017009	AT4G17770.1		2DOWN	ATTPS5	trehalose phosphatase/synthase 5 [Source:TAIR;Acc:AT4G17770]	41.5	20.3	-1.03	5e-05	0.000742103	yes	DOWN	Y	Y	Y	Y	Y	48.36	44.11	32.61	16.29	24	20.91	TBIG017009	AT4G17770.1		ATTPS5	trehalose phosphatase/synthase 5 [Source:TAIR;Acc:AT4G17770]	99.1	37.4	-1.41	5e-05	0.000431943	yes	DOWN	Y	Y	Y	Y	Y	108.79	81.92	108.62	35.83	33.52	42.59
AT4G20970	TBIG017178	AT4G20970.1	bHLH	2DOWN	BHLH36	basic helix-loop-helix (bHLH) DNA-binding superfamily protein [Source:TAIR;Acc:AT4G20970]	18.4	7.8	-1.24	5e-05	0.000742103	yes	DOWN	Y	Y	Y	Y	Y	18.9	18.23	19.34	9.44	5.61	8.82	TBIG017178	AT4G20970.1	bHLH	BHLH36	basic helix-loop-helix (bHLH) DNA-binding superfamily protein [Source:TAIR;Acc:AT4G20970]	19	5.36	-1.83	5e-05	0.000431943	yes	DOWN	Y	Y	Y	Y	Y	21.42	15.43	21.31	4.23	4.96	7.18
AT4G22880	TBIG019251	AT4G22880.1		2DOWN	LDOX	leucoanthocyanidin dioxygenase [Source:TAIR;Acc:AT4G22880]	24.5	3.11	-2.98	5e-05	0.000742103	yes	DOWN	Y	Y	Y	Y	Y	24.86	27.44	22.05	2.76	3.42	3.27	TBIG019251	AT4G22880.1		LDOX	leucoanthocyanidin dioxygenase [Source:TAIR;Acc:AT4G22880]	132	14.6	-3.17	5e-05	0.000431943	yes	DOWN	Y	Y	Y	Y	Y	144.13	99.74	157.81	9.13	15.88	19.32
AT4G23130	TBIG019264	AT4G23130.1		2DOWN	CRK5	cysteine-rich RLK (RECEPTOR-like protein kinase) 5 [Source:TAIR;Acc:AT4G23130]	5.82	2.13	-1.45	5e-05	0.000742103	yes	DOWN	Y	Y	Y	Y	Y	5.91	6.49	5.04	1.82	1.35	3.2	TBIG019264	AT4G23130.1		CRK5	cysteine-rich RLK (RECEPTOR-like protein kinase) 5 [Source:TAIR;Acc:AT4G23130]	4.54	1.73	-1.39	5e-05	0.000431943	yes	DOWN	Y	Y	Y	Y	Y	5.34	3.59	4.74	2.18	1.53	1.43
AT4G23140	TBIG017293	AT4G23140.1		2DOWN	CRK6	cysteine-rich RLK (RECEPTOR-like protein kinase) 6 [Source:TAIR;Acc:AT4G23140]	3.12	0.851	-1.87	5e-05	0.000742103	yes	DOWN	Y	Y	Y	Y	Y	3.1	2.63	3.5	0.78	0.52	1.2	TBIG017293	AT4G23140.1		CRK6	cysteine-rich RLK (RECEPTOR-like protein kinase) 6 [Source:TAIR;Acc:AT4G23140]	3.22	1.39	-1.22	5e-05	0.000431943	yes	DOWN	Y	Y	Y	Y	Y	3.47	2.5	3.66	1.32	1.76	1.04
AT4G23150.L01	TBIG017294	AT4G23150.1		2DOWN	CRK7	cysteine-rich RLK (RECEPTOR-like protein kinase) 7 [Source:TAIR;Acc:AT4G23150]	2.08	0.73	-1.51	5e-05	0.000742103	yes	DOWN	Y	Y	Y	Y	Y	1.66	2.27	2.2	0.48	0.29	1.37	TBIG017294	AT4G23150.1		CRK7	cysteine-rich RLK (RECEPTOR-like protein kinase) 7 [Source:TAIR;Acc:AT4G23150]	1.37	0.541	-1.34	0.0001	0.00080931	yes	DOWN	Y	Y	Y	Y	Y	2.39	0.74	0.96	0.68	0.56	0.36
AT4G24000	TBIG017334	AT4G24000.1		2DOWN	ATCSLG2	cellulose synthase like G2 [Source:TAIR;Acc:AT4G24000]	0.446	0.0777	-2.52	0.00085	0.00817665	yes	DOWN	Y	Y	Y	Y	Y	0.51	0.27	0.54	0.07	0.04	0.12	TBIG017334	AT4G24000.1		ATCSLG2	cellulose synthase like G2 [Source:TAIR;Acc:AT4G24000]	2.03	0.366	-2.47	5e-05	0.000431943	yes	DOWN	Y	Y	Y	Y	Y	2.48	2.08	1.49	0.34	0.25	0.48
AT4G25010	TBIG019354	AT4G25010.1		2DOWN	SWEET14	Nodulin MtN3 family protein [Source:TAIR;Acc:AT4G25010]	1.78	0.457	-1.96	5e-05	0.000742103	yes	DOWN	Y	Y	Y	Y	Y	2	1.95	1.38	0.49	0.76	0.13	TBIG019354	AT4G25010.1		SWEET14	Nodulin MtN3 family protein [Source:TAIR;Acc:AT4G25010]	3.83	1.51	-1.34	5e-05	0.000431943	yes	DOWN	Y	Y	Y	Y	Y	4.22	4.11	3.22	1.19	1.66	1.67
AT4G26950.L01	TBIG019448	AT4G26950.1		2DOWN	-	Protein of unknown function, DUF584 [Source:TAIR;Acc:AT4G26950]	5.07	1.72	-1.56	5e-05	0.000742103	yes	DOWN	Y	Y	Y	Y	Y	5.86	4.33	5.3	0.98	2.47	1.87	TBIG019448	AT4G26950.1		-	Protein of unknown function, DUF584 [Source:TAIR;Acc:AT4G26950]	10.8	2.44	-2.15	5e-05	0.000431943	yes	DOWN	Y	Y	Y	Y	Y	11.21	13.79	8.11	1.35	2.74	3.46
AT4G27560	TBIG019481	AT4G27560.1		2DOWN	UGT79B2	UDP-Glycosyltransferase superfamily protein [Source:TAIR;Acc:AT4G27560]	41.7	18.1	-1.21	5e-05	0.000742103	yes	DOWN	Y	Y	Y	Y	Y	44.9	44.11	39.38	15.65	18.84	20.54	TBIG019481	AT4G27560.1		UGT79B2	UDP-Glycosyltransferase superfamily protein [Source:TAIR;Acc:AT4G27560]	63.8	26.4	-1.27	5e-05	0.000431943	yes	DOWN	Y	Y	Y	Y	Y	69.03	62.6	64.79	23.4	25.8	31.06
AT4G28420	TBIG017566	AT4G28420.1		2DOWN	TAT1_ARATH	Tyrosine transaminase family protein [Source:TAIR;Acc:AT4G28420]	8.25	3.86	-1.1	5e-05	0.000742103	yes	DOWN	Y	Y	Y	Y	Y	7.22	6.13	11.71	3.54	0.32	7.59	TBIG017566	AT4G28420.1		TAT1_ARATH	Tyrosine transaminase family protein [Source:TAIR;Acc:AT4G28420]	3.61	0.514	-2.81	5e-05	0.000431943	yes	DOWN	Y	Y	Y	Y	Y	6.18	2.4	2.42	0.77	0.28	0.49
AT4G28850	TBIG017599	AT4G28850.1		2DOWN	XTH26	xyloglucan endotransglucosylase/hydrolase 26 [Source:TAIR;Acc:AT4G28850]	23.9	6.96	-1.78	5e-05	0.000742103	yes	DOWN	Y	Y	Y	Y	Y	21.72	25.94	24.57	8.45	5.5	6.88	TBIG017599	AT4G28850.1		XTH26	xyloglucan endotransglucosylase/hydrolase 26 [Source:TAIR;Acc:AT4G28850]	3.17	1.43	-1.15	5e-05	0.000431943	yes	DOWN	Y	Y	Y	Y	Y	4.11	2.2	3.27	0.59	2.06	1.66
AT4G33905	TBIG019825	AT4G33905.1		2DOWN	PX24D_DICDI	Peroxisomal membrane 22 kDa (Mpv17/PMP22) family protein [Source:TAIR;Acc:AT4G33905]	2.03	0.595	-1.77	5e-05	0.000742103	yes	DOWN	Y	Y	Y	Y	Y	1.5	1.77	2.72	0.42	0.92	0.43	TBIG019825	AT4G33905.1		PX24D_DICDI	Peroxisomal membrane 22 kDa (Mpv17/PMP22) family protein [Source:TAIR;Acc:AT4G33905]	8.36	1.25	-2.74	5e-05	0.000431943	yes	DOWN	Y	Y	Y	Y	Y	9.26	9.25	6.58	0.93	1.16	1.6
AT4G34950.L01	TBIG019872	AT4G34950.1		2DOWN	mch1	Major facilitator superfamily protein [Source:TAIR;Acc:AT4G34950]	155	48.5	-1.68	5e-05	0.000742103	yes	DOWN	Y	Y	Y	Y	Y	161.53	162.49	139.14	45.36	57.05	42.31	TBIG019872	AT4G34950.1		mch1	Major facilitator superfamily protein [Source:TAIR;Acc:AT4G34950]	293	118	-1.32	5e-05	0.000431943	yes	DOWN	Y	Y	Y	Y	Y	367.56	275.91	245.94	107.98	106.57	138.97
AT4G36350	TBIG019940	AT4G36350.1		2DOWN	ATPAP25	purple acid phosphatase 25 [Source:TAIR;Acc:AT4G36350]	2.22	1.06	-1.07	0.0008	0.00780709	yes	DOWN	Y	Y	Y	Y	Y	1.86	2.5	2.36	0.82	1.18	1.18	TBIG019940	AT4G36350.1		ATPAP25	purple acid phosphatase 25 [Source:TAIR;Acc:AT4G36350]	4.81	1.91	-1.33	5e-05	0.000431943	yes	DOWN	Y	Y	Y	Y	Y	6.78	4.15	3.64	0.96	2.12	2.67
AT4G36830.L01	TBIG018004	AT4G36830.1		2DOWN	HOS3-1	GNS1/SUR4 membrane protein family [Source:TAIR;Acc:AT4G36830]	2.48	1.08	-1.19	0.0002	0.00248848	yes	DOWN	Y	Y	Y	Y	Y	2.46	2.85	2.01	1.06	1.32	0.81	TBIG018004	AT4G36830.1		HOS3-1	GNS1/SUR4 membrane protein family [Source:TAIR;Acc:AT4G36830]	6.51	2.48	-1.39	5e-05	0.000431943	yes	DOWN	Y	Y	Y	Y	Y	7.59	6.07	5.94	1.35	3.33	2.67
AT4G37990	TBIG018064	AT4G37990.1		2DOWN	ELI3-2	elicitor-activated gene 3-2 [Source:TAIR;Acc:AT4G37990]	11.6	5.46	-1.09	5e-05	0.000742103	yes	DOWN	Y	Y	Y	Y	Y	12.02	12.64	10.37	4.8	2.49	8.87	TBIG018064	AT4G37990.1		ELI3-2	elicitor-activated gene 3-2 [Source:TAIR;Acc:AT4G37990]	18.2	3.95	-2.21	5e-05	0.000431943	yes	DOWN	Y	Y	Y	Y	Y	22.5	16.99	16.1	3.28	2.92	5.63
AT4G39210.L01	TBIG018118	AT4G39210.1		2DOWN	APL3	Glucose-1-phosphate adenylyltransferase family protein [Source:TAIR;Acc:AT4G39210]	57.9	18.7	-1.63	5e-05	0.000742103	yes	DOWN	Y	Y	Y	Y	Y	68.69	56.5	47.22	15.89	19.19	20.64	TBIG018118	AT4G39210.1		APL3	Glucose-1-phosphate adenylyltransferase family protein [Source:TAIR;Acc:AT4G39210]	347	82.7	-2.07	5e-05	0.000431943	yes	DOWN	Y	Y	Y	Y	Y	370.19	294.95	373.95	73.96	72.9	98.92
AT4G39950.L01	TBIG018159	AT4G39950.1		2DOWN	CYP79B2	cytochrome P450, family 79, subfamily B, polypeptide 2 [Source:TAIR;Acc:AT4G39950]	154	67	-1.2	5e-05	0.000742103	yes	DOWN	Y	Y	Y	Y	Y	147.74	160.65	154.38	54.51	61.73	84.19	TBIG018159	AT4G39950.1		CYP79B2	cytochrome P450, family 79, subfamily B, polypeptide 2 [Source:TAIR;Acc:AT4G39950]	163	63.5	-1.36	5e-05	0.000431943	yes	DOWN	Y	Y	Y	Y	Y	226.24	115.51	154.64	61.89	51.25	77.62
AT5G01600	TBIG023205	AT5G01600.1		2DOWN	ATFER1	ferretin 1 [Source:TAIR;Acc:AT5G01600]	194	57.4	-1.76	5e-05	0.000742103	yes	DOWN	Y	Y	Y	Y	Y	172.33	193.94	217.18	64.72	62.07	45.89	TBIG023205	AT5G01600.1		ATFER1	ferretin 1 [Source:TAIR;Acc:AT5G01600]	208	71.4	-1.54	5e-05	0.000431943	yes	DOWN	Y	Y	Y	Y	Y	204.15	245.18	180.55	72.51	71.97	70.34
AT5G02270.L01	TBIG023236	AT5G02270.1		2DOWN	ATNAP9	non-intrinsic ABC protein 9 [Source:TAIR;Acc:AT5G02270]	69.1	34.4	-1.01	5e-05	0.000742103	yes	DOWN	Y	Y	Y	Y	Y	62.81	73.39	78.64	38.94	37.05	29.32	TBIG023236	AT5G02270.1		ATNAP9	non-intrinsic ABC protein 9 [Source:TAIR;Acc:AT5G02270]	52.6	23.6	-1.16	5e-05	0.000431943	yes	DOWN	Y	Y	Y	Y	Y	57.55	58.24	47.72	20.48	26.96	25.22
AT5G02780.L01	TBIG020246	AT5G02780.1		2DOWN	GSTL1	glutathione transferase lambda 1 [Source:TAIR;Acc:AT5G02780]	8.63	4.15	-1.06	5e-05	0.000742103	yes	DOWN	Y	Y	Y	Y	Y	5.72	7.16	12.3	4.05	3.74	4.45	TBIG020246	AT5G02780.1		GSTL1	glutathione transferase lambda 1 [Source:TAIR;Acc:AT5G02780]	7.01	2.76	-1.34	5e-05	0.000431943	yes	DOWN	Y	Y	Y	Y	Y	9.67	5.77	5.39	2.33	2.66	3.12
AT5G05270	TBIG020381	AT5G05270.1		2DOWN	CHI3	Chalcone-flavanone isomerase family protein [Source:TAIR;Acc:AT5G05270]	46.7	19.9	-1.23	5e-05	0.000742103	yes	DOWN	Y	Y	Y	Y	Y	39.11	51.54	53.93	22.32	22.97	15.44	TBIG020381	AT5G05270.1		CHI3	Chalcone-flavanone isomerase family protein [Source:TAIR;Acc:AT5G05270]	80.8	18.3	-2.14	5e-05	0.000431943	yes	DOWN	Y	Y	Y	Y	Y	86.14	81.86	80.72	12.56	22.89	21.26
AT5G05340	TBIG023387	AT5G05340.1		2DOWN	PER52	Peroxidase superfamily protein [Source:TAIR;Acc:AT5G05340]	59.9	26	-1.2	5e-05	0.000742103	yes	DOWN	Y	Y	Y	Y	Y	40.59	54.29	83.09	29.84	4.27	42.45	TBIG023387	AT5G05340.1		PER52	Peroxidase superfamily protein [Source:TAIR;Acc:AT5G05340]	31.7	5.6	-2.5	5e-05	0.000431943	yes	DOWN	Y	Y	Y	Y	Y	45.62	27.02	23.16	6.23	5.63	4.92
AT5G07990	TBIG020522	AT5G07990.1		2DOWN	TT7	Cytochrome P450 superfamily protein [Source:TAIR;Acc:AT5G07990]	14.4	3.53	-2.03	5e-05	0.000742103	yes	DOWN	Y	Y	Y	Y	Y	13.13	17.29	12.69	3.62	4.61	2.37	TBIG020522	AT5G07990.1		TT7	Cytochrome P450 superfamily protein [Source:TAIR;Acc:AT5G07990]	52.7	6.8	-2.95	5e-05	0.000431943	yes	DOWN	Y	Y	Y	Y	Y	62.24	44.57	53.71	4.67	6.98	8.86
AT5G08640	TBIG020560	AT5G08640.1		2DOWN	FLS1	flavonol synthase 1 [Source:TAIR;Acc:AT5G08640]	79.9	35.4	-1.17	5e-05	0.000742103	yes	DOWN	Y	Y	Y	Y	Y	66.08	86.43	87.49	34.47	43.38	28.78	TBIG020560	AT5G08640.1		FLS1	flavonol synthase 1 [Source:TAIR;Acc:AT5G08640]	110	35.9	-1.61	5e-05	0.000431943	yes	DOWN	Y	Y	Y	Y	Y	116.25	115.98	101.42	23.37	46.25	39.05
AT5G09470.L01	TBIG023559	AT5G09470.1		2DOWN	DIC3	dicarboxylate carrier 3 [Source:TAIR;Acc:AT5G09470]	7.3	2.72	-1.43	5e-05	0.000742103	yes	DOWN	Y	Y	Y	Y	Y	6.84	7.71	7.23	1.86	1.82	4.22	TBIG023559	AT5G09470.1		DIC3	dicarboxylate carrier 3 [Source:TAIR;Acc:AT5G09470]	18.7	5.27	-1.83	5e-05	0.000431943	yes	DOWN	Y	Y	Y	Y	Y	19.54	20.89	16.29	4.41	4.95	6.44
AT5G09800	TBIG023583	AT5G09800.1		2DOWN	PUB28	ARM repeat superfamily protein [Source:TAIR;Acc:AT5G09800]	8.93	4.41	-1.02	5e-05	0.000742103	yes	DOWN	Y	Y	Y	Y	Y	7.81	9.33	9.28	4.53	3.86	4.66	TBIG023583	AT5G09800.1		PUB28	ARM repeat superfamily protein [Source:TAIR;Acc:AT5G09800]	11.5	4.87	-1.23	5e-05	0.000431943	yes	DOWN	Y	Y	Y	Y	Y	12.91	10.49	10.93	4.44	4.92	5.15
AT5G11590	TBIG023679	AT5G11590.1	ERF	2DOWN	TINY2	Integrase-type DNA-binding superfamily protein [Source:TAIR;Acc:AT5G11590]	2.08	0.642	-1.7	5e-05	0.000742103	yes	DOWN	Y	Y	Y	Y	Y	2.25	2.29	1.75	0.71	0.55	0.67	TBIG023679	AT5G11590.1	ERF	TINY2	Integrase-type DNA-binding superfamily protein [Source:TAIR;Acc:AT5G11590]	1.33	0.484	-1.46	0.0001	0.00080931	yes	DOWN	Y	Y	Y	Y	Y	1.51	0.82	1.74	0.53	0.52	0.42
AT5G11930	TBIG023692	AT5G11930.1		2DOWN	GRXC10	Thioredoxin superfamily protein [Source:TAIR;Acc:AT5G11930]	1.81	0.749	-1.27	0.0043	0.0297004	yes	DOWN	Y	Y	Y	Y	Y	1.25	1.42	2.68	1.05	0.43	0.74	TBIG023692	AT5G11930.1		GRXC10	Thioredoxin superfamily protein [Source:TAIR;Acc:AT5G11930]	2.7	0.825	-1.71	0.0001	0.00080931	yes	DOWN	Y	Y	Y	Y	Y	3.53	3.1	1.54	0.91	0.43	1.08
AT5G13170	TBIG023746	AT5G13170.1		2DOWN	SAG29	senescence-associated gene 29 [Source:TAIR;Acc:AT5G13170]	2.01	0.91	-1.14	0.00035	0.00398222	yes	DOWN	Y	Y	Y	Y	Y	2.14	1.42	2.55	0.86	1.09	0.78	TBIG023746	AT5G13170.1		SAG29	senescence-associated gene 29 [Source:TAIR;Acc:AT5G13170]	15.5	3.36	-2.21	5e-05	0.000431943	yes	DOWN	Y	Y	Y	Y	Y	11.25	17.6	18.54	3.26	3.53	3.33
AT5G13930	TBIG020769	AT5G13930.1		2DOWN	CHS	Chalcone and stilbene synthase family protein [Source:TAIR;Acc:AT5G13930]	307	148	-1.05	5e-05	0.000742103	yes	DOWN	Y	Y	Y	Y	Y	269.46	364.1	320.6	129.72	197.41	127.32	TBIG020769	AT5G13930.1		CHS	Chalcone and stilbene synthase family protein [Source:TAIR;Acc:AT5G13930]	680	219	-1.63	5e-05	0.000431943	yes	DOWN	Y	Y	Y	Y	Y	833.11	634	651.74	128.7	264.55	290.96
AT5G14700	TBIG023830	AT5G14700.1		2DOWN	CCR2	NAD(P)-binding Rossmann-fold superfamily protein [Source:TAIR;Acc:AT5G14700]	9.72	4.68	-1.05	5e-05	0.000742103	yes	DOWN	Y	Y	Y	Y	Y	9.89	9.54	9.56	3.56	4.7	5.72	TBIG023830	AT5G14700.1		CCR2	NAD(P)-binding Rossmann-fold superfamily protein [Source:TAIR;Acc:AT5G14700]	13.1	4.99	-1.39	5e-05	0.000431943	yes	DOWN	Y	Y	Y	Y	Y	16.02	11.19	11.86	4.77	4.51	5.53
AT5G17040.L01	TBIG023944	AT5G17040.1		2DOWN	UGT78D4	UDP-Glycosyltransferase superfamily protein [Source:TAIR;Acc:AT5G17040]	1.87	0.851	-1.14	0.00025	0.00301094	yes	DOWN	Y	Y	Y	Y	Y	1.52	2.04	2.13	0.84	1.06	0.66	TBIG023944	AT5G17040.1		UGT78D4	UDP-Glycosyltransferase superfamily protein [Source:TAIR;Acc:AT5G17040]	1.72	0.805	-1.09	0.00015	0.00115492	yes	DOWN	Y	Y	Y	Y	Y	2	1.93	1.35	0.62	1.07	0.78
AT5G17050.L01	TBIG023945	AT5G17050.1		2DOWN	UGT78D2	UDP-glucosyl transferase 78D2 [Source:TAIR;Acc:AT5G17050]	30.1	11.6	-1.38	5e-05	0.000742103	yes	DOWN	Y	Y	Y	Y	Y	28.09	33.21	28.92	10.84	13.53	10.12	TBIG023945	AT5G17050.1		UGT78D2	UDP-glucosyl transferase 78D2 [Source:TAIR;Acc:AT5G17050]	81.9	18.2	-2.17	5e-05	0.000431943	yes	DOWN	Y	Y	Y	Y	Y	96.27	68.7	82.9	15.06	18.81	20.97
AT5G17220	TBIG020926	AT5G17220.1		2DOWN	ATGSTF12	glutathione S-transferase phi 12 [Source:TAIR;Acc:AT5G17220]	32	5	-2.68	5e-05	0.000742103	yes	DOWN	Y	Y	Y	Y	Y	30.45	30.5	35.52	4.54	6.54	4.03	TBIG020926	AT5G17220.1		ATGSTF12	glutathione S-transferase phi 12 [Source:TAIR;Acc:AT5G17220]	143	21.7	-2.72	5e-05	0.000431943	yes	DOWN	Y	Y	Y	Y	Y	153.11	139.3	143.81	9.85	28.3	27.7
AT5G18840.L01	TBIG021002	AT5G18840.1		2DOWN	EDL16_ARATH	Major facilitator superfamily protein [Source:TAIR;Acc:AT5G18840]	11.4	4.43	-1.36	5e-05	0.000742103	yes	DOWN	Y	Y	Y	Y	Y	12.67	12.13	9.34	3.7	5.37	4.21	TBIG021002	AT5G18840.1		EDL16_ARATH	Major facilitator superfamily protein [Source:TAIR;Acc:AT5G18840]	12.2	4.86	-1.33	5e-05	0.000431943	yes	DOWN	Y	Y	Y	Y	Y	13.83	10.78	12.12	3.99	3.65	6.89
AT5G19470.L01	TBIG021041	AT5G19470.1		2DOWN	NUDT24	nudix hydrolase homolog 24 [Source:TAIR;Acc:AT5G19470]	0.471	0.144	-1.71	0.00745	0.0456505	yes	DOWN	Y	Y	Y	Y	Y	0.39	0.34	0.67	0.08	0.27	0.08	TBIG021041	AT5G19470.1		NUDT24	nudix hydrolase homolog 24 [Source:TAIR;Acc:AT5G19470]	3.27	0.625	-2.39	5e-05	0.000431943	yes	DOWN	Y	Y	Y	Y	Y	3.57	3.61	2.66	0.22	1.02	0.64
AT5G19880	TBIG024096	AT5G19880.1		2DOWN	PER58	Peroxidase superfamily protein [Source:TAIR;Acc:AT5G19880]	1.37	0.392	-1.8	0.0001	0.00136884	yes	DOWN	Y	Y	Y	Y	Y	1.47	0.79	1.79	0.28	0.26	0.6	TBIG024096	AT5G19880.1		PER58	Peroxidase superfamily protein [Source:TAIR;Acc:AT5G19880]	0.978	0.402	-1.28	0.00195	0.0103124	yes	DOWN	Y	Y	Y	Y	Y	1.37	0.8	0.79	0.22	0.44	0.54
AT5G20190.L01	TBIG021080	AT5G20190.1		2DOWN	-	Tetratricopeptide repeat (TPR)-like superfamily protein [Source:TAIR;Acc:AT5G20190]	205	79.7	-1.36	5e-05	0.000742103	yes	DOWN	Y	Y	Y	Y	Y	218.43	202.37	203.62	85.91	75.01	80.35	TBIG021080	AT5G20190.1		-	Tetratricopeptide repeat (TPR)-like superfamily protein [Source:TAIR;Acc:AT5G20190]	331	103	-1.69	5e-05	0.000431943	yes	DOWN	Y	Y	Y	Y	Y	352.82	336.15	317.2	99.62	101.01	110.53
AT5G24110	TBIG024284	AT5G24110.1	WRKY	2DOWN	WRKY30	WRKY DNA-binding protein 30 [Source:TAIR;Acc:AT5G24110]	3.8	1.53	-1.31	5e-05	0.000742103	yes	DOWN	Y	Y	Y	Y	Y	2.98	3.9	4.49	1.41	0.76	2.45	TBIG024284	AT5G24110.1	WRKY	WRKY30	WRKY DNA-binding protein 30 [Source:TAIR;Acc:AT5G24110]	2.24	0.926	-1.28	5e-05	0.000431943	yes	DOWN	Y	Y	Y	Y	Y	3.4	1.79	1.55	1.45	0.42	0.88
AT5G26790	TBIG021360	AT5G26790.1		2DOWN	-	unknown protein; BEST Arabidopsis thaliana protein match is: unknown protein (TAIR:AT1G06475.1); Has 30201 Blast hits to 17322 proteins in 780 species: Archae - 12; Bacteria - 1396; Metazoa - 17338; Fungi - 3422; Plants - 5037; Viruses - 0; Other Eu /.../es - 2996 (source: NCBI BLink). [Source:TAIR;Acc:AT5G26790]	2.9	1.12	-1.38	0.00385	0.0272765	yes	DOWN	Y	Y	Y	Y	Y	2.76	2.6	3.36	0.98	1.42	0.92	TBIG021360	AT5G26790.1		-	unknown protein; BEST Arabidopsis thaliana protein match is: unknown protein (TAIR:AT1G06475.1); Has 30201 Blast hits to 17322 proteins in 780 species: Archae - 12; Bacteria - 1396; Metazoa - 17338; Fungi - 3422; Plants - 5037; Viruses - 0; Other Eu /.../es - 2996 (source: NCBI BLink). [Source:TAIR;Acc:AT5G26790]	4.7	1.65	-1.51	0.00015	0.00115492	yes	DOWN	Y	Y	Y	Y	Y	4.99	3.95	5.21	1.77	2.26	0.89
AT5G27060.L01	TBIG024430	AT5G27060.1		2DOWN	AtRLP53	receptor like protein 53 [Source:TAIR;Acc:AT5G27060]	1.58	0.67	-1.24	5e-05	0.000742103	yes	DOWN	Y	Y	Y	Y	Y	1.8	1.71	1.17	0.74	0.45	0.79	TBIG024430	AT5G27060.1		AtRLP53	receptor like protein 53 [Source:TAIR;Acc:AT5G27060]	1.67	0.628	-1.41	5e-05	0.000431943	yes	DOWN	Y	Y	Y	Y	Y	2.63	1.14	1.26	0.72	0.47	0.67
AT5G28510.L01	TBIG024486	AT5G28510.1		2DOWN	BGLU24	beta glucosidase 24 [Source:TAIR;Acc:AT5G28510]	3.21	1.53	-1.07	5e-05	0.000742103	yes	DOWN	Y	Y	Y	Y	Y	3.75	3.25	2.48	1.5	1.7	1.35	TBIG024486	AT5G28510.1		BGLU24	beta glucosidase 24 [Source:TAIR;Acc:AT5G28510]	35.6	8.99	-1.99	5e-05	0.000431943	yes	DOWN	Y	Y	Y	Y	Y	33.02	36.8	36.11	8.27	6.5	11.71
AT5G40590	TBIG024822	AT5G40590.1		2DOWN	-	Cysteine/Histidine-rich C1 domain family protein [Source:TAIR;Acc:AT5G40590]	57.2	13.9	-2.04	5e-05	0.000742103	yes	DOWN	Y	Y	Y	Y	Y	32.17	47.45	90.5	16.93	4.66	19.74	TBIG024822	AT5G40590.1		-	Cysteine/Histidine-rich C1 domain family protein [Source:TAIR;Acc:AT5G40590]	20.1	6.53	-1.62	5e-05	0.000431943	yes	DOWN	Y	Y	Y	Y	Y	30.64	17.03	12.65	6.48	7.57	5.24
AT5G41730.L01	TBIG024877	AT5G41730.1		2DOWN	PHY1	Protein kinase family protein [Source:TAIR;Acc:AT5G41730]	1.37	0.575	-1.26	5e-05	0.000742103	yes	DOWN	Y	Y	Y	Y	Y	1.3	1.38	1.49	0.52	0.54	0.68	TBIG024877	AT5G41730.1		PHY1	Protein kinase family protein [Source:TAIR;Acc:AT5G41730]	0.725	0.231	-1.65	5e-05	0.000431943	yes	DOWN	Y	Y	Y	Y	Y	1.01	0.51	0.67	0.28	0.13	0.28
AT5G41900.L01	TBIG021823	AT5G41900.1		2DOWN	rutD	alpha/beta-Hydrolases superfamily protein [Source:TAIR;Acc:AT5G41900]	6.75	3.26	-1.05	5e-05	0.000742103	yes	DOWN	Y	Y	Y	Y	Y	6.44	6.63	7.22	2.4	4.68	2.66	TBIG021823	AT5G41900.1		rutD	alpha/beta-Hydrolases superfamily protein [Source:TAIR;Acc:AT5G41900]	10.8	5.04	-1.1	5e-05	0.000431943	yes	DOWN	Y	Y	Y	Y	Y	12.11	9.77	10.7	4.64	4.84	5.62
AT5G42580	TBIG024916	AT5G42580.1		2DOWN	CYP705A12	cytochrome P450, family 705, subfamily A, polypeptide 12 [Source:TAIR;Acc:AT5G42580]	7.03	3.08	-1.19	5e-05	0.000742103	yes	DOWN	Y	Y	Y	Y	Y	7.79	7.77	5.54	2.98	4.11	2.22	TBIG024916	AT5G42580.1		CYP705A12	cytochrome P450, family 705, subfamily A, polypeptide 12 [Source:TAIR;Acc:AT5G42580]	9.65	3.64	-1.41	5e-05	0.000431943	yes	DOWN	Y	Y	Y	Y	Y	12.16	7.14	9.9	2.66	3.93	4.45
AT5G42590	TBIG024917	AT5G42590.1		2DOWN	CYP71A16	cytochrome P450, family 71, subfamily A, polypeptide 16 [Source:TAIR;Acc:AT5G42590]	7.29	2.95	-1.31	5e-05	0.000742103	yes	DOWN	Y	Y	Y	Y	Y	6.4	7.74	7.34	2.78	4.46	1.59	TBIG024917	AT5G42590.1		CYP71A16	cytochrome P450, family 71, subfamily A, polypeptide 16 [Source:TAIR;Acc:AT5G42590]	5.97	2.4	-1.31	5e-05	0.000431943	yes	DOWN	Y	Y	Y	Y	Y	7.65	4.84	5.38	1.82	2.88	2.45
AT5G42800	TBIG024927	AT5G42800.1		2DOWN	DFR	dihydroflavonol 4-reductase [Source:TAIR;Acc:AT5G42800]	33.6	4.88	-2.78	5e-05	0.000742103	yes	DOWN	Y	Y	Y	Y	Y	32.22	37.58	31.31	5.5	5.84	3.32	TBIG024927	AT5G42800.1		DFR	dihydroflavonol 4-reductase [Source:TAIR;Acc:AT5G42800]	197	29.7	-2.73	5e-05	0.000431943	yes	DOWN	Y	Y	Y	Y	Y	225.56	167.47	203.39	15.71	31.69	42.32
AT5G44574.L01	TBIG021977	AT5G44574.1		2DOWN	-	unknown protein; FUNCTIONS IN: molecular_function unknown; INVOLVED IN: biological_process unknown; LOCATED IN: endomembrane system; Has 6 Blast hits to 6 proteins in 2 species: Archae - 0; Bacteria - 0; Metazoa - 0; Fungi - 0; Plants - 6; Viruses - /.../her Eukaryotes - 0 (source: NCBI BLink). [Source:TAIR;Acc:AT5G44574]	3.85	1.85	-1.06	0.0027	0.0203458	yes	DOWN	Y	Y	Y	Y	Y	3.27	3.94	4.23	2.63	1.2	1.75	TBIG021977	AT5G44574.1		-	unknown protein; FUNCTIONS IN: molecular_function unknown; INVOLVED IN: biological_process unknown; LOCATED IN: endomembrane system; Has 6 Blast hits to 6 proteins in 2 species: Archae - 0; Bacteria - 0; Metazoa - 0; Fungi - 0; Plants - 6; Viruses - /.../her Eukaryotes - 0 (source: NCBI BLink). [Source:TAIR;Acc:AT5G44574]	4.61	1.45	-1.67	5e-05	0.000431943	yes	DOWN	Y	Y	Y	Y	Y	3.58	5.26	4.81	1	1.52	1.77
AT5G44575	TBIG021978	AT5G44575.1		2DOWN	-	unknown protein; FUNCTIONS IN: molecular_function unknown; INVOLVED IN: biological_process unknown; LOCATED IN: endomembrane system; Has 7 Blast hits to 7 proteins in 2 species: Archae - 0; Bacteria - 0; Metazoa - 0; Fungi - 0; Plants - 7; Viruses - /.../her Eukaryotes - 0 (source: NCBI BLink). [Source:TAIR;Acc:AT5G44575]	52.3	24.4	-1.1	5e-05	0.000742103	yes	DOWN	Y	Y	Y	Y	Y	37.48	51.85	69.57	40.6	7.71	24.78	TBIG021978	AT5G44575.1		-	unknown protein; FUNCTIONS IN: molecular_function unknown; INVOLVED IN: biological_process unknown; LOCATED IN: endomembrane system; Has 7 Blast hits to 7 proteins in 2 species: Archae - 0; Bacteria - 0; Metazoa - 0; Fungi - 0; Plants - 7; Viruses - /.../her Eukaryotes - 0 (source: NCBI BLink). [Source:TAIR;Acc:AT5G44575]	120	19.8	-2.6	5e-05	0.000431943	yes	DOWN	Y	Y	Y	Y	Y	107.62	146.59	110.78	20.83	16.37	21.85
AT5G47330.L01	TBIG022128	AT5G47330.1		2DOWN	ppt3	alpha/beta-Hydrolases superfamily protein [Source:TAIR;Acc:AT5G47330]	5.51	2.39	-1.21	5e-05	0.000742103	yes	DOWN	Y	Y	Y	Y	Y	6.2	5.71	4.63	2.45	2.91	1.82	TBIG022128	AT5G47330.1		ppt3	alpha/beta-Hydrolases superfamily protein [Source:TAIR;Acc:AT5G47330]	18.5	6.25	-1.57	5e-05	0.000431943	yes	DOWN	Y	Y	Y	Y	Y	18.75	16.36	20.81	5.66	5.78	7.23
AT5G47950	TBIG025214	AT5G47950.1		2DOWN	BAHD1	HXXXD-type acyl-transferase family protein [Source:TAIR;Acc:AT5G47950]	5.11	2.37	-1.11	5e-05	0.000742103	yes	DOWN	Y	Y	Y	Y	Y	5.03	5.48	4.83	2.53	2.47	2.09	TBIG025214	AT5G47950.1		BAHD1	HXXXD-type acyl-transferase family protein [Source:TAIR;Acc:AT5G47950]	2.4	0.878	-1.45	5e-05	0.000431943	yes	DOWN	Y	Y	Y	Y	Y	2.71	2.25	2.29	0.72	1.09	0.82
AT5G47980	TBIG022156	AT5G47980.1		2DOWN	BAHD1	HXXXD-type acyl-transferase family protein [Source:TAIR;Acc:AT5G47980]	11.5	4.84	-1.25	5e-05	0.000742103	yes	DOWN	Y	Y	Y	Y	Y	12.44	11.91	10.39	5.59	5.05	3.98	TBIG022156	AT5G47980.1		BAHD1	HXXXD-type acyl-transferase family protein [Source:TAIR;Acc:AT5G47980]	5.35	2.59	-1.05	5e-05	0.000431943	yes	DOWN	Y	Y	Y	Y	Y	8.23	3.11	4.85	2.02	2.79	3.06
AT5G48880.L01	TBIG025268	AT5G48880.1		2DOWN	PKT1	peroxisomal 3-keto-acyl-CoA thiolase 2 [Source:TAIR;Acc:AT5G48880]	34.8	17	-1.03	5e-05	0.000742103	yes	DOWN	Y	Y	Y	Y	Y	37.14	34.84	32.78	16.07	18.11	16.6	TBIG025268	AT5G48880.1		PKT1	peroxisomal 3-keto-acyl-CoA thiolase 2 [Source:TAIR;Acc:AT5G48880]	53.3	18.2	-1.55	5e-05	0.000431943	yes	DOWN	Y	Y	Y	Y	Y	59.07	40.44	60.59	17.14	18.12	18.92
AT5G49330.L01	TBIG025288	AT5G49330.1	MYB	2DOWN	MYB111	myb domain protein 111 [Source:TAIR;Acc:AT5G49330]	8.65	2.43	-1.83	5e-05	0.000742103	yes	DOWN	Y	Y	Y	Y	Y	9.78	8.8	8.18	1.94	2.76	2.81	TBIG025288	AT5G49330.1	MYB	MYB111	myb domain protein 111 [Source:TAIR;Acc:AT5G49330]	17.3	4.83	-1.84	5e-05	0.000431943	yes	DOWN	Y	Y	Y	Y	Y	20.91	17.85	14.38	3.84	4.79	6.3
AT5G50800	TBIG025368	AT5G50800.1		2DOWN	SWEET13	Nodulin MtN3 family protein [Source:TAIR;Acc:AT5G50800]	3.18	1.45	-1.14	0.00015	0.00194433	yes	DOWN	Y	Y	Y	Y	Y	2.76	3.55	3.04	0.94	2.14	1.18	TBIG025368	AT5G50800.1		SWEET13	Nodulin MtN3 family protein [Source:TAIR;Acc:AT5G50800]	16.4	3.7	-2.15	5e-05	0.000431943	yes	DOWN	Y	Y	Y	Y	Y	16.07	16.47	16.21	1.7	4.93	4.27
AT5G53290	TBIG025486	AT5G53290.1	ERF	2DOWN	CRF3	cytokinin response factor 3 [Source:TAIR;Acc:AT5G53290]	8.87	3.21	-1.46	5e-05	0.000742103	yes	DOWN	Y	Y	Y	Y	Y	8	10.93	7.46	2.07	4.61	2.9	TBIG025486	AT5G53290.1	ERF	CRF3	cytokinin response factor 3 [Source:TAIR;Acc:AT5G53290]	9.41	2.53	-1.9	5e-05	0.000431943	yes	DOWN	Y	Y	Y	Y	Y	11.35	8.34	8.62	2.67	2.36	2.53
AT5G53750	TBIG022462	AT5G53750.1		2DOWN	CBSX5	CBS domain-containing protein [Source:TAIR;Acc:AT5G53750]	19.9	9.03	-1.14	5e-05	0.000742103	yes	DOWN	Y	Y	Y	Y	Y	20.12	23.53	15.25	9.25	7.92	9.45	TBIG022462	AT5G53750.1		CBSX5	CBS domain-containing protein [Source:TAIR;Acc:AT5G53750]	22.6	6.25	-1.85	5e-05	0.000431943	yes	DOWN	Y	Y	Y	Y	Y	27.65	17.17	22.32	6.06	5.63	6.74
AT5G54060	TBIG025521	AT5G54060.1		2DOWN	UF3GT	UDP-glucose:flavonoid 3-o-glucosyltransferase [Source:TAIR;Acc:AT5G54060]	10.6	1.51	-2.81	5e-05	0.000742103	yes	DOWN	Y	Y	Y	Y	Y	10.56	11.69	9.27	1.33	2.05	1.12	TBIG025521	AT5G54060.1		UF3GT	UDP-glucose:flavonoid 3-o-glucosyltransferase [Source:TAIR;Acc:AT5G54060]	54.7	5.06	-3.44	5e-05	0.000431943	yes	DOWN	Y	Y	Y	Y	Y	64.67	40.87	59.22	3.31	4.89	6.85
AT5G55050.L01	TBIG022536	AT5G55050.1		2DOWN	GDL87_ARATH	GDSL-like Lipase/Acylhydrolase superfamily protein [Source:TAIR;Acc:AT5G55050]	36	17.5	-1.04	5e-05	0.000742103	yes	DOWN	Y	Y	Y	Y	Y	37.72	37.37	31.14	18.85	10.58	22.19	TBIG022536	AT5G55050.1		GDL87_ARATH	GDSL-like Lipase/Acylhydrolase superfamily protein [Source:TAIR;Acc:AT5G55050]	35.7	11.3	-1.66	5e-05	0.000431943	yes	DOWN	Y	Y	Y	Y	Y	45.8	23.95	36.85	13.15	8.18	11.92
AT5G55690.L01	TBIG025603	AT5G55690.1	M-type	2DOWN	AGL90	MADS-box transcription factor family protein [Source:TAIR;Acc:AT5G55690]	1.24	0.187	-2.73	0.004	0.0280747	yes	DOWN	Y	Y	Y	Y	Y	1.02	1	1.76	0.06	0.21	0.3	TBIG025603	AT5G55690.1	M-type	AGL90	MADS-box transcription factor family protein [Source:TAIR;Acc:AT5G55690]	1.57	0.225	-2.8	0.00115	0.00665264	yes	DOWN	Y	Y	Y	Y	Y	1.59	2.7	0.49	0.13	0.22	0.33
AT5G57123	TBIG025669	AT5G57123.1		2DOWN	-	unknown protein; BEST Arabidopsis thaliana protein match is: unknown protein (TAIR:AT4G29905.1); Has 30201 Blast hits to 17322 proteins in 780 species: Archae - 12; Bacteria - 1396; Metazoa - 17338; Fungi - 3422; Plants - 5037; Viruses - 0; Other Eu /.../es - 2996 (source: NCBI BLink). [Source:TAIR;Acc:AT5G57123]	2.81	1.34	-1.07	0.00215	0.0171186	yes	DOWN	Y	Y	Y	Y	Y	1.82	2.24	4.37	1.27	1.41	1.3	TBIG025669	AT5G57123.1		-	unknown protein; BEST Arabidopsis thaliana protein match is: unknown protein (TAIR:AT4G29905.1); Has 30201 Blast hits to 17322 proteins in 780 species: Archae - 12; Bacteria - 1396; Metazoa - 17338; Fungi - 3422; Plants - 5037; Viruses - 0; Other Eu /.../es - 2996 (source: NCBI BLink). [Source:TAIR;Acc:AT5G57123]	4.82	2.12	-1.19	5e-05	0.000431943	yes	DOWN	Y	Y	Y	Y	Y	4.75	6.16	3.26	1.42	2.12	2.7
AT5G57540	TBIG025692	AT5G57540.1		2DOWN	XTH13	xyloglucan endotransglucosylase/hydrolase 13 [Source:TAIR;Acc:AT5G57540]	17.2	3.19	-2.43	5e-05	0.000742103	yes	DOWN	Y	Y	Y	Y	Y	16.51	15.17	20.31	4.02	2.89	2.65	TBIG025692	AT5G57540.1		XTH13	xyloglucan endotransglucosylase/hydrolase 13 [Source:TAIR;Acc:AT5G57540]	3.27	1.62	-1.01	0.0004	0.00270915	yes	DOWN	Y	Y	Y	Y	Y	3.92	3.22	2.78	1.42	2.02	1.43
AT5G59240	TBIG025784	AT5G59240.1		2DOWN	RPS8B	Ribosomal protein S8e family protein [Source:TAIR;Acc:AT5G59240]	14	6.13	-1.19	5e-05	0.000742103	yes	DOWN	Y	Y	Y	Y	Y	11.04	16.2	16.69	5.28	8.19	5.44	TBIG025784	AT5G59240.1		RPS8B	Ribosomal protein S8e family protein [Source:TAIR;Acc:AT5G59240]	13.3	4.81	-1.46	5e-05	0.000431943	yes	DOWN	Y	Y	Y	Y	Y	14.41	13.81	12.95	3.03	5.82	6.03
AT5G59310	TBIG025790	AT5G59310.1		2DOWN	LTP4	lipid transfer protein 4 [Source:TAIR;Acc:AT5G59310]	15	5.21	-1.53	5e-05	0.000742103	yes	DOWN	Y	Y	Y	Y	Y	17.12	10.69	16.41	11.16	3.63	0.89	TBIG025790	AT5G59310.1		LTP4	lipid transfer protein 4 [Source:TAIR;Acc:AT5G59310]	329	151	-1.12	5e-05	0.000431943	yes	DOWN	Y	Y	Y	Y	Y	237.93	392.65	333.9	138.25	182.14	120.66
AT5G60470.L01	TBIG022813	AT5G60470.1	C2H2	2DOWN	MGP	C2H2 and C2HC zinc fingers superfamily protein [Source:TAIR;Acc:AT5G60470]	0.493	0.189	-1.38	0.00805	0.048656	yes	DOWN	Y	Y	Y	Y	Y	0.78	0.51	0.15	0.1	0.31	0.14	TBIG022813	AT5G60470.1	C2H2	MGP	C2H2 and C2HC zinc fingers superfamily protein [Source:TAIR;Acc:AT5G60470]	0.678	0.275	-1.3	0.00345	0.0165586	yes	DOWN	Y	Y	Y	Y	Y	0.62	0.49	0.89	0.32	0.15	0.33
AT5G60900	TBIG025862	AT5G60900.1		2DOWN	RLK1	receptor-like protein kinase 1 [Source:TAIR;Acc:AT5G60900]	1.21	0.38	-1.67	5e-05	0.000742103	yes	DOWN	Y	Y	Y	Y	Y	1.08	0.99	1.55	0.28	0.44	0.41	TBIG025862	AT5G60900.1		RLK1	receptor-like protein kinase 1 [Source:TAIR;Acc:AT5G60900]	0.743	0.354	-1.07	0.00125	0.00712738	yes	DOWN	Y	Y	Y	Y	Y	1.07	0.54	0.63	0.28	0.61	0.17
AT5G62210	TBIG025934	AT5G62210.1		2DOWN	-	Embryo-specific protein 3, (ATS3) [Source:TAIR;Acc:AT5G62210]	13.4	5.7	-1.23	5e-05	0.000742103	yes	DOWN	Y	Y	Y	Y	Y	9.83	15.22	14.49	5.59	6.63	4.61	TBIG025934	AT5G62210.1		-	Embryo-specific protein 3, (ATS3) [Source:TAIR;Acc:AT5G62210]	20.3	6.86	-1.56	5e-05	0.000431943	yes	DOWN	Y	Y	Y	Y	Y	19.04	23.61	18.3	4.55	9.27	6.55
AT5G62730	TBIG022926	AT5G62730.1		2DOWN	PTR54_ARATH	Major facilitator superfamily protein [Source:TAIR;Acc:AT5G62730]	1.38	0.462	-1.58	5e-05	0.000742103	yes	DOWN	Y	Y	Y	Y	Y	1.43	1.49	1.2	0.39	0.62	0.36	TBIG022926	AT5G62730.1		PTR54_ARATH	Major facilitator superfamily protein [Source:TAIR;Acc:AT5G62730]	5.09	1.08	-2.24	5e-05	0.000431943	yes	DOWN	Y	Y	Y	Y	Y	6.51	4.86	4.02	0.55	1.01	1.64
AT5G66400	TBIG026144	AT5G66400.1		2DOWN	RAB18	Dehydrin family protein [Source:TAIR;Acc:AT5G66400]	6.54	3.01	-1.12	5e-05	0.000742103	yes	DOWN	Y	Y	Y	Y	Y	6.33	5.5	9.11	4.12	4.3	0.92	TBIG026144	AT5G66400.1		RAB18	Dehydrin family protein [Source:TAIR;Acc:AT5G66400]	47.4	16.7	-1.5	5e-05	0.000431943	yes	DOWN	Y	Y	Y	Y	Y	33.51	76.08	45.24	18.34	21.39	13.28
XLOC_010904	TBIG010904	XLOC_0109.1		2DOWN	-	-	4.65	1.5	-1.63	5e-05	0.000742103	yes	DOWN	Y	Y	Y	Y	Y	4.46	4.83	4.66	1	1.82	1.7	TBIG010904	XLOC_0109.1		-	-	8.62	2.75	-1.65	5e-05	0.000431943	yes	DOWN	Y	Y	Y	Y	Y	10.37	8.46	7.17	1.41	2.68	4.13
XLOC_010923	TBIG010923	XLOC_0109.1		2DOWN	-	-	0.923	0.264	-1.81	0.00165	0.0137655	yes	DOWN	Y	Y	Y	Y	Y	0.71	0.91	1.15	0.23	0.27	0.29	TBIG010923	XLOC_0109.1		-	-	0.856	0.234	-1.87	0.0016	0.00878106	yes	DOWN	Y	Y	Y	Y	Y	0.8	0.92	0.86	0.17	0.34	0.19
XLOC_015061	TBIG015061	XLOC_0150.1		2DOWN	-	-	1.45	0.39	-1.89	0.0007	0.00700609	yes	DOWN	Y	Y	Y	Y	Y	0.76	1.78	1.91	0.41	0.41	0.35	TBIG015061	XLOC_0150.1		-	-	1.06	0.399	-1.42	0.00235	0.0120324	yes	DOWN	Y	Y	Y	Y	Y	1.2	1.2	0.85	0.19	0.71	0.31
XLOC_020151	TBIG020151	XLOC_0201.1		2DOWN	-	-	1.28	0.38	-1.75	0.00115	0.010407	yes	DOWN	Y	Y	Y	Y	Y	0.92	1.98	0.94	0.5	0.44	0.2	TBIG020151	XLOC_0201.1		-	-	1.84	0.395	-2.22	0.00025	0.00180899	yes	DOWN	Y	Y	Y	Y	Y	2.42	1.78	1.34	0.24	0.62	0.33
XLOC_020153	TBIG020153	XLOC_0201.1		2DOWN	-	-	1.02	0.166	-2.62	0.00255	0.019463	yes	DOWN	Y	Y	Y	Y	Y	1.11	0.94	1.02	0.2	0.2	0.11	TBIG020153	XLOC_0201.1		-	-	2.36	0.587	-2.01	5e-05	0.000431943	yes	DOWN	Y	Y	Y	Y	Y	1.91	2.9	2.34	0.28	0.91	0.57
XLOC_024327	TBIG024327	XLOC_0243.1		2DOWN	VSP2	Vegetative storage protein 2 [Source:SWISS;Acc:O82122]	26.8	11.7	-1.2	5e-05	0.000742103	yes	DOWN	Y	Y	Y	Y	Y	37.95	22.84	19.58	15.98	11.82	7.4	TBIG024327	XLOC_0243.1		VSP2	Vegetative storage protein 2 [Source:SWISS;Acc:O82122]	63.3	23.3	-1.44	5e-05	0.000431943	yes	DOWN	Y	Y	Y	Y	Y	71.52	66.43	53.7	17.11	24.29	28.9
XLOC_024961	TBIG024961	XLOC_0249.1		2DOWN	WRKY49	Probable WRKY transcription factor 49 [Source:SWISS;Acc:Q9FHR7]	2.86	1	-1.51	5e-05	0.000742103	yes	DOWN	Y	Y	Y	Y	Y	2.22	4.52	1.49	1.36	0.55	1.07	TBIG024961	XLOC_0249.1		WRKY49	Probable WRKY transcription factor 49 [Source:SWISS;Acc:Q9FHR7]	9.45	1.56	-2.6	5e-05	0.000431943	yes	DOWN	Y	Y	Y	Y	Y	8.82	9.68	9.08	2.49	0.95	1.1
XLOC_026231	TBIG026231	XLOC_0262.1		2DOWN	-	-	2.94	1.17	-1.34	5e-05	0.000742103	yes	DOWN	Y	Y	Y	Y	Y	2.4	2.93	3.52	1.36	1.26	0.88	TBIG026231	XLOC_0262.1		-	-	3.2	0.947	-1.76	5e-05	0.000431943	yes	DOWN	Y	Y	Y	Y	Y	1.87	3.78	4.02	0.95	1.08	0.8

## Sheet: 2,3_DOWN_TF common
GeneAcc	2GeneId	2GeneAcc(TF_ID)	2family	2DOWN	GeneName	Desc_x	Value_1_x	Value_2_x	log2fc_x	p-value_x	q-value_x	DEG:QV=0.05:SELECT_x	DEG:UP_DOWN_x	DEG:QV<=0.05_x	DEG:QV<=0.10_x	DEG:PV<=0.01_x	DEG:PV<=0.05_x	DEG:FC2>=0_x	EXP:1_1_160519:FPKM	EXP:2_1_160519:FPKM	EXP:3_1_160519:FPKM	EXP:1_3_160519:FPKM	EXP:2_3_160519:FPKM	EXP:3_3_160519:FPKM	3GeneId	3GeneAcc(TF_ID)	3family	3GeneName	Desc_y	Value_1_y	Value_2_y	log2fc_y	p-value_y	q-value_y	DEG:QV=0.05:SELECT_y	DEG:UP_DOWN_y	DEG:QV<=0.05_y	DEG:QV<=0.10_y	DEG:PV<=0.01_y	DEG:PV<=0.05_y	DEG:FC2>=0_y	EXP:1_2_160519:FPKM	EXP:2_2_160519:FPKM	EXP:3_2_160519:FPKM	EXP:1_4_160519:FPKM	EXP:2_4_160519:FPKM	EXP:3_4_160519:FPKM
AT1G56650	TBIG005637	AT1G56650.1	MYB	2DOWN	PAP1	production of anthocyanin pigment 1 [Source:TAIR;Acc:AT1G56650]	5.58	0.577	-3.27	5e-05	0.000742103	yes	DOWN	Y	Y	Y	Y	Y	5.48	4.55	6.95	0.56	0.8	0.39	TBIG005637	AT1G56650.1	MYB	PAP1	production of anthocyanin pigment 1 [Source:TAIR;Acc:AT1G56650]	23.4	2.22	-3.4	5e-05	0.000431943	yes	DOWN	Y	Y	Y	Y	Y	28.63	18.87	23.69	1.64	2.25	2.79
AT1G66390	TBIG002678	AT1G66390.1	MYB	2DOWN	ATMYB90	myb domain protein 90 [Source:TAIR;Acc:AT1G66390]	1.67	0.115	-3.87	0.0001	0.00136884	yes	DOWN	Y	Y	Y	Y	Y	1.55	1.46	1.89	0.06	0.11	0.17	TBIG002678	AT1G66390.1	MYB	ATMYB90	myb domain protein 90 [Source:TAIR;Acc:AT1G66390]	4.03	0.198	-4.35	5e-05	0.000431943	yes	DOWN	Y	Y	Y	Y	Y	4.05	4.62	3.22	0.1	0.07	0.4
AT2G40750	TBIG010543	AT2G40750.1	WRKY	2DOWN	WRKY54	WRKY DNA-binding protein 54 [Source:TAIR;Acc:AT2G40750]	6.08	2.35	-1.37	5e-05	0.000742103	yes	DOWN	Y	Y	Y	Y	Y	4.68	6.38	7.25	2.46	1.78	2.78	TBIG010543	AT2G40750.1	WRKY	WRKY54	WRKY DNA-binding protein 54 [Source:TAIR;Acc:AT2G40750]	2.81	1.29	-1.13	5e-05	0.000431943	yes	DOWN	Y	Y	Y	Y	Y	4.19	2.26	2.01	0.92	1.41	1.54
AT3G61950	TBIG013396	AT3G61950.1	bHLH	2DOWN	BHLH67	basic helix-loop-helix (bHLH) DNA-binding superfamily protein [Source:TAIR;Acc:AT3G61950]	2.65	1.16	-1.2	5e-05	0.000742103	yes	DOWN	Y	Y	Y	Y	Y	3.18	2.5	2.19	1.04	1.16	1.27	TBIG013396	AT3G61950.1	bHLH	BHLH67	basic helix-loop-helix (bHLH) DNA-binding superfamily protein [Source:TAIR;Acc:AT3G61950]	2.93	1.25	-1.23	5e-05	0.000431943	yes	DOWN	Y	Y	Y	Y	Y	3.01	2.29	3.46	1.39	1.15	1.14
AT4G09820.L01	TBIG016586	AT4G09820.1	bHLH	2DOWN	TT8	basic helix-loop-helix (bHLH) DNA-binding superfamily protein [Source:TAIR;Acc:AT4G09820]	4.94	1.45	-1.77	5e-05	0.000742103	yes	DOWN	Y	Y	Y	Y	Y	4.28	5.79	5.09	1.11	1.27	2.04	TBIG016586	AT4G09820.1	bHLH	TT8	basic helix-loop-helix (bHLH) DNA-binding superfamily protein [Source:TAIR;Acc:AT4G09820]	14.9	2.57	-2.53	5e-05	0.000431943	yes	DOWN	Y	Y	Y	Y	Y	16.2	13.35	16.31	1.84	2.81	3.28
AT4G20970	TBIG017178	AT4G20970.1	bHLH	2DOWN	BHLH36	basic helix-loop-helix (bHLH) DNA-binding superfamily protein [Source:TAIR;Acc:AT4G20970]	18.4	7.8	-1.24	5e-05	0.000742103	yes	DOWN	Y	Y	Y	Y	Y	18.9	18.23	19.34	9.44	5.61	8.82	TBIG017178	AT4G20970.1	bHLH	BHLH36	basic helix-loop-helix (bHLH) DNA-binding superfamily protein [Source:TAIR;Acc:AT4G20970]	19	5.36	-1.83	5e-05	0.000431943	yes	DOWN	Y	Y	Y	Y	Y	21.42	15.43	21.31	4.23	4.96	7.18
AT5G11590	TBIG023679	AT5G11590.1	ERF	2DOWN	TINY2	Integrase-type DNA-binding superfamily protein [Source:TAIR;Acc:AT5G11590]	2.08	0.642	-1.7	5e-05	0.000742103	yes	DOWN	Y	Y	Y	Y	Y	2.25	2.29	1.75	0.71	0.55	0.67	TBIG023679	AT5G11590.1	ERF	TINY2	Integrase-type DNA-binding superfamily protein [Source:TAIR;Acc:AT5G11590]	1.33	0.484	-1.46	0.0001	0.00080931	yes	DOWN	Y	Y	Y	Y	Y	1.51	0.82	1.74	0.53	0.52	0.42
AT5G24110	TBIG024284	AT5G24110.1	WRKY	2DOWN	WRKY30	WRKY DNA-binding protein 30 [Source:TAIR;Acc:AT5G24110]	3.8	1.53	-1.31	5e-05	0.000742103	yes	DOWN	Y	Y	Y	Y	Y	2.98	3.9	4.49	1.41	0.76	2.45	TBIG024284	AT5G24110.1	WRKY	WRKY30	WRKY DNA-binding protein 30 [Source:TAIR;Acc:AT5G24110]	2.24	0.926	-1.28	5e-05	0.000431943	yes	DOWN	Y	Y	Y	Y	Y	3.4	1.79	1.55	1.45	0.42	0.88
AT5G49330.L01	TBIG025288	AT5G49330.1	MYB	2DOWN	MYB111	myb domain protein 111 [Source:TAIR;Acc:AT5G49330]	8.65	2.43	-1.83	5e-05	0.000742103	yes	DOWN	Y	Y	Y	Y	Y	9.78	8.8	8.18	1.94	2.76	2.81	TBIG025288	AT5G49330.1	MYB	MYB111	myb domain protein 111 [Source:TAIR;Acc:AT5G49330]	17.3	4.83	-1.84	5e-05	0.000431943	yes	DOWN	Y	Y	Y	Y	Y	20.91	17.85	14.38	3.84	4.79	6.3
AT5G53290	TBIG025486	AT5G53290.1	ERF	2DOWN	CRF3	cytokinin response factor 3 [Source:TAIR;Acc:AT5G53290]	8.87	3.21	-1.46	5e-05	0.000742103	yes	DOWN	Y	Y	Y	Y	Y	8	10.93	7.46	2.07	4.61	2.9	TBIG025486	AT5G53290.1	ERF	CRF3	cytokinin response factor 3 [Source:TAIR;Acc:AT5G53290]	9.41	2.53	-1.9	5e-05	0.000431943	yes	DOWN	Y	Y	Y	Y	Y	11.35	8.34	8.62	2.67	2.36	2.53
AT5G55690.L01	TBIG025603	AT5G55690.1	M-type	2DOWN	AGL90	MADS-box transcription factor family protein [Source:TAIR;Acc:AT5G55690]	1.24	0.187	-2.73	0.004	0.0280747	yes	DOWN	Y	Y	Y	Y	Y	1.02	1	1.76	0.06	0.21	0.3	TBIG025603	AT5G55690.1	M-type	AGL90	MADS-box transcription factor family protein [Source:TAIR;Acc:AT5G55690]	1.57	0.225	-2.8	0.00115	0.00665264	yes	DOWN	Y	Y	Y	Y	Y	1.59	2.7	0.49	0.13	0.22	0.33
AT5G60470.L01	TBIG022813	AT5G60470.1	C2H2	2DOWN	MGP	C2H2 and C2HC zinc fingers superfamily protein [Source:TAIR;Acc:AT5G60470]	0.493	0.189	-1.38	0.00805	0.048656	yes	DOWN	Y	Y	Y	Y	Y	0.78	0.51	0.15	0.1	0.31	0.14	TBIG022813	AT5G60470.1	C2H2	MGP	C2H2 and C2HC zinc fingers superfamily protein [Source:TAIR;Acc:AT5G60470]	0.678	0.275	-1.3	0.00345	0.0165586	yes	DOWN	Y	Y	Y	Y	Y	0.62	0.49	0.89	0.32	0.15	0.33
